# Supplementary material for: Comprehensive evaluation of fuel properties and complex regulation of intracellular transporters for high oil production in developing seeds of Prunus sibirica for woody biodiesel
Source: Biotechnol Biofuels. 2019 Jan 4;12:6. doi: 10.1186/s13068-018-1347-x (PMC6318995; doi:10.1186/s13068-018-1347-x)
Supplement: Supplementary file 1 — Additional file 1: Table S1. Annotation information of unigenes for P. sibirica by BLAST searches against public databases. They mainly involved in carbon allocation and energy provision (glycolysis, TCA cycle, ATP synthesis, OPPP and FA β-oxidation), the transports of metabolite (sucrose, precursor, adenine nucleotide, FA, acyl-CoA and lipid) for FA synthesis, TAG assembly and oil mobilization as well as enzymes involved in FA synthesis and TAG assembly during seed development. [file 13068_2018_1347_MOESM1_ESM.xls]

## Sheet: Sheet1
Table S1 Annotation information of unigenes for P. sibirica by BLAST searches against public databases
UnigeneID	Length	Swissprot_des	Swissprot_evalue	Cdd_des	Cdd_evalue	Trembl_des	Trembl_evalue	NR_des	NR_evalue	PFAM_des	PFAM_evalue	KOG_des	KOG_evalue	KOG	EC	KO	Pathway	GO
isotig00001	5566	sp|Q09X27|RPOC2_MORIN DNA-directed RNA polymerase subunit beta'' OS=Morus indica GN=rpoC2 PE=3 SV=1	0	gnl|CDD|177040 CHL00117, rpoC2, RNA polymerase beta'' subunit; Reviewed.	0	tr|E3W0I3|E3W0I3_PRUPE DNA-directed RNA polymerase subunit beta'' OS=Prunus persica GN=rpoC2 PE=3 SV=1	0	ref|YP_004021655.1| RNA polymerase beta' subunit [Prunus persica] gb|ADO64965.1| RNA polymerase beta' subunit [Prunus persica]	0	lcl|A9XW52_BULAR/176-1288 PF04998.12;RNA_pol_Rpb1_5;	0	gnl|CDD|36050 KOG0832, KOG0832, KOG0832, Mitochondrial/chloroplast ribosomal protein S2 [Translation, ribosomal structure and biogenesis].	5e-71	J	EC:2.7.7.6	K03046	ko00230, Purine metabolism;ko00240, Pyrimidine metabolism;ko03020, RNA polymerase;	GO:0003899,DNA-directed RNA polymerase activity;GO:0003677,DNA binding;GO:0016779,nucleotidyltransferase activity;GO:0016740,transferase activity;GO:0009536,plastid;GO:0006351,transcription, DNA-dependent;GO:0009507,chloroplast
isotig00002	5247	sp|A6MM95|YCF1_BUXMI Putative membrane protein ycf1 OS=Buxus microphylla GN=ycf1-A PE=3 SV=1	0	gnl|CDD|177096 CHL00204, ycf1, Ycf1; Provisional.	0	tr|E3W0Q0|E3W0Q0_PRUPE Hypothetical chloroplast RF1 OS=Prunus persica GN=ycf1 PE=4 SV=1	0	ref|YP_004021722.1| hypothetical chloroplast RF1 [Prunus persica] gb|ADO65032.1| hypothetical chloroplast RF1 [Prunus persica]	0	lcl|D3WE34_9ROSA/21-946 PF05758.7;Ycf1;	0							GO:0016020,membrane;GO:0016021,integral to membrane;GO:0009536,plastid;GO:0031969,chloroplast membrane;GO:0009507,chloroplast
isotig00003	4847	sp|Q09G14|RPOA_PLAOC DNA-directed RNA polymerase subunit alpha OS=Platanus occidentalis GN=rpoA PE=3 SV=1	2e-158	gnl|CDD|176956 CHL00013, rpoA, RNA polymerase alpha subunit.	2e-173	tr|G7JH57|G7JH57_MEDTR 30S ribosomal protein S11 OS=Medicago truncatula GN=MTR_4g051380 PE=4 SV=1	0	ref|XP_003606056.1| 30S ribosomal protein S11 [Medicago truncatula] gb|AES88253.1| 30S ribosomal protein S11 [Medicago truncatula]	0	lcl|F1KLF4_FRAVE/34-227 PF01193.19;RNA_pol_L;	5e-104	gnl|CDD|35629 KOG0408, KOG0408, KOG0408, Mitochondrial/chloroplast ribosomal protein S11 [Translation, ribosomal structure and biogenesis].	8e-42	J	EC:2.7.7.6	K03040	ko00230, Purine metabolism;ko00240, Pyrimidine metabolism;ko03020, RNA polymerase;	GO:0005840,ribosome;GO:0003677,DNA binding;GO:0005622,intracellular;GO:0016779,nucleotidyltransferase activity;GO:0006351,transcription, DNA-dependent;GO:0046983,protein dimerization activity;GO:0003899,DNA-directed RNA polymerase activity;GO:0006412,translation;GO:0003735,structural constituent of ribosome;GO:0009536,plastid;GO:0016740,transferase activity;GO:0009507,chloroplast
isotig00004	4485	sp|O65272|KEA2_ARATH K(+) efflux antiporter 2, chloroplastic OS=Arabidopsis thaliana GN=KEA2 PE=1 SV=2	0	gnl|CDD|179594 PRK03562, PRK03562, glutathione-regulated potassium-efflux system protein KefC; Provisional.	3e-98	tr|B9RDN8|B9RDN8_RICCO Glutathione-regulated potassium-efflux system protein kefB, putative OS=Ricinus communis GN=RCOM_1614600 PE=4 SV=1	0	ref|XP_002269352.1| PREDICTED: K(+) efflux antiporter 2, chloroplastic-like [Vitis vinifera]	0	lcl|D7UC46_VITVI/11-386 PF00999.16;Na_H_Exchanger;	1e-151							GO:0016020,membrane;GO:0015643,toxin binding;GO:0015299,solute:hydrogen antiporter activity;GO:0000166,nucleotide binding;GO:0016021,integral to membrane;GO:0005886,plasma membrane;GO:0015297,antiporter activity;GO:0006810,transport;GO:0055085,transmembrane transport;GO:0006813,potassium ion transport;GO:0006812,cation transport;GO:0006811,ion transport;GO:0042803,protein homodimerization activit…
isotig00005	4479	sp|Q6EI05|GAIPB_CUCMA DELLA protein GAIP-B OS=Cucurbita maxima GN=GAIPB PE=2 SV=1	0	gnl|CDD|146255 pfam03514, GRAS, GRAS family transcription factor. Sequence analysis of the products of the GRAS (GAI, RGA, SCR) gene family indicates that they share a variable amino-terminus and a highly conserved carboxyl-terminus that contains five recognisable motifs. Proteins in the GRAS family are transcription factors that seem to be involved in development and other processes. Mutation of…	2e-140	tr|E9NYX6|E9NYX6_MALDO DELLA protein OS=Malus domestica GN=GAI1 PE=2 SV=1	0	gb|AEX97109.1| spur-type DELLA protein [Malus x domestica]	0	lcl|A1YIQ8_9ROSA/267-626 PF03514.9;GRAS;	0				DELLA protein	K14494	ko04075, Plant hormone signal transduction;	GO:0006355,regulation of transcription, DNA-dependent;GO:0006808,regulation of nitrogen utilization;GO:0009739,response to gibberellin stimulus;GO:0009723,response to ethylene stimulus;GO:0009863,salicylic acid mediated signaling pathway;GO:0010233,phloem transport;GO:0010218,response to far red light;GO:0009651,response to salt stress;GO:0009740,gibberellic acid mediated signaling pathway;GO:004…
isotig00006	4425	sp|Q9FLH0|NMCP_ARATH Putative nuclear matrix constituent protein 1-like protein OS=Arabidopsis thaliana GN=At5g65770 PE=2 SV=1	2e-80			tr|F6HSF7|F6HSF7_VITVI Putative uncharacterized protein OS=Vitis vinifera GN=VIT_14s0006g03280 PE=4 SV=1	0	gb|ADN34280.1| nuclear matrix constituent-like protein 1 [Cucumis melo subsp. melo]	0	lcl|E5GCT1_CUCME/78-709 PB020838; Pfam-B_20838;	0							GO:0006997,nucleus organization;GO:0005634,nucleus;GO:0005829,cytosol
isotig00007	4205	sp|P60621|COX1_RAPSA Cytochrome c oxidase subunit 1 OS=Raphanus sativus GN=COX1 PE=3 SV=1	0	gnl|CDD|29934 cd01663, Cyt_c_Oxidase_I, Cytochrome C oxidase subunit I. Cytochrome c oxidase (CcO), the terminal oxidase in the respiratory chains of eukaryotes and most bacteria, is a multi-chain transmembrane protein located in the inner membrane of mitochondria and the cell membrane of prokaryotes. It catalyzes the reduction of O2 and simultaneously pumps protons across the membrane. The numbe…	0	tr|F1SZW4|F1SZW4_MALDO Cytochrome c oxidase subunit 1 OS=Malus domestica GN=cox1 PE=3 SV=1	0	dbj|BAK08374.1| cytochrome c oxidase subunit 1 [Malus x domestica] dbj|BAK08375.1| cytochrome c oxidase subunit 1 [Malus x domestica]	0	lcl|D3W6X7_9CHLO/14-464 PF00115.15;COX1;	0	gnl|CDD|39966 KOG4769, KOG4769, KOG4769, Cytochrome c oxidase, subunit I [Energy production and conversion].	5e-68	C	EC:1.9.3.1	K02256	ko00190, Oxidative phosphorylation;ko04260, Cardiac muscle contraction;ko05010, Alzheimer's disease;ko05012, Parkinson's disease;ko05016, Huntington's disease;	GO:0016020,membrane;GO:0005506,iron ion binding;GO:0055114,oxidation-reduction process;GO:0006119,oxidative phosphorylation;GO:0005507,copper ion binding;GO:0016021,integral to membrane;GO:0005739,mitochondrion;GO:0005886,plasma membrane;GO:0016491,oxidoreductase activity;GO:0006810,transport;GO:0009055,electron carrier activity;GO:0020037,heme binding;GO:0004129,cytochrome-c oxidase activity;GO:…
isotig00008	4211	sp|A6MM35|PSAB_BUXMI Photosystem I P700 chlorophyll a apoprotein A2 OS=Buxus microphylla GN=psaB PE=3 SV=1	0	gnl|CDD|176995 CHL00054, psaB, photosystem I P700 chlorophyll a apoprotein A2.	0	tr|E3W0J2|E3W0J2_PRUPE Photosystem I P700 chlorophyll a apoprotein A2 OS=Prunus persica GN=psaB PE=3 SV=1	0	ref|YP_004021664.1| photosystem I P700 apoprotein A2 [Prunus persica] gb|ADO64974.1| photosystem I P700 apoprotein A2 [Prunus persica]	0	lcl|PSAB_PSEAK/9-728 PF00223.14;PsaA_PsaB;	0				photosystem I P700 chlorophyll a apoprotein A2	K02690	ko00195, Photosynthesis;	GO:0000287,magnesium ion binding;GO:0016020,membrane;GO:0009535,chloroplast thylakoid membrane;GO:0055114,oxidation-reduction process;GO:0042651,thylakoid membrane;GO:0051539,4 iron, 4 sulfur cluster binding;GO:0016021,integral to membrane;GO:0016168,chlorophyll binding;GO:0016491,oxidoreductase activity;GO:0009507,chloroplast;GO:0009055,electron carrier activity;GO:0009579,thylakoid;GO:0018298,p…
isotig00009	4091	sp|O48947|CESA2_ARATH Cellulose synthase A catalytic subunit 2 [UDP-forming] OS=Arabidopsis thaliana GN=CESA2 PE=1 SV=1	0	gnl|CDD|178055 PLN02436, PLN02436, cellulose synthase A.	0	tr|B9GTH4|B9GTH4_POPTR Cellulose synthase OS=Populus trichocarpa GN=POPTRDRAFT_551308 PE=4 SV=1	0	ref|XP_002302169.1| cellulose synthase [Populus trichocarpa] gb|EEE81442.1| cellulose synthase [Populus trichocarpa]	0	lcl|B9SE80_RICCO/359-1088 PF03552.9;Cellulose_synt;	0				EC:2.4.1.12	K10999		GO:0016020,membrane;GO:0043622,cortical microtubule organization;GO:0016049,cell growth;GO:0007047,cellular cell wall organization;GO:0016760,cellulose synthase (UDP-forming) activity;GO:0046872,metal ion binding;GO:0010214,seed coat development;GO:0016757,transferase activity, transferring glycosyl groups;GO:0005794,Golgi apparatus;GO:0030244,cellulose biosynthetic process;GO:0008270,zinc ion bi…
isotig00010	4047	sp|Q43814|OTC_PEA Ornithine carbamoyltransferase, chloroplastic OS=Pisum sativum GN=ARGF PE=2 SV=1	3e-161	gnl|CDD|177976 PLN02342, PLN02342, ornithine carbamoyltransferase.	0	tr|E0CQF4|E0CQF4_VITVI Putative uncharacterized protein OS=Vitis vinifera GN=VIT_18s0001g12780 PE=3 SV=1	0	ref|XP_002281919.1| PREDICTED: ornithine carbamoyltransferase, chloroplastic [Vitis vinifera] emb|CBI19723.3| unnamed protein product [Vitis vinifera]	0	lcl|E0CQF4_VITVI/223-375 PF00185.19;OTCace;	2e-79	gnl|CDD|36717 KOG1504, KOG1504, KOG1504, Ornithine carbamoyltransferase OTC/ARG3 [Amino acid transport and metabolism].	5e-135	E	EC:2.1.3.3	K00611	ko00330, Arginine and proline metabolism;	GO:0008652,cellular amino acid biosynthetic process;GO:0016743,carboxyl- or carbamoyltransferase activity;GO:0016597,amino acid binding;GO:0006520,cellular amino acid metabolic process;GO:0006526,arginine biosynthetic process;GO:0005737,cytoplasm;GO:0019546,arginine deiminase pathway;GO:0004585,ornithine carbamoyltransferase activity;GO:0009536,plastid;GO:0016740,transferase activity;GO:0006591,o…
isotig00011	4041	sp|P93276|M030_ARATH Uncharacterized mitochondrial protein AtMg00030 OS=Arabidopsis thaliana GN=AtMg00030 PE=4 SV=1	4e-26	gnl|CDD|189878 pfam01190, Pollen_Ole_e_I, Pollen proteins Ole e I like.	2e-21	tr|G7I9T8|G7I9T8_MEDTR Mitochondrial protein, putative OS=Medicago truncatula GN=MTR_1g006300 PE=4 SV=1	2e-137			lcl|Q5M9R1_TOBAC/1-137 PB001798; Pfam-B_1798;	2e-51							GO:0005739,mitochondrion;GO:0009536,plastid;GO:0009507,chloroplast
isotig00012	4034	sp|Q941L0|CESA3_ARATH Cellulose synthase A catalytic subunit 3 [UDP-forming] OS=Arabidopsis thaliana GN=CESA3 PE=1 SV=2	0	gnl|CDD|178244 PLN02638, PLN02638, cellulose synthase A (UDP-forming), catalytic subunit.	0	tr|B9GFE1|B9GFE1_POPTR Cellulose synthase OS=Populus trichocarpa GN=POPTRDRAFT_706420 PE=4 SV=1	0	ref|XP_002298432.1| cellulose synthase [Populus trichocarpa] gb|EEE83237.1| cellulose synthase [Populus trichocarpa]	0	lcl|Q6DUJ2_ACAMN/347-1071 PF03552.9;Cellulose_synt;	0				EC:2.4.1.12	K10999		GO:0016020,membrane;GO:0007047,cellular cell wall organization;GO:0016760,cellulose synthase (UDP-forming) activity;GO:0046872,metal ion binding;GO:0016757,transferase activity, transferring glycosyl groups;GO:0005794,Golgi apparatus;GO:0009833,primary cell wall biogenesis;GO:0008270,zinc ion binding;GO:0016021,integral to membrane;GO:0030244,cellulose biosynthetic process;GO:0016740,transferase …
isotig00013	4031					tr|F6I4A5|F6I4A5_VITVI Putative uncharacterized protein OS=Vitis vinifera GN=VIT_05s0062g01180 PE=4 SV=1	0	ref|XP_002268048.1| PREDICTED: probable importin-7 homolog [Vitis vinifera]	0	lcl|B9SP38_RICCO/150-466 PF08506.5;Cse1;	1e-172	gnl|CDD|37202 KOG1991, KOG1991, KOG1991, Nuclear transport receptor RANBP7/RANBP8 (importin beta superfamily) [Nuclear structure, Intracellular trafficking, secretion, and vesicular transport].	0	YU				GO:0006886,intracellular protein transport;GO:0008565,protein transporter activity;GO:0006606,protein import into nucleus;GO:0005622,intracellular
isotig00014	3928	sp|Q9SZR1|ACA10_ARATH Calcium-transporting ATPase 10, plasma membrane-type OS=Arabidopsis thaliana GN=ACA10 PE=1 SV=2	0			tr|B9RWZ4|B9RWZ4_RICCO Cation-transporting atpase plant, putative OS=Ricinus communis GN=RCOM_1707830 PE=3 SV=1	0	ref|XP_002518263.1| cation-transporting atpase plant, putative [Ricinus communis] gb|EEF44149.1| cation-transporting atpase plant, putative [Ricinus communis]	0	lcl|B9IN45_POPTR/481-807 PF00702.21;Hydrolase;	1e-141	gnl|CDD|35425 KOG0204, KOG0204, KOG0204, Calcium transporting ATPase [Inorganic ion transport and metabolism].	0	P	EC:3.6.3.8	K01537		GO:0070588,calcium ion transmembrane transport;GO:0016020,membrane;GO:0009555,pollen development;GO:0005524,ATP binding;GO:0043621,protein self-association;GO:0006754,ATP biosynthetic process;GO:0016787,hydrolase activity;GO:0000166,nucleotide binding;GO:0007338,single fertilization;GO:0016021,integral to membrane;GO:0005516,calmodulin binding;GO:0005886,plasma membrane;GO:0006810,transport;GO:00…
isotig00015	3840			gnl|CDD|173796 cd04857, Peptidases_S8_Tripeptidyl_Aminopeptidase_II, Peptidase S8 family domain in Tripeptidyl aminopeptidases_II. Tripeptidyl aminopeptidases II are member of the peptidase S8 or Subtilase family. Subtilases, or subtilisin-like serine proteases, have an Asp/His/Ser catalytic triad similar to that found in trypsin-like proteases, but do not share their three-dimensional structure …	5e-124	tr|B9I485|B9I485_POPTR Predicted protein OS=Populus trichocarpa GN=POPTRDRAFT_823475 PE=4 SV=1	0	ref|XP_002318216.1| predicted protein [Populus trichocarpa] gb|EEE96436.1| predicted protein [Populus trichocarpa]	0	lcl|E0CV17_VITVI/57-536 PF00082.17;Peptidase_S8;	0				EC:3.4.14.10	K01280		GO:0016020,membrane;GO:0004252,serine-type endopeptidase activity;GO:0008240,tripeptidyl-peptidase activity;GO:0005737,cytoplasm;GO:0005773,vacuole;GO:0016787,hydrolase activity;GO:0006508,proteolysis;GO:0005886,plasma membrane;GO:0022626,cytosolic ribosome;GO:0009507,chloroplast
isotig00016	3850	sp|Q9LU41|ACA9_ARATH Calcium-transporting ATPase 9, plasma membrane-type OS=Arabidopsis thaliana GN=ACA9 PE=2 SV=2	0	gnl|CDD|188151 TIGR01517, ATPase-IIB_Ca, plasma-membrane calcium-translocating P-type ATPase. This model describes the P-type ATPase responsible for translocating calcium ions across the plasma membrane of eukaryotes, out of the cell. In some organisms, this type of pump may also be found in vacuolar membranes. In humans and mice, at least, there are multiple isoforms of the PMCA pump with overla…	0	tr|B9HK60|B9HK60_POPTR Autoinhibited calcium ATPase OS=Populus trichocarpa GN=POPTRDRAFT_765045 PE=3 SV=1	0	ref|XP_003530353.1| PREDICTED: calcium-transporting ATPase 9, plasma membrane-type-like [Glycine max]	0	lcl|B9RKV6_RICCO/445-770 PF00702.21;Hydrolase;	4e-142	gnl|CDD|35425 KOG0204, KOG0204, KOG0204, Calcium transporting ATPase [Inorganic ion transport and metabolism].	0	P	EC:3.6.3.8	K01537		GO:0070588,calcium ion transmembrane transport;GO:0016020,membrane;GO:0009555,pollen development;GO:0005524,ATP binding;GO:0006754,ATP biosynthetic process;GO:0016787,hydrolase activity;GO:0000166,nucleotide binding;GO:0016021,integral to membrane;GO:0007338,single fertilization;GO:0005516,calmodulin binding;GO:0005886,plasma membrane;GO:0006810,transport;GO:0008152,metabolic process;GO:0015662,A…
isotig00017	3788	sp|Q5XIQ5|SDA1_RAT Protein SDA1 homolog OS=Rattus norvegicus GN=Sdad1 PE=2 SV=1	7e-93			tr|B9HLD4|B9HLD4_POPTR Predicted protein OS=Populus trichocarpa GN=POPTRDRAFT_766605 PE=4 SV=1	0	ref|XP_002312655.1| predicted protein [Populus trichocarpa] gb|EEE90022.1| predicted protein [Populus trichocarpa]	0	lcl|D7SMF1_VITVI/100-430 PF00291.20;PALP;	1e-56	gnl|CDD|37440 KOG2229, KOG2229, KOG2229, Protein required for actin cytoskeleton organization and cell cycle progression [Cell cycle control, cell division, chromosome partitioning, Cytoskeleton].	2e-145	DZ	protein SDA1	K14856
isotig00018	3734	sp|P93028|UBE11_ARATH Ubiquitin-activating enzyme E1 1 OS=Arabidopsis thaliana GN=UBA1 PE=1 SV=1	0	gnl|CDD|130475 TIGR01408, Ube1, ubiquitin-activating enzyme E1. This model represents the full length, over a thousand amino acids, of a multicopy family of eukaryotic proteins, many of which are designated ubiquitin-activating enzyme E1. Members have two copies of the ThiF family domain (pfam00899), a repeat found in ubiquitin-activating proteins (pfam02134), and other regions.	0	tr|G1FER0|G1FER0_CAMSI Ubiquitin activating enzyme E1 OS=Camellia sinensis PE=2 SV=1	0	gb|AEK86562.1| ubiquitin activating enzyme E1 [Camellia sinensis]	0	lcl|D7SQU6_VITVI/429-573 PF00899.16;ThiF;	2e-66	gnl|CDD|37223 KOG2012, KOG2012, KOG2012, Ubiquitin activating enzyme UBA1 [Posttranslational modification, protein turnover, chaperones].	0	O	EC:6.3.2.19	K03178	ko04120, Ubiquitin mediated proteolysis;ko05012, Parkinson's disease;	GO:0008641,small protein activating enzyme activity;GO:0006464,cellular protein modification process;GO:0005524,ATP binding;GO:0000166,nucleotide binding;GO:0016567,protein ubiquitination;GO:0003824,catalytic activity;GO:0016874,ligase activity
isotig00019	3708	sp|P42731|PABP2_ARATH Polyadenylate-binding protein 2 OS=Arabidopsis thaliana GN=PAB2 PE=1 SV=1	0	gnl|CDD|130689 TIGR01628, PABP-1234, polyadenylate binding protein, human types 1, 2, 3, 4 family. These eukaryotic proteins recognize the poly-A of mRNA and consists of four tandem RNA recognition domains at the N-terminus (rrm: pfam00076) followed by a PABP-specific domain (pfam00658) at the C-terminus. The protein is involved in the transport of mRNA's from the nucleus to the cytoplasm. There …	0	tr|B9GHB4|B9GHB4_POPTR Predicted protein OS=Populus trichocarpa GN=POPTRDRAFT_815675 PE=4 SV=1	0	ref|XP_002300227.1| predicted protein [Populus trichocarpa] gb|EEE85032.1| predicted protein [Populus trichocarpa]	0	lcl|B9N414_POPTR/56-439 PF00266.14;Aminotran_5;	2e-69	gnl|CDD|35345 KOG0123, KOG0123, KOG0123, Polyadenylate-binding protein (RRM superfamily) [RNA processing and modification, Translation, ribosomal structure and biogenesis].	3e-128	AJ	polyadenylate-binding protein	K13126	ko03013, RNA transport;ko03015, mRNA surveillance pathway;ko03018, RNA degradation;	GO:0006810,transport;GO:0006397,mRNA processing;GO:0005634,nucleus;GO:0003723,RNA binding;GO:0006417,regulation of translation;GO:0005737,cytoplasm;GO:0051028,mRNA transport;GO:0003676,nucleic acid binding;GO:0046686,response to cadmium ion;GO:0000166,nucleotide binding;GO:0009651,response to salt stress
isotig00020	3699	sp|D3FTV4|HFLX_BACPE GTPase HflX OS=Bacillus pseudofirmus (strain OF4) GN=hflX PE=3 SV=1	8e-73	gnl|CDD|163162 TIGR03156, GTP_HflX, GTP-binding protein HflX. This protein family is one of a number of homologous small, well-conserved GTP-binding proteins with pleiotropic effects. Bacterial members are designated HflX, following the naming convention in Escherichia coli where HflX is encoded immediately downstream of the RNA chaperone Hfq, and immediately upstream of HflKC, a membrane-associa…	1e-141	tr|E0CQI8|E0CQI8_VITVI Putative uncharacterized protein OS=Vitis vinifera GN=VIT_18s0001g13120 PE=3 SV=1	0	ref|XP_002281042.1| PREDICTED: GTPase HflX-like [Vitis vinifera]	0	lcl|E0CQI8_VITVI/339-474 PF01926.18;MMR_HSR1;	1e-60	gnl|CDD|35631 KOG0410, KOG0410, KOG0410, Predicted GTP binding protein [General function prediction only].	3e-123	R	GTP-binding protein HflX	K03665		GO:0000166,nucleotide binding;GO:0006184,GTP catabolic process;GO:0005525,GTP binding;GO:0005737,cytoplasm;GO:0003924,GTPase activity
isotig00021	3693	sp|Q9SMY8|FBL15_ARATH F-box/LRR-repeat protein 15 OS=Arabidopsis thaliana GN=FBL15 PE=1 SV=2	0			tr|B9RQW5|B9RQW5_RICCO Putative uncharacterized protein OS=Ricinus communis GN=RCOM_0707280 PE=4 SV=1	0	ref|XP_002516134.1| conserved hypothetical protein [Ricinus communis] gb|EEF46136.1| conserved hypothetical protein [Ricinus communis]	0	lcl|D7STX3_VITVI/165-206 PF12937.2;F-box-like;	5e-17	gnl|CDD|37158 KOG1947, KOG1947, KOG1947, Leucine rich repeat proteins, some proteins contain F-box [General function prediction only].	7e-30	R				GO:0048645,organ formation;GO:0010252,auxin homeostasis
isotig00022	3685					tr|F6H346|F6H346_VITVI Putative uncharacterized protein OS=Vitis vinifera GN=VIT_04s0008g06810 PE=4 SV=1	0	emb|CBI21155.3| unnamed protein product [Vitis vinifera]	0	lcl|Q6ETK6_ORYSJ/180-253 PF00076.17;RRM_1;	7e-35	gnl|CDD|35373 KOG0151, KOG0151, KOG0151, Predicted splicing regulator, contains RRM, SWAP and RPR domains [General function prediction only].	0	R	U2-associated protein SR140	K12842	ko03040, Spliceosome;	GO:0006396,RNA processing;GO:0003723,RNA binding;GO:0000166,nucleotide binding;GO:0003676,nucleic acid binding
isotig00023	3658	sp|Q8GY23|UPL1_ARATH E3 ubiquitin-protein ligase UPL1 OS=Arabidopsis thaliana GN=UPL1 PE=1 SV=3	0			tr|F6H151|F6H151_VITVI Putative uncharacterized protein OS=Vitis vinifera GN=VIT_18s0001g07810 PE=4 SV=1	0	ref|XP_002283711.2| PREDICTED: E3 ubiquitin-protein ligase UPL2-like [Vitis vinifera]	0	lcl|B9SMZ3_RICCO/3354-3666 PF00632.20;HECT;	9e-169	gnl|CDD|36157 KOG0939, KOG0939, KOG0939, E3 ubiquitin-protein ligase/Putative upstream regulatory element binding protein [Posttranslational modification, protein turnover, chaperones, Transcription].	4e-164	OK	EC:6.3.2.19	K10592	ko04120, Ubiquitin mediated proteolysis;	GO:0006464,cellular protein modification process;GO:0016881,acid-amino acid ligase activity;GO:0005622,intracellular;GO:0016874,ligase activity
isotig00024	3658	sp|Q3BAI2|YCX91_PHAAO Uncharacterized protein ORF91 OS=Phalaenopsis aphrodite subsp. formosana PE=4 SV=1	2e-47			tr|G7ZYC4|G7ZYC4_MEDTR Cell wall-associated hydrolase (Fragment) OS=Medicago truncatula GN=MTR_069s1001 PE=4 SV=1	0	ref|XP_003637074.1| Cell wall-associated hydrolase, partial [Medicago truncatula] gb|AES84212.1| Cell wall-associated hydrolase, partial [Medicago truncatula]	0	lcl|Q3BAI1_PHAAO/1-130 PB152564; Pfam-B_152564;	9e-65							GO:0016787,hydrolase activity;GO:0009536,plastid;GO:0009507,chloroplast
isotig00025	3647	sp|O48946|CESA1_ARATH Cellulose synthase A catalytic subunit 1 [UDP-forming] OS=Arabidopsis thaliana GN=CESA1 PE=1 SV=1	0	gnl|CDD|178022 PLN02400, PLN02400, cellulose synthase.	0	tr|F6H311|F6H311_VITVI Putative uncharacterized protein OS=Vitis vinifera GN=VIT_04s0008g05220 PE=4 SV=1	0	ref|XP_002282575.2| PREDICTED: LOW QUALITY PROTEIN: cellulose synthase A catalytic subunit 1 [UDP-forming]-like [Vitis vinifera]	0	lcl|Q2IB39_EUCGR/358-1080 PF03552.9;Cellulose_synt;	0				EC:2.4.1.12	K10999		GO:0016020,membrane;GO:0042538,hyperosmotic salinity response;GO:0007047,cellular cell wall organization;GO:0016760,cellulose synthase (UDP-forming) activity;GO:0046872,metal ion binding;GO:0016757,transferase activity, transferring glycosyl groups;GO:0005794,Golgi apparatus;GO:0030244,cellulose biosynthetic process;GO:0008270,zinc ion binding;GO:0009833,primary cell wall biogenesis;GO:0016021,in…
isotig00026	3601	sp|Q10M00|C3H22_ORYSJ Zinc finger CCCH domain-containing protein 22 OS=Oryza sativa subsp. japonica GN=Os03g0328900 PE=2 SV=2	8e-89			tr|F6HHY7|F6HHY7_VITVI Putative uncharacterized protein OS=Vitis vinifera GN=VIT_13s0158g00370 PE=4 SV=1	1e-170	ref|XP_003539907.1| PREDICTED: zinc finger CCCH domain-containing protein 53-like [Glycine max]	3e-171	lcl|C5X1P1_SORBI/372-434 PF14259.1;RRM_6;	8e-29							GO:0046872,metal ion binding;GO:0003723,RNA binding;GO:0000166,nucleotide binding;GO:0008270,zinc ion binding;GO:0003676,nucleic acid binding
isotig00027	3589	sp|Q9ZW06|PUM2_ARATH Pumilio homolog 2 OS=Arabidopsis thaliana GN=APUM2 PE=1 SV=1	0	gnl|CDD|153420 cd07920, Pumilio, Pumilio-family RNA binding domain. Puf repeats (also labelled PUM-HD or Pumilio homology domain) mediate sequence specific RNA binding in fly Pumilio, worm FBF-1 and FBF-2, and many other proteins such as vertebrate Pumilio. These proteins function as translational repressors in early embryonic development by binding to sequences in the 3' UTR of target mRNAs, suc…	3e-147	tr|F6GUZ1|F6GUZ1_VITVI Putative uncharacterized protein OS=Vitis vinifera GN=VIT_06s0004g05100 PE=4 SV=1	0	ref|XP_002283191.1| PREDICTED: pumilio homolog 1-like [Vitis vinifera]	0	lcl|A5BN72_VITVI/275-703 PF07990.7;NABP;	5e-180	gnl|CDD|36701 KOG1488, KOG1488, KOG1488, Translational repressor Pumilio/PUF3 and related RNA-binding proteins (Puf superfamily) [Translation, ribosomal structure and biogenesis].	7e-153	J				GO:0003729,mRNA binding;GO:0003723,RNA binding;GO:0005886,plasma membrane
isotig00028	3599	sp|Q09X04|CYF_MORIN Apocytochrome f OS=Morus indica GN=petA PE=3 SV=1	3e-172	gnl|CDD|176978 CHL00037, petA, cytochrome f.	0	tr|E3W0K6|E3W0K6_PRUPE Apocytochrome f OS=Prunus persica GN=petA PE=3 SV=1	0	ref|YP_004021678.1| cytochrome f [Prunus persica] gb|ADO64988.1| cytochrome f [Prunus persica]	0	lcl|F1KLD4_FRAVE/1-229 PF03040.9;CemA;	5e-115				apocytochrome f	K02634	ko00195, Photosynthesis;	GO:0016020,membrane;GO:0009055,electron carrier activity;GO:0020037,heme binding;GO:0009535,chloroplast thylakoid membrane;GO:0031361,integral to thylakoid membrane;GO:0005506,iron ion binding;GO:0055114,oxidation-reduction process;GO:0009579,thylakoid;GO:0042651,thylakoid membrane;GO:0046872,metal ion binding;GO:0022900,electron transport chain;GO:0016021,integral to membrane;GO:0009536,plastid;…
isotig00029	3559			gnl|CDD|191545 pfam06507, Auxin_resp, Auxin response factor. A conserved region of auxin-responsive transcription factors.	7e-34					lcl|Q8GT89_PRUPE/781-932 PF02309.11;AUX_IAA;	4e-81				auxin response factor	K14486	ko04075, Plant hormone signal transduction;
isotig00030	3562	sp|Q9LI74|CHUP1_ARATH Protein CHUP1, chloroplastic OS=Arabidopsis thaliana GN=CHUP1 PE=1 SV=1	2e-149			tr|B8BNT3|B8BNT3_ORYSI Putative uncharacterized protein OS=Oryza sativa subsp. indica GN=OsI_37158 PE=4 SV=1	0	gb|EEC68690.1| hypothetical protein OsI_37158 [Oryza sativa Indica Group]	0	lcl|B9HWM8_POPTR/720-951 PB001204; Pfam-B_1204;	1e-109							GO:0009902,chloroplast relocation;GO:0009707,chloroplast outer membrane;GO:0009507,chloroplast
isotig00031	3552	sp|A6MM43|ATPB_BUXMI ATP synthase subunit beta, chloroplastic OS=Buxus microphylla GN=atpB PE=3 SV=1	0	gnl|CDD|177000 CHL00060, atpB, ATP synthase CF1 beta subunit.	0	tr|E3W0K0|E3W0K0_PRUPE ATP synthase subunit beta, chloroplastic OS=Prunus persica GN=atpB PE=3 SV=1	0	ref|YP_004021672.1| ATP synthase CF1 beta subunit [Prunus persica] gb|ADO64982.1| ATP synthase CF1 beta subunit [Prunus persica]	0	lcl|O98784_DENRI/133-354 PF00006.20;ATP-synt_ab;	1e-118	gnl|CDD|36564 KOG1350, KOG1350, KOG1350, F0F1-type ATP synthase, beta subunit [Energy production and conversion].	0	C	EC:3.6.3.14	K02112	ko00190, Oxidative phosphorylation;ko00195, Photosynthesis;	GO:0046034,ATP metabolic process;GO:0016020,membrane;GO:0009535,chloroplast thylakoid membrane;GO:0005524,ATP binding;GO:0042777,plasma membrane ATP synthesis coupled proton transport;GO:0006754,ATP biosynthetic process;GO:0016787,hydrolase activity;GO:0000166,nucleotide binding;GO:0017111,nucleoside-triphosphatase activity;GO:0005886,plasma membrane;GO:0015992,proton transport;GO:0046961,proton-…
isotig00032	3534					tr|F6HYR4|F6HYR4_VITVI Putative uncharacterized protein OS=Vitis vinifera GN=VIT_05s0102g00270 PE=4 SV=1	0	ref|XP_002264735.1| PREDICTED: uncharacterized protein LOC100264644 [Vitis vinifera] emb|CBI36655.3| unnamed protein product [Vitis vinifera]	0	lcl|D7U1N9_VITVI/1-775 PB000082; Pfam-B_82;	0							GO:0005886,plasma membrane
isotig00033	3491			gnl|CDD|193083 pfam12569, NARP1, NMDA receptor-regulated protein 1. This domain family is found in eukaryotes, and is approximately 40 amino acids in length. The family is found in association with pfam07719, pfam00515. There is a single completely conserved residue L that may be functionally important. NARP1 is the mammalian homologue of a yeast N-terminal acetyltransferase that regulates entry …	4e-12	tr|D7KX61|D7KX61_ARALL EMB2753 OS=Arabidopsis lyrata subsp. lyrata GN=ARALYDRAFT_477212 PE=4 SV=1	0	ref|XP_003528376.1| PREDICTED: N-alpha-acetyltransferase 16, NatA auxiliary subunit-like [Glycine max]	0	lcl|D7U0P2_VITVI/186-697 PF12569.3;NARP1;	0				EC:2.3.1.88	K00670
isotig00034	3490	sp|Q68S15|RPOC1_PANGI DNA-directed RNA polymerase subunit beta' OS=Panax ginseng GN=rpoC1 PE=3 SV=2	0	gnl|CDD|177040 CHL00117, rpoC2, RNA polymerase beta'' subunit; Reviewed.	0	tr|E3W0I4|E3W0I4_PRUPE DNA-directed RNA polymerase OS=Prunus persica GN=rpoC1 PE=3 SV=1	0	ref|YP_004021656.1| RNA polymerase beta [Prunus persica] gb|ADO64966.1| RNA polymerase beta [Prunus persica]	0	lcl|A9XWA8_9MYRT/142-551 PF04998.12;RNA_pol_Rpb1_5;	4e-164				EC:2.7.7.6	K03046	ko00230, Purine metabolism;ko00240, Pyrimidine metabolism;ko03020, RNA polymerase;	GO:0003899,DNA-directed RNA polymerase activity;GO:0003677,DNA binding;GO:0016779,nucleotidyltransferase activity;GO:0016740,transferase activity;GO:0009536,plastid;GO:0006351,transcription, DNA-dependent;GO:0009507,chloroplast
isotig00035	3447	sp|Q9CAJ0|P2C16_ARATH Protein phosphatase 2C 16 OS=Arabidopsis thaliana GN=HAB1 PE=1 SV=1	2e-134	gnl|CDD|197659 smart00332, PP2Cc, Serine/threonine phosphatases, family 2C, catalytic domain. The protein architecture and deduced catalytic mechanism of PP2C phosphatases are similar to the PP1, PP2A, PP2B family of protein Ser/Thr phosphatases, with which PP2C shares no sequence similarity.	2e-76	tr|G5DC07|G5DC07_FRAAN Protein phosphatase 2C OS=Fragaria ananassa GN=ABI1 PE=2 SV=1	0	gb|AEP67941.1| protein phosphatase 2C [Fragaria x ananassa]	0	lcl|A4Q9B3_POPTN/226-521 PF00481.16;PP2C;	4e-146	gnl|CDD|35917 KOG0698, KOG0698, KOG0698, Serine/threonine protein phosphatase [Signal transduction mechanisms].	1e-72	T	EC:3.1.3.16	K14497	ko04075, Plant hormone signal transduction;	GO:0005634,nucleus;GO:0009414,response to water deprivation;GO:0009409,response to cold;GO:0006970,response to osmotic stress;GO:0010205,photoinhibition;GO:0003824,catalytic activity;GO:0009408,response to heat;GO:0004722,protein serine/threonine phosphatase activity;GO:0009737,response to abscisic acid stimulus;GO:0008287,protein serine/threonine phosphatase complex;GO:0046872,metal ion binding;…
isotig00036	3418	sp|Q9LUS2|TC120_ARATH Translocase of chloroplast 120, chloroplastic OS=Arabidopsis thaliana GN=TOC120 PE=1 SV=1	0	gnl|CDD|162148 TIGR00993, 3a0901s04IAP86, chloroplast protein import component Toc86/159, G and M domains. The long precursor of the 86K protein originally described is proposed to have three domains. The N-terminal A-domain is acidic, repetitive, weakly conserved, readily removed by proteolysis during chloroplast isolation, and not required for protein translocation. The other domains are design…	0	tr|B9SQL1|B9SQL1_RICCO Protein translocase, putative OS=Ricinus communis GN=RCOM_0739500 PE=4 SV=1	0	ref|XP_002528280.1| protein translocase, putative [Ricinus communis] gb|EEF34118.1| protein translocase, putative [Ricinus communis]	0	lcl|B9SQL1_RICCO/898-1172 PF11886.3;DUF3406;	8e-137							GO:0016020,membrane;GO:0016817,hydrolase activity, acting on acid anhydrides;GO:0045036,protein targeting to chloroplast;GO:0005525,GTP binding
isotig00037	3414	sp|Q680Q4|SIZ1_ARATH E3 SUMO-protein ligase SIZ1 OS=Arabidopsis thaliana GN=SIZ1 PE=1 SV=2	0	gnl|CDD|111745 pfam02891, zf-MIZ, MIZ/SP-RING zinc finger. This domain has SUMO (small ubiquitin-like modifier) ligase activity and is involved in DNA repair and chromosome organisation.	1e-16	tr|B9SK46|B9SK46_RICCO Sumo ligase, putative OS=Ricinus communis GN=RCOM_1400310 PE=4 SV=1	0	ref|XP_002526365.1| sumo ligase, putative [Ricinus communis] gb|EEF36036.1| sumo ligase, putative [Ricinus communis]	0	lcl|A5B9J2_VITVI/1021-1279 PB030106; Pfam-B_30106;	4e-97							GO:0003677,DNA binding;GO:0005634,nucleus;GO:0040008,regulation of growth;GO:2000070,regulation of response to water deprivation;GO:0050826,response to freezing;GO:0010337,regulation of salicylic acid metabolic process;GO:0016049,cell growth;GO:0016874,ligase activity;GO:0003676,nucleic acid binding;GO:0009910,negative regulation of flower development;GO:0046872,metal ion binding;GO:0051301,cell …
isotig00038	3415	sp|Q8TGM7|ART2_YEAST Putative uncharacterized protein ART2 OS=Saccharomyces cerevisiae (strain ATCC 204508 / S288c) GN=ART2 PE=5 SV=1	4e-16
isotig00039	3413							emb|CBI18959.3| unnamed protein product [Vitis vinifera]	2e-31	lcl|B3STU4_CARIL/384-513 PF00190.17;Cupin_1;	3e-27
isotig00040	3354	sp|Q94AI7|TPL_ARATH Protein TOPLESS OS=Arabidopsis thaliana GN=TPL PE=1 SV=1	0			tr|D7TZB7|D7TZB7_VITVI Putative uncharacterized protein OS=Vitis vinifera GN=VIT_09s0002g08370 PE=4 SV=1	0	ref|XP_003543688.1| PREDICTED: topless-related protein 1-like [Glycine max]	0	lcl|A9SP06_PHYPA/1-291 PB000107; Pfam-B_107;	2e-91	gnl|CDD|35487 KOG0266, KOG0266, KOG0266, WD40 repeat-containing protein [General function prediction only].	8e-33	R
isotig00041	3351	sp|P22793|TRHY_SHEEP Trichohyalin OS=Ovis aries GN=TCHH PE=2 SV=2	8e-17			tr|D7SPB0|D7SPB0_VITVI Putative uncharacterized protein OS=Vitis vinifera GN=VIT_04s0023g02070 PE=4 SV=1	0	emb|CBI17489.3| unnamed protein product [Vitis vinifera]	0	lcl|D7SPB0_VITVI/1-452 PB022804; Pfam-B_22804;	7e-88							GO:0005509,calcium ion binding;GO:0031072,heat shock protein binding;GO:0031424,keratinization
isotig00042	3338	sp|P93313|NU4M_ARATH NADH-ubiquinone oxidoreductase chain 4 OS=Arabidopsis thaliana GN=ND4 PE=2 SV=2	6e-91			tr|C6T4U6|C6T4U6_SOYBN Putative uncharacterized protein OS=Glycine max PE=2 SV=1	1e-102	gb|ACU16717.1| unknown [Glycine max]	1e-102	lcl|Q6YSM9_BRANA/1-115 PB407920; Pfam-B_407920;	3e-39				EC:1.6.5.3	K03881	ko00190, Oxidative phosphorylation;ko05012, Parkinson's disease;	GO:0016020,membrane;GO:0042773,ATP synthesis coupled electron transport;GO:0055114,oxidation-reduction process;GO:0022900,electron transport chain;GO:0016021,integral to membrane;GO:0070469,respiratory chain;GO:0005739,mitochondrion;GO:0031966,mitochondrial membrane;GO:0008137,NADH dehydrogenase (ubiquinone) activity;GO:0016491,oxidoreductase activity
isotig00043	3330	sp|O23474|PER40_ARATH Peroxidase 40 OS=Arabidopsis thaliana GN=PER40 PE=2 SV=2	2e-106	gnl|CDD|173827 cd00693, secretory_peroxidase, Horseradish peroxidase and related secretory plant peroxidases. Secretory peroxidases belong to class III of the plant heme-dependent peroxidase superfamily. All members of the superfamily share a heme prosthetic group and catalyze a multistep oxidative reaction involving hydrogen peroxide as the electron acceptor. Class III peroxidases are found in t…	3e-129	tr|B9RZT2|B9RZT2_RICCO Peroxidase 40, putative OS=Ricinus communis GN=RCOM_1001000 PE=3 SV=1	2e-139	ref|XP_002273359.1| PREDICTED: peroxidase 40-like [Vitis vinifera]	1e-139	lcl|B9RZT2_RICCO/123-370 PF00141.18;peroxidase;	5e-101				EC:1.11.1.7	K00430	ko00360, Phenylalanine metabolism;ko00680, Methane metabolism;ko00940, Phenylpropanoid biosynthesis;	GO:0006979,response to oxidative stress;GO:0046872,metal ion binding;GO:0020037,heme binding;GO:0004601,peroxidase activity;GO:0005576,extracellular region;GO:0042744,hydrogen peroxide catabolic process;GO:0055114,oxidation-reduction process;GO:0016491,oxidoreductase activity
isotig00044	3305	sp|Q5F478|ANR44_CHICK Serine/threonine-protein phosphatase 6 regulatory ankyrin repeat subunit B OS=Gallus gallus GN=ANKRD44 PE=2 SV=1	3e-16	gnl|CDD|29261 cd00204, ANK, ankyrin repeats; ankyrin repeats mediate protein-protein interactions in very diverse families of proteins. The number of ANK repeats in a protein can range from 2 to over 20 (ankyrins, for example). ANK repeats may occur in combinations with other types of domains. The structural repeat unit contains two antiparallel helices and a beta-hairpin, repeats are stacked in …	1e-19	tr|D5G0H2|D5G0H2_VITVI Ankyrin-like protein OS=Vitis vinifera GN=VIT_01s0010g02480 PE=2 SV=1	0	ref|XP_002270297.1| PREDICTED: uncharacterized protein LOC100242500 [Vitis vinifera] gb|ACZ56416.1| ankyrin-like protein [Vitis vinifera]	0	lcl|B9RBN5_RICCO/19-228 PF12796.2;Ank_2;	7e-79	gnl|CDD|39613 KOG4412, KOG4412, KOG4412, 26S proteasome regulatory complex, subunit PSMD10 [Posttranslational modification, protein turnover, chaperones].	3e-12	O
isotig00045	3318	sp|Q95747|RM16_ARATH 60S ribosomal protein L16, mitochondrial OS=Arabidopsis thaliana GN=RPL16 PE=2 SV=3	1e-78	gnl|CDD|189471 pfam00252, Ribosomal_L16, Ribosomal protein L16p/L10e.	4e-43	tr|B6VJV9|B6VJV9_VITVI Ribosomal protein L16 OS=Vitis vinifera GN=rpl16 PE=3 SV=1	4e-91	ref|YP_005090475.1| rpl16 gene product (mitochondrion) [Lotus japonicus] gb|AET62935.1| ribosomal protein L16 (mitochondrion) [Lotus japonicus]	3e-96	lcl|D5I3F2_CUCPE/4-142 PF00252.13;Ribosomal_L16;	2e-59	gnl|CDD|38632 KOG3422, KOG3422, KOG3422, Mitochondrial ribosomal protein L16 [Translation, ribosomal structure and biogenesis].	4e-50	J	large subunit ribosomal protein L16	K02878	ko03010, Ribosome;	GO:0005840,ribosome;GO:0030529,ribonucleoprotein complex;GO:0006412,translation;GO:0005622,intracellular;GO:0005739,mitochondrion;GO:0003735,structural constituent of ribosome;GO:0019843,rRNA binding
isotig00046	3316	sp|Q9C827|COB22_ARATH Coatomer subunit beta'-2 OS=Arabidopsis thaliana GN=At1g52360 PE=2 SV=1	0	gnl|CDD|190845 pfam04053, Coatomer_WDAD, Coatomer WD associated region. This region is composed of WD40 repeats.	4e-164	tr|A5AWP2|A5AWP2_VITVI Putative uncharacterized protein OS=Vitis vinifera GN=VITISV_004513 PE=4 SV=1	0	ref|XP_002284773.2| PREDICTED: coatomer subunit beta'-2-like [Vitis vinifera]	0	lcl|C5XXZ7_SORBI/319-764 PF04053.9;Coatomer_WDAD;	0	gnl|CDD|35497 KOG0276, KOG0276, KOG0276, Vesicle coat complex COPI, beta' subunit [Intracellular trafficking, secretion, and vesicular transport].	0	URS				GO:0006886,intracellular protein transport;GO:0030117,membrane coat;GO:0016740,transferase activity;GO:0005198,structural molecule activity;GO:0016905,myosin heavy chain kinase activity;GO:0016192,vesicle-mediated transport
isotig00047	3314	sp|P35100|CLPC_PEA Chaperone protein ClpC, chloroplastic OS=Pisum sativum PE=2 SV=1	0	gnl|CDD|177027 CHL00095, clpC, Clp protease ATP binding subunit.	0	tr|E5GBL8|E5GBL8_CUCME ATP-dependent clp protease OS=Cucumis melo subsp. melo PE=3 SV=1	0	ref|XP_003526929.1| PREDICTED: chaperone protein ClpC, chloroplastic-like [Glycine max]	0	lcl|E6Y2A6_9CHLO/613-789 PF07724.9;AAA_2;	4e-84	gnl|CDD|36269 KOG1051, KOG1051, KOG1051, Chaperone HSP104 and related ATP-dependent Clp proteases [Posttranslational modification, protein turnover, chaperones].	0	O	ATP-dependent Clp protease ATP-binding subunit ClpC	K03696		GO:0016020,membrane;GO:0009535,chloroplast thylakoid membrane;GO:0008233,peptidase activity;GO:0005524,ATP binding;GO:0006950,response to stress;GO:0009658,chloroplast organization;GO:0045037,protein import into chloroplast stroma;GO:0010380,regulation of chlorophyll biosynthetic process;GO:0009532,plastid stroma;GO:0000166,nucleotide binding;GO:0017111,nucleoside-triphosphatase activity;GO:00099…
isotig00048	3309	sp|Q9ZVD5|AGO4_ARATH Protein argonaute 4 OS=Arabidopsis thaliana GN=AGO4 PE=1 SV=2	0	gnl|CDD|178743 PLN03202, PLN03202, protein argonaute; Provisional.	0	tr|D7T1K2|D7T1K2_VITVI Putative uncharacterized protein OS=Vitis vinifera GN=VIT_06s0009g01200 PE=4 SV=1	0	ref|XP_002275928.1| PREDICTED: protein argonaute 4 [Vitis vinifera] emb|CBI24382.3| unnamed protein product [Vitis vinifera]	0	lcl|D5FQ91_PELHO/585-893 PF02171.12;Piwi;	9e-167	gnl|CDD|36259 KOG1041, KOG1041, KOG1041, Translation initiation factor 2C (eIF-2C) and related proteins [Translation, ribosomal structure and biogenesis].	0	J	eukaryotic translation initiation factor 2C	K11593		GO:0006413,translational initiation;GO:0003743,translation initiation factor activity;GO:0003676,nucleic acid binding
isotig00049	3304	sp|Q8RXF1|SF3A1_ARATH Probable splicing factor 3A subunit 1 OS=Arabidopsis thaliana GN=At1g14650 PE=1 SV=2	0	gnl|CDD|192960 pfam12230, PRP21_like_P, Pre-mRNA splicing factor PRP21 like protein. This domain family is found in eukaryotes, and is typically between 212 and 238 amino acids in length. The family is found in association with pfam01805. There are two completely conserved residues (W and H) that may be functionally important. PRP21 is required for assembly of the prespliceosome and it interacts …	1e-59	tr|F6HFR3|F6HFR3_VITVI Putative uncharacterized protein OS=Vitis vinifera GN=VIT_01s0011g02040 PE=4 SV=1	0	ref|XP_002278479.1| PREDICTED: probable splicing factor 3A subunit 1-like [Vitis vinifera]	0	lcl|A5C8X5_VITVI/228-454 PF12230.3;PRP21_like_P;	6e-91				splicing factor 3A subunit 1	K12825	ko03040, Spliceosome;	GO:0006396,RNA processing;GO:0003723,RNA binding
isotig00050	3278	sp|O65351|SUBL_ARATH Subtilisin-like protease OS=Arabidopsis thaliana GN=ARA12 PE=1 SV=1	0	gnl|CDD|146063 pfam03244, PSI_PsaH, Photosystem I reaction centre subunit VI. Photosystem I (PSI) is an integral membrane protein complex that uses light energy to mediate electron transfer from plastocyanin to ferredoxin.	2e-51	tr|F6HXV5|F6HXV5_VITVI Putative uncharacterized protein OS=Vitis vinifera GN=VIT_09s0002g01040 PE=4 SV=1	0	ref|XP_003547763.1| PREDICTED: subtilisin-like protease-like [Glycine max]	0	lcl|E9LUF1_PHAVU/170-649 PF00082.17;Peptidase_S8;	0							GO:0016020,membrane;GO:0009535,chloroplast thylakoid membrane;GO:0048046,apoplast;GO:0008233,peptidase activity;GO:0008236,serine-type peptidase activity;GO:0016787,hydrolase activity;GO:0016021,integral to membrane;GO:0043086,negative regulation of catalytic activity;GO:0005576,extracellular region;GO:0005886,plasma membrane;GO:0009507,chloroplast;GO:0004252,serine-type endopeptidase activity;GO…
isotig00051	3269	sp|Q9ZR72|AB1B_ARATH ABC transporter B family member 1 OS=Arabidopsis thaliana GN=ABCB1 PE=1 SV=1	0	gnl|CDD|31327 COG1132, MdlB, ABC-type multidrug transport system, ATPase and permease components [Defense mechanisms].	2e-112	tr|B9S0G9|B9S0G9_RICCO Multidrug resistance protein 1, 2, putative OS=Ricinus communis GN=RCOM_1354650 PE=3 SV=1	0	ref|XP_002519488.1| multidrug resistance protein 1, 2, putative [Ricinus communis] gb|EEF42902.1| multidrug resistance protein 1, 2, putative [Ricinus communis]	0	lcl|Q2V606_BRACM/715-990 PF00664.18;ABC_membrane;	6e-142	gnl|CDD|35278 KOG0055, KOG0055, KOG0055, Multidrug/pheromone exporter, ABC superfamily [Secondary metabolites biosynthesis, transport and catabolism].	0	QU	ATP-binding cassette, subfamily B (MDR/TAP), member 1	K05658	ko02010, ABC transporters;ko04976, Bile secretion;	GO:0009733,response to auxin stimulus;GO:0015408,ferric-transporting ATPase activity;GO:0009958,positive gravitropism;GO:0005524,ATP binding;GO:0009637,response to blue light;GO:0048443,stamen development;GO:0009640,photomorphogenesis;GO:0016787,hydrolase activity;GO:0009926,auxin polar transport;GO:0000166,nucleotide binding;GO:0017111,nucleoside-triphosphatase activity;GO:0016021,integral to me…
isotig00052	3258	sp|Q9SCZ4|FERON_ARATH Receptor-like protein kinase FERONIA OS=Arabidopsis thaliana GN=FER PE=1 SV=1	0			tr|B9HDK3|B9HDK3_POPTR Predicted protein OS=Populus trichocarpa GN=POPTRDRAFT_561003 PE=3 SV=1	0	ref|XP_002308259.1| predicted protein [Populus trichocarpa] gb|EEE91782.1| predicted protein [Populus trichocarpa]	0	lcl|B9HDK3_POPTR/35-405 PF12819.2;Malectin_like;	2e-148	gnl|CDD|36401 KOG1187, KOG1187, KOG1187, Serine/threonine protein kinase [Signal transduction mechanisms].	2e-108	T				GO:0050832,defense response to fungus;GO:0016020,membrane;GO:0010483,pollen tube reception;GO:0016310,phosphorylation;GO:0004715,non-membrane spanning protein tyrosine kinase activity;GO:0005524,ATP binding;GO:0016301,kinase activity;GO:0006468,protein phosphorylation;GO:0043680,filiform apparatus;GO:0046777,protein autophosphorylation;GO:0004674,protein serine/threonine kinase activity;GO:000979…
isotig00053	3250	sp|P42730|CLPB1_ARATH Chaperone protein ClpB1 OS=Arabidopsis thaliana GN=CLPB1 PE=1 SV=2	0	gnl|CDD|163223 TIGR03346, chaperone_ClpB, ATP-dependent chaperone ClpB. Members of this protein family are the bacterial ATP-dependent chaperone ClpB. This protein belongs to the AAA family, ATPases associated with various cellular activities (pfam00004). This molecular chaperone does not act as a protease, but rather serves to disaggregate misfolded and aggregated proteins.	0	tr|F6GT15|F6GT15_VITVI Putative uncharacterized protein OS=Vitis vinifera GN=VIT_17s0000g07190 PE=3 SV=1	0	ref|XP_002284179.1| PREDICTED: chaperone protein ClpB1 [Vitis vinifera]	0	lcl|HS101_ARATH/597-762 PF07724.9;AAA_2;	8e-81	gnl|CDD|36269 KOG1051, KOG1051, KOG1051, Chaperone HSP104 and related ATP-dependent Clp proteases [Posttranslational modification, protein turnover, chaperones].	0	O	ATP-dependent Clp protease ATP-binding subunit ClpB	K03695		GO:0009644,response to high light intensity;GO:0005524,ATP binding;GO:0006950,response to stress;GO:0005737,cytoplasm;GO:0042542,response to hydrogen peroxide;GO:0009408,response to heat;GO:0043335,protein unfolding;GO:0016485,protein processing;GO:0000166,nucleotide binding;GO:0019538,protein metabolic process;GO:0017111,nucleoside-triphosphatase activity
isotig00054	3239			gnl|CDD|144606 pfam01074, Glyco_hydro_38, Glycosyl hydrolases family 38 N-terminal domain. Glycosyl hydrolases are key enzymes of carbohydrate metabolism.	2e-63	tr|F6GWL5|F6GWL5_VITVI Putative uncharacterized protein OS=Vitis vinifera GN=VIT_04s0023g03650 PE=4 SV=1	0	ref|XP_002265360.1| PREDICTED: lysosomal alpha-mannosidase [Vitis vinifera] emb|CBI17353.3| unnamed protein product [Vitis vinifera]	0	lcl|C5WP48_SORBI/488-1004 PF07748.8;Glyco_hydro_38C;	0				EC:3.2.1.24	K01191	ko00511, Other glycan degradation;	GO:0008152,metabolic process;GO:0015923,mannosidase activity;GO:0003824,catalytic activity;GO:0016798,hydrolase activity, acting on glycosyl bonds;GO:0004559,alpha-mannosidase activity;GO:0043169,cation binding;GO:0004553,hydrolase activity, hydrolyzing O-glycosyl compounds;GO:0006013,mannose metabolic process;GO:0030246,carbohydrate binding;GO:0016787,hydrolase activity;GO:0005975,carbohydrate m…
isotig00055	3241	sp|Q94502|GANAB_DICDI Neutral alpha-glucosidase AB OS=Dictyostelium discoideum GN=modA PE=3 SV=1	0	gnl|CDD|133134 cd06603, GH31_GANC_GANAB_alpha, This family includes the closely related glycosyl hydrolase family 31 (GH31) isozymes, neutral alpha-glucosidase C (GANC) and the alpha subunit of heterodimeric neutral alpha-glucosidase AB (GANAB). Initially distinguished on the basis of differences in electrophoretic mobility in starch gel, GANC and GANAB have been shown to have other differences, …	0	tr|F6GWJ7|F6GWJ7_VITVI Putative uncharacterized protein OS=Vitis vinifera GN=VIT_05s0029g01090 PE=4 SV=1	0	ref|XP_002270200.1| PREDICTED: neutral alpha-glucosidase AB-like [Vitis vinifera]	0	lcl|B9STU2_RICCO/335-780 PF01055.21;Glyco_hydro_31;	0	gnl|CDD|36284 KOG1066, KOG1066, KOG1066, Glucosidase II catalytic (alpha) subunit and related enzymes, glycosyl hydrolase family 31 [Carbohydrate transport and metabolism, Cell wall/membrane/envelope biogenesis, Posttranslational modification, protein turnover, chaperones].	0	GMO	EC:3.2.1.84	K05546	ko00510, N-Glycan biosynthesis;ko04141, Protein processing in endoplasmic reticulum;	GO:0005783,endoplasmic reticulum;GO:0042470,melanosome;GO:0042742,defense response to bacterium;GO:0004553,hydrolase activity, hydrolyzing O-glycosyl compounds;GO:0016787,hydrolase activity;GO:0005975,carbohydrate metabolic process;GO:0033919,glucan 1,3-alpha-glucosidase activity;GO:0009507,chloroplast;GO:0009826,unidimensional cell growth;GO:0008152,metabolic process;GO:0003824,catalytic activit…
isotig00056	3234					tr|B9SVC4|B9SVC4_RICCO Putative uncharacterized protein OS=Ricinus communis GN=RCOM_0034730 PE=4 SV=1	0	ref|XP_002529943.1| conserved hypothetical protein [Ricinus communis] gb|EEF32451.1| conserved hypothetical protein [Ricinus communis]	0	lcl|B9SVC4_RICCO/129-356 PF04499.10;SAPS;	5e-99	gnl|CDD|37284 KOG2073, KOG2073, KOG2073, SAP family cell cycle dependent phosphatase-associated protein [Cell cycle control, cell division, chromosome partitioning].	7e-134	D	serine/threonine-protein phosphatase 6 regulatory subunit 3	K15501
isotig00057	3219	sp|Q9LFE4|Y5673_ARATH WEB family protein At5g16730, chloroplastic OS=Arabidopsis thaliana GN=At5g16730 PE=1 SV=1	5e-180			tr|B9S250|B9S250_RICCO ATP binding protein, putative OS=Ricinus communis GN=RCOM_1327430 PE=4 SV=1	0	ref|XP_002520069.1| ATP binding protein, putative [Ricinus communis] gb|EEF42393.1| ATP binding protein, putative [Ricinus communis]	0	lcl|B9I744_POPTR/76-513 PF05701.6;DUF827;	2e-153	gnl|CDD|35383 KOG0161, KOG0161, KOG0161, Myosin class II heavy chain [Cytoskeleton].	2e-29	ZS
isotig00058	3200	sp|O82261|DEGP2_ARATH Protease Do-like 2, chloroplastic OS=Arabidopsis thaliana GN=DEGP2 PE=1 SV=2	0			tr|B9S3X1|B9S3X1_RICCO Serine endopeptidase degp2, putative OS=Ricinus communis GN=RCOM_0556530 PE=4 SV=1	0	ref|XP_002520690.1| serine endopeptidase degp2, putative [Ricinus communis] gb|EEF41652.1| serine endopeptidase degp2, putative [Ricinus communis]	0	lcl|D2IGV5_SOLLC/10-367 PF00743.14;FMO-like;	1e-129	gnl|CDD|36534 KOG1320, KOG1320, KOG1320, Serine protease [Posttranslational modification, protein turnover, chaperones].	3e-115	O				GO:0032440,2-alkenal reductase [NAD(P)] activity;GO:0004252,serine-type endopeptidase activity;GO:0006508,proteolysis;GO:0003824,catalytic activity;GO:0055114,oxidation-reduction process;GO:0016491,oxidoreductase activity
isotig00059	3194	sp|Q9ZP54|PARP1_ARATH Poly [ADP-ribose] polymerase 1 OS=Arabidopsis thaliana GN=PARP1 PE=1 SV=2	0	gnl|CDD|178670 PLN03123, PLN03123, poly [ADP-ribose] polymerase; Provisional.	0	tr|B9GS36|B9GS36_POPTR Predicted protein OS=Populus trichocarpa GN=POPTRDRAFT_830081 PE=4 SV=1	0	ref|XP_002302058.1| predicted protein [Populus trichocarpa] gb|EEE81331.1| predicted protein [Populus trichocarpa]	0	lcl|B9S4L5_RICCO/766-978 PF00644.15;PARP;	4e-108	gnl|CDD|36255 KOG1037, KOG1037, KOG1037, NAD+ ADP-ribosyltransferase Parp, required for poly-ADP ribosylation of nuclear proteins [Transcription, Replication, recombination and repair, Posttranslational modification, protein turnover, chaperones].	3e-85	KLO	EC:2.4.2.30	K10798	ko03410, Base excision repair;	GO:0032440,2-alkenal reductase [NAD(P)] activity;GO:0005634,nucleus;GO:0003677,DNA binding;GO:0006281,DNA repair;GO:0051287,NAD binding;GO:0003950,NAD+ ADP-ribosyltransferase activity;GO:0055114,oxidation-reduction process;GO:0009628,response to abiotic stimulus;GO:0003676,nucleic acid binding;GO:0009737,response to abscisic acid stimulus;GO:0006979,response to oxidative stress;GO:0046872,metal i…
isotig00060	3193	sp|P05495|ATPAM_NICPL ATP synthase subunit alpha, mitochondrial OS=Nicotiana plumbaginifolia GN=ATPA PE=3 SV=1	0	gnl|CDD|181753 PRK09281, PRK09281, F0F1 ATP synthase subunit alpha; Validated.	0	tr|Q5M9V4|Q5M9V4_TOBAC ATP synthase subunit alpha OS=Nicotiana tabacum GN=atp1 PE=3 SV=2	0	dbj|BAD83524.2| ATP synthase F1 subunit 1 [Nicotiana tabacum]	0	lcl|E5DK71_9MYRT/96-321 PF00006.20;ATP-synt_ab;	2e-116	gnl|CDD|36567 KOG1353, KOG1353, KOG1353, F0F1-type ATP synthase, alpha subunit [Energy production and conversion].	4e-99	C	EC:3.6.3.14	K02132	ko00190, Oxidative phosphorylation;ko05010, Alzheimer's disease;ko05012, Parkinson's disease;ko05016, Huntington's disease;	GO:0016020,membrane;GO:0046034,ATP metabolic process;GO:0005524,ATP binding;GO:0042777,plasma membrane ATP synthesis coupled proton transport;GO:0006754,ATP biosynthetic process;GO:0000166,nucleotide binding;GO:0005739,mitochondrion;GO:0015992,proton transport;GO:0005886,plasma membrane;GO:0046961,proton-transporting ATPase activity, rotational mechanism;GO:0046933,hydrogen ion transporting ATP s…
isotig00061	3168			gnl|CDD|191821 pfam07714, Pkinase_Tyr, Protein tyrosine kinase.	2e-69	tr|B9RZR2|B9RZR2_RICCO Map3k delta-1 protein kinase, putative OS=Ricinus communis GN=RCOM_1000600 PE=4 SV=1	0	ref|XP_002519231.1| map3k delta-1 protein kinase, putative [Ricinus communis] gb|EEF43095.1| map3k delta-1 protein kinase, putative [Ricinus communis]	0	lcl|D7SYK6_VITVI/454-706 PF07714.12;Pkinase_Tyr;	2e-135	gnl|CDD|35413 KOG0192, KOG0192, KOG0192, Tyrosine kinase specific for activated (GTP-bound) p21cdc42Hs [Signal transduction mechanisms].	3e-91	T				GO:0016310,phosphorylation;GO:0004709,MAP kinase kinase kinase activity;GO:0000165,MAPK cascade;GO:0007165,signal transduction;GO:0005524,ATP binding;GO:0016301,kinase activity;GO:0006355,regulation of transcription, DNA-dependent;GO:0006468,protein phosphorylation;GO:0004674,protein serine/threonine kinase activity;GO:0004672,protein kinase activity;GO:0016740,transferase activity;GO:0004871,sig…
isotig00062	3163	sp|O04291|ATB14_ARATH Homeobox-leucine zipper protein ATHB-14 OS=Arabidopsis thaliana GN=ATHB-14 PE=1 SV=1	0	gnl|CDD|149655 pfam08670, MEKHLA, MEKHLA domain. The MEKHLA domain shares similarity with the PAS domain and is found in the 3' end of plant HD-ZIP III homeobox genes, and bacterial proteins.	2e-67	tr|Q5D1M3|Q5D1M3_POPTR Class III HD-Zip protein 4 OS=Populus trichocarpa GN=HB4 PE=2 SV=1	0	ref|XP_002298892.1| predicted protein [Populus trichocarpa] gb|AAX19053.1| class III HD-Zip protein 4 [Populus trichocarpa] gb|EEE83697.1| predicted protein [Populus trichocarpa]	0	lcl|B6DXL5_MALDO/104-314 PF01852.14;START;	1e-107				homeobox-leucine zipper protein	K09338		GO:0005634,nucleus;GO:0003677,DNA binding;GO:0009855,determination of bilateral symmetry;GO:0006355,regulation of transcription, DNA-dependent;GO:0009943,adaxial/abaxial axis specification;GO:0010014,meristem initiation;GO:0009955,adaxial/abaxial pattern specification;GO:0010072,primary shoot apical meristem specification;GO:0009880,embryonic pattern specification;GO:0080060,integument developmen…
isotig00063	3163	sp|Q09WV7|YCF2_MORIN Protein ycf2 OS=Morus indica GN=ycf2-A PE=3 SV=1	0	gnl|CDD|147703 pfam05695, DUF825, Plant protein of unknown function (DUF825). This family consists of several plant proteins greater than 1000 residues in length. The function of this family is unknown.	0	tr|Q0PUW9|Q0PUW9_PRUPE Hypothetical chloroplast RF2 OS=Prunus persica GN=ycf2 PE=3 SV=1	0	ref|YP_004021708.1| hypothetical chloroplast RF2 [Prunus persica] ref|YP_004021725.1| hypothetical chloroplast RF2 [Prunus persica] gb|ABG76920.1| putative RF2 [Prunus persica] gb|ADO65018.1| hypothetical chloroplast RF2 [Prunus persica] gb|ADO65036.1| hypothetical chloroplast RF2 [Prunus persica]	0	lcl|A6Y9W3_9MAGN/1-1486 PF05695.7;DUF825;	0							GO:0005524,ATP binding;GO:0000166,nucleotide binding;GO:0017111,nucleoside-triphosphatase activity;GO:0009536,plastid;GO:0009570,chloroplast stroma;GO:0009507,chloroplast
isotig00064	3152	sp|Q9FV65|CAPPC_FLATR Phosphoenolpyruvate carboxylase 2 OS=Flaveria trinervia GN=PPCC PE=1 SV=1	0	gnl|CDD|178790 PRK00009, PRK00009, phosphoenolpyruvate carboxylase; Reviewed.	0	tr|O23946|O23946_GOSHI Phosphoenolpyruvate carboxylase 1 OS=Gossypium hirsutum GN=PEPC1 PE=2 SV=1	0	gb|AAB80714.1| phosphoenolpyruvate carboxylase 1 [Gossypium hirsutum]	0	lcl|B0LXE5_ARAHY/165-968 PF00311.12;PEPcase;	0				EC:4.1.1.31	K01595	ko00620, Pyruvate metabolism;ko00680, Methane metabolism;ko00710, Carbon fixation in photosynthetic organisms;ko00720, Carbon fixation pathways in prokaryotes;	GO:0032440,2-alkenal reductase [NAD(P)] activity;GO:0000287,magnesium ion binding;GO:0008152,metabolic process;GO:0008964,phosphoenolpyruvate carboxylase activity;GO:0003824,catalytic activity;GO:0005737,cytoplasm;GO:0055114,oxidation-reduction process;GO:0006099,tricarboxylic acid cycle;GO:0006107,oxaloacetate metabolic process;GO:0016829,lyase activity;GO:0015977,carbon fixation;GO:0015979,phot…
isotig00065	3144	sp|Q9M081|SC24B_ARATH Protein transport protein Sec24-like At4g32640 OS=Arabidopsis thaliana GN=At4g32640 PE=1 SV=3	0	gnl|CDD|34633 COG5028, COG5028, Vesicle coat complex COPII, subunit SEC24/subunit SFB2/subunit SFB3 [Intracellular trafficking and secretion].	1e-134	tr|E0CT66|E0CT66_VITVI Putative uncharacterized protein OS=Vitis vinifera GN=VIT_19s0014g05310 PE=4 SV=1	0	ref|XP_002279640.2| PREDICTED: protein transport protein Sec24-like At4g32640-like [Vitis vinifera] emb|CBI20515.3| unnamed protein product [Vitis vinifera]	0	lcl|B9RET0_RICCO/502-742 PF04811.10;Sec23_trunk;	4e-108	gnl|CDD|37195 KOG1984, KOG1984, KOG1984, Vesicle coat complex COPII, subunit SFB3 [Intracellular trafficking, secretion, and vesicular transport].	0	U	protein transport protein SEC24	K14007	ko04141, Protein processing in endoplasmic reticulum;	GO:0006979,response to oxidative stress;GO:0006886,intracellular protein transport;GO:0006810,transport;GO:0030127,COPII vesicle coat;GO:0008270,zinc ion binding;GO:0006888,ER to Golgi vesicle-mediated transport;GO:0015031,protein transport
isotig00066	3128									lcl|A5BJK2_VITVI/921-1361 PB018272; Pfam-B_18272;	4e-86
isotig00067	3140	sp|P04825|AMPN_ECOLI Aminopeptidase N OS=Escherichia coli (strain K12) GN=pepN PE=1 SV=2	0	gnl|CDD|184453 PRK14015, pepN, aminopeptidase N; Provisional.	0	tr|B9GKF8|B9GKF8_POPTR Predicted protein OS=Populus trichocarpa GN=POPTRDRAFT_548443 PE=4 SV=1	0	ref|XP_002298026.1| predicted protein [Populus trichocarpa] gb|EEE82831.1| predicted protein [Populus trichocarpa]	0	lcl|D7TVX4_VITVI/115-477 PF01433.15;Peptidase_M1;	0				EC:3.4.11.2	K01256	ko00480, Glutathione metabolism;	GO:0016020,membrane;GO:0048046,apoplast;GO:0008233,peptidase activity;GO:0005737,cytoplasm;GO:0016787,hydrolase activity;GO:0004177,aminopeptidase activity;GO:0008237,metallopeptidase activity;GO:0005829,cytosol;GO:0008270,zinc ion binding;GO:0009941,chloroplast envelope;GO:0005886,plasma membrane;GO:0009507,chloroplast;GO:0005773,vacuole;GO:0046686,response to cadmium ion;GO:0046872,metal ion bi…
isotig00068	3133	sp|Q9XES1|ECA4_ARATH Calcium-transporting ATPase 4, endoplasmic reticulum-type OS=Arabidopsis thaliana GN=ECA4 PE=2 SV=2	0	gnl|CDD|162209 TIGR01116, ATPase-IIA1_Ca, sarco/endoplasmic reticulum calcium-translocating P-type ATPase. This model describes the P-type ATPase responsible for translocating calcium ions across the endoplasmic reticulum membrane of eukaryotes, and is of particular importance in the sarcoplasmic reticulum of skeletal and cardiac muscle in vertebrates. These pumps transfer Ca2+ from the cytoplasm…	0	tr|F6HQX1|F6HQX1_VITVI Putative uncharacterized protein OS=Vitis vinifera GN=VIT_08s0040g02830 PE=3 SV=1	0	ref|XP_002277306.1| PREDICTED: calcium-transporting ATPase 4, endoplasmic reticulum-type-like [Vitis vinifera]	0	lcl|B9HPP7_POPTR/378-746 PF00702.21;Hydrolase;	2e-155	gnl|CDD|35423 KOG0202, KOG0202, KOG0202, Ca2+ transporting ATPase [Inorganic ion transport and metabolism].	0	P	EC:3.6.3.8	K01537		GO:0016020,membrane;GO:0005783,endoplasmic reticulum;GO:0005524,ATP binding;GO:0016787,hydrolase activity;GO:0030026,cellular manganese ion homeostasis;GO:0000166,nucleotide binding;GO:0016021,integral to membrane;GO:0006828,manganese ion transport;GO:0005886,plasma membrane;GO:0006810,transport;GO:0008152,metabolic process;GO:0015662,ATPase activity, coupled to transmembrane movement of ions, ph…
isotig00069	3128					tr|F6HPP6|F6HPP6_VITVI Putative uncharacterized protein OS=Vitis vinifera GN=VIT_01s0026g02720 PE=4 SV=1	0	ref|XP_002268851.1| PREDICTED: uncharacterized protein LOC100260241 [Vitis vinifera]	0	lcl|D7TN61_VITVI/320-530 PF08648.7;DUF1777;	1e-57							GO:0005509,calcium ion binding;GO:0005829,cytosol;GO:0006915,apoptotic process
isotig00070	3112					tr|D7SQR4|D7SQR4_VITVI Putative uncharacterized protein OS=Vitis vinifera GN=VIT_12s0134g00420 PE=4 SV=1	1e-163			lcl|D7SQR4_VITVI/73-261 PB089788; Pfam-B_89788;	3e-39	gnl|CDD|35751 KOG0531, KOG0531, KOG0531, Protein phosphatase 1, regulatory subunit, and related proteins [Signal transduction mechanisms].	5e-26	T
isotig00071	3114	sp|Q93ZX7|GAUT4_ARATH Probable galacturonosyltransferase 4 OS=Arabidopsis thaliana GN=GAUT4 PE=2 SV=1	0	gnl|CDD|178423 PLN02829, PLN02829, Probable galacturonosyltransferase.	0	tr|B9SGW0|B9SGW0_RICCO Glycosyltransferase QUASIMODO1, putative OS=Ricinus communis GN=RCOM_0820390 PE=4 SV=1	0	ref|XP_002525229.1| Glycosyltransferase QUASIMODO1, putative [Ricinus communis] gb|EEF37195.1| Glycosyltransferase QUASIMODO1, putative [Ricinus communis]	0	lcl|B9SGW0_RICCO/309-621 PF01501.15;Glyco_transf_8;	1e-169				EC:2.4.1.43	K13648	ko00500, Starch and sucrose metabolism;ko00520, Amino sugar and nucleotide sugar metabolism;	GO:0016757,transferase activity, transferring glycosyl groups;GO:0016740,transferase activity
isotig00072	3108	sp|Q9M9M4|CSLD3_ARATH Cellulose synthase-like protein D3 OS=Arabidopsis thaliana GN=CSLD3 PE=1 SV=1	0	gnl|CDD|177890 PLN02248, PLN02248, cellulose synthase-like protein.	0	tr|B9S213|B9S213_RICCO Cellulose synthase A catalytic subunit 3 [UDP-forming], putative OS=Ricinus communis GN=RCOM_1325350 PE=4 SV=1	0	ref|XP_002520032.1| Cellulose synthase A catalytic subunit 3 [UDP-forming], putative [Ricinus communis] gb|EEF42356.1| Cellulose synthase A catalytic subunit 3 [UDP-forming], putative [Ricinus communis]	0	lcl|B9MU77_POPTR/319-1083 PF03552.9;Cellulose_synt;	0							GO:0016020,membrane;GO:0005783,endoplasmic reticulum;GO:0009409,response to cold;GO:0048767,root hair elongation;GO:0007047,cellular cell wall organization;GO:0016760,cellulose synthase (UDP-forming) activity;GO:0030173,integral to Golgi membrane;GO:0016757,transferase activity, transferring glycosyl groups;GO:0005794,Golgi apparatus;GO:0030244,cellulose biosynthetic process;GO:0016021,integral t…
isotig00073	3109	sp|Q94AH6|CUL1_ARATH Cullin-1 OS=Arabidopsis thaliana GN=CUL1 PE=1 SV=1	0	gnl|CDD|144473 pfam00888, Cullin, Cullin family.	0	tr|B9RT30|B9RT30_RICCO Cullin-1, putative OS=Ricinus communis GN=RCOM_0680540 PE=3 SV=1	0	ref|XP_002516899.1| Cullin-1, putative [Ricinus communis] gb|EEF45513.1| Cullin-1, putative [Ricinus communis]	0	lcl|B9HSC5_POPTR/13-646 PF00888.17;Cullin;	0	gnl|CDD|37377 KOG2166, KOG2166, KOG2166, Cullins [Cell cycle control, cell division, chromosome partitioning].	0	D	cullin 1	K03347	ko04110, Cell cycle;ko04111, Cell cycle - yeast;ko04114, Oocyte meiosis;ko04120, Ubiquitin mediated proteolysis;ko04141, Protein processing in endoplasmic reticulum;ko04310, Wnt signaling pathway;ko04350, TGF-beta signaling pathway;ko04710, Circadian rhythm - mammal;ko05168, Herpes simplex infection;	GO:0009733,response to auxin stimulus;GO:0005634,nucleus;GO:0010265,SCF complex assembly;GO:0031625,ubiquitin protein ligase binding;GO:0009753,response to jasmonic acid stimulus;GO:0005737,cytoplasm;GO:0031461,cullin-RING ubiquitin ligase complex;GO:0042752,regulation of circadian rhythm;GO:0009524,phragmoplast;GO:0006511,ubiquitin-dependent protein catabolic process;GO:0000151,ubiquitin ligase …
isotig00074	3106	sp|Q9M028|LMBD2_ARATH LIMR family protein At5g01460 OS=Arabidopsis thaliana GN=At5g01460 PE=2 SV=1	0			tr|D7TH73|D7TH73_VITVI Putative uncharacterized protein OS=Vitis vinifera GN=VIT_08s0007g02270 PE=4 SV=1	0	ref|XP_002280330.1| PREDICTED: LIMR family protein At5g01460 [Vitis vinifera] emb|CBI30389.3| unnamed protein product [Vitis vinifera]	0	lcl|D7TH73_VITVI/11-488 PF04791.11;LMBR1;	0	gnl|CDD|38245 KOG3035, KOG3035, KOG3035, Isoamyl acetate-hydrolyzing esterase [Lipid transport and metabolism].	3e-88	I	LMBR1 domain-containing protein 1	K14617	ko04977, Vitamin digestion and absorption;
isotig00075	3069			gnl|CDD|191821 pfam07714, Pkinase_Tyr, Protein tyrosine kinase.	1e-69	tr|D7T9M5|D7T9M5_VITVI Putative uncharacterized protein OS=Vitis vinifera GN=VIT_01s0011g01490 PE=3 SV=1	0	ref|XP_002276237.2| PREDICTED: uncharacterized protein LOC100242423 [Vitis vinifera]	0	lcl|C5WRU5_SORBI/930-1193 PF07714.12;Pkinase_Tyr;	1e-138	gnl|CDD|35413 KOG0192, KOG0192, KOG0192, Tyrosine kinase specific for activated (GTP-bound) p21cdc42Hs [Signal transduction mechanisms].	5e-89	T				GO:0005524,ATP binding;GO:0004674,protein serine/threonine kinase activity;GO:0004672,protein kinase activity;GO:0006468,protein phosphorylation;GO:0016772,transferase activity, transferring phosphorus-containing groups
isotig00076	3034	sp|Q54E04|VATM_DICDI Vacuolar proton translocating ATPase 100 kDa subunit OS=Dictyostelium discoideum GN=vatM PE=1 SV=2	0	gnl|CDD|144913 pfam01496, V_ATPase_I, V-type ATPase 116kDa subunit family. This family consists of the 116kDa V-type ATPase (vacuolar (H+)-ATPases) subunits, as well as V-type ATP synthase subunit i. The V-type ATPases family are proton pumps that acidify intracellular compartments in eukaryotic cells for example yeast central vacuoles, clathrin-coated and synaptic vesicles. They have important r…	0	tr|D7U5K0|D7U5K0_VITVI Putative uncharacterized protein OS=Vitis vinifera GN=VIT_03s0038g00290 PE=4 SV=1	0	ref|XP_002265086.1| PREDICTED: vacuolar proton translocating ATPase 100 kDa subunit [Vitis vinifera] emb|CBI38019.3| unnamed protein product [Vitis vinifera]	0	lcl|D7U5K0_VITVI/39-815 PF01496.14;V_ATPase_I;	0	gnl|CDD|37400 KOG2189, KOG2189, KOG2189, Vacuolar H+-ATPase V0 sector, subunit a [Energy production and conversion].	0	C	EC:3.6.3.14	K02154	ko00190, Oxidative phosphorylation;ko04142, Lysosome;ko04145, Phagosome;ko04721, Synaptic vesicle cycle;ko04966, Collecting duct acid secretion;ko05110, Vibrio cholerae infection;ko05120, Epithelial cell signaling in Helicobacter pylori infection;ko05152, Tuberculosis;ko05323, Rheumatoid arthritis;	GO:0016020,membrane;GO:0000220,vacuolar proton-transporting V-type ATPase, V0 domain;GO:0031410,cytoplasmic vesicle;GO:0042470,melanosome;GO:0009705,plant-type vacuole membrane;GO:0016787,hydrolase activity;GO:0016021,integral to membrane;GO:0015078,hydrogen ion transmembrane transporter activity;GO:0005739,mitochondrion;GO:0015992,proton transport;GO:0031669,cellular response to nutrient levels;…
isotig00077	3033	sp|O23052|Y1515_ARATH Uncharacterized TPR repeat-containing protein At1g05150 OS=Arabidopsis thaliana GN=At1g05150 PE=1 SV=1	0	gnl|CDD|29151 cd00189, TPR, Tetratricopeptide repeat domain; typically contains 34 amino acids [WLF]-X(2)-[LIM]-[GAS]-X(2)-[YLF]-X(8)-[ASE]-X(3)-[FYL]-X(2)-[ASL]-X(4)-[PKE] is the consensus sequence; found in a variety of organisms including bacteria, cyanobacteria, yeast, fungi, plants, and humans in various subcellular locations; involved in a variety of functions including protein-protein inte…	5e-16	tr|B9GRG6|B9GRG6_POPTR Predicted protein OS=Populus trichocarpa GN=POPTRDRAFT_1071095 PE=4 SV=1	0	ref|XP_002300731.1| predicted protein [Populus trichocarpa] gb|EEE80004.1| predicted protein [Populus trichocarpa]	0	lcl|B9GRG6_POPTR/500-723 PB023092; Pfam-B_23092;	3e-97							GO:0005509,calcium ion binding;GO:0008270,zinc ion binding;GO:0005886,plasma membrane
isotig00078	3030	sp|O24370|LOX21_SOLTU Linoleate 13S-lipoxygenase 2-1, chloroplastic OS=Solanum tuberosum GN=LOX2.1 PE=1 SV=1	0			tr|F6HB91|F6HB91_VITVI Lipoxygenase OS=Vitis vinifera GN=VIT_13s0064g01480 PE=3 SV=1	0	emb|CBI24840.3| unnamed protein product [Vitis vinifera]	0	lcl|B9HPT1_POPTR/97-768 PF00305.14;Lipoxygenase;	0				EC:1.13.11.12	K00454	ko00591, Linoleic acid metabolism;ko00592, alpha-Linolenic acid metabolism;	GO:0009535,chloroplast thylakoid membrane;GO:0009620,response to fungus;GO:0005506,iron ion binding;GO:0009534,chloroplast thylakoid;GO:0055114,oxidation-reduction process;GO:0009941,chloroplast envelope;GO:0006633,fatty acid biosynthetic process;GO:0031408,oxylipin biosynthetic process;GO:0009507,chloroplast;GO:0008610,lipid biosynthetic process;GO:0016165,lipoxygenase activity;GO:0016491,oxidor…
isotig00079	3023	sp|P0CB21|Y4645_ARATH Uncharacterized protein At4g26450 OS=Arabidopsis thaliana GN=At4g26450 PE=4 SV=1	1e-87			tr|A5AIA5|A5AIA5_VITVI Putative uncharacterized protein OS=Vitis vinifera GN=VITISV_002699 PE=4 SV=1	0	emb|CAN80099.1| hypothetical protein VITISV_002699 [Vitis vinifera]	0	lcl|A5AIA5_VITVI/1-499 PB012447; Pfam-B_12447;	6e-115
isotig00080	3015			gnl|CDD|191090 pfam04782, DUF632, Protein of unknown function (DUF632). This plant protein may be a leucine zipper, but there is no experimental evidence for this.	7e-88	tr|B9S6N5|B9S6N5_RICCO Putative uncharacterized protein OS=Ricinus communis GN=RCOM_1111800 PE=4 SV=1	0	ref|XP_002521654.1| conserved hypothetical protein [Ricinus communis] gb|EEF40761.1| conserved hypothetical protein [Ricinus communis]	0	lcl|B9S6N5_RICCO/329-678 PF04782.7;DUF632;	3e-130
isotig00081	3015			gnl|CDD|178618 PLN03069, PLN03069, magnesiumprotoporphyrin-IX chelatase subunit H; Provisional.	0	tr|C1KIZ6|C1KIZ6_PRUPE Magnesium chelatase H subunit OS=Prunus persica GN=CHLH PE=2 SV=1	0	gb|ACO57443.1| magnesium chelatase H subunit [Prunus persica]	0	lcl|B8HNF2_CYAP4/188-1313 PF02514.11;CobN-Mg_chel;	0				EC:6.6.1.1	K03403	ko00860, Porphyrin and chlorophyll metabolism;	GO:0051116,cobaltochelatase activity;GO:0016851,magnesium chelatase activity;GO:0009058,biosynthetic process;GO:0000166,nucleotide binding;GO:0005739,mitochondrion;GO:0016874,ligase activity;GO:0015995,chlorophyll biosynthetic process;GO:0009507,chloroplast
isotig00082	2997	sp|Q8W4K1|TYW23_ARATH tRNA wybutosine-synthesizing protein 2/3/4 OS=Arabidopsis thaliana GN=At4g04670 PE=2 SV=1	0			tr|F6H7M2|F6H7M2_VITVI Putative uncharacterized protein OS=Vitis vinifera GN=VIT_10s0116g01770 PE=4 SV=1	0	ref|XP_002304908.1| predicted protein [Populus trichocarpa] gb|EEE85419.1| predicted protein [Populus trichocarpa]	0	lcl|B9H1B1_POPTR/769-972 PF02475.11;Met_10;	4e-101	gnl|CDD|36441 KOG1227, KOG1227, KOG1227, Putative methyltransferase [General function prediction only].	3e-94	R	EC:2.1.1.-	K15450		GO:0008168,methyltransferase activity;GO:0016740,transferase activity;GO:0032259,methylation;GO:0008033,tRNA processing
isotig00083	3001	sp|Q9SQI2|GIGAN_ARATH Protein GIGANTEA OS=Arabidopsis thaliana GN=GI PE=1 SV=2	0			tr|B9SEC2|B9SEC2_RICCO Protein GIGANTEA, putative OS=Ricinus communis GN=RCOM_0961910 PE=4 SV=1	0	ref|XP_002524341.1| Protein GIGANTEA, putative [Ricinus communis] gb|EEF38081.1| Protein GIGANTEA, putative [Ricinus communis]	0	lcl|B9GT73_POPTR/6-864 PB001433; Pfam-B_1433;	0				GIGANTEA	K12124	ko04712, Circadian rhythm - plant;	GO:0007623,circadian rhythm;GO:0005654,nucleoplasm;GO:0005634,nucleus;GO:0010229,inflorescence development;GO:0009637,response to blue light;GO:0009409,response to cold;GO:0042542,response to hydrogen peroxide;GO:0042752,regulation of circadian rhythm;GO:0010378,temperature compensation of the circadian clock;GO:0080167,response to karrikin;GO:0010218,response to far red light;GO:0048578,positive…
isotig00084	2992	sp|P93422|SYH_ORYSJ Histidine--tRNA ligase OS=Oryza sativa subsp. japonica GN=Os05g0150900 PE=2 SV=2	0	gnl|CDD|178555 PLN02972, PLN02972, Histidyl-tRNA synthetase.	0	tr|B9SHN6|B9SHN6_RICCO Histidyl-tRNA synthetase, putative OS=Ricinus communis GN=RCOM_0741740 PE=3 SV=1	0	ref|XP_002271456.2| PREDICTED: histidyl-tRNA synthetase-like [Vitis vinifera]	0	lcl|B9SHN6_RICCO/453-771 PF13393.1;tRNA-synt_His;	9e-156	gnl|CDD|37147 KOG1936, KOG1936, KOG1936, Histidyl-tRNA synthetase [Translation, ribosomal structure and biogenesis].	3e-169	J	EC:6.1.1.21	K01892	ko00970, Aminoacyl-tRNA biosynthesis;	GO:0005524,ATP binding;GO:0005737,cytoplasm;GO:0016874,ligase activity;GO:0004821,histidine-tRNA ligase activity;GO:0000166,nucleotide binding;GO:0006418,tRNA aminoacylation for protein translation;GO:0006427,histidyl-tRNA aminoacylation;GO:0006412,translation;GO:0004812,aminoacyl-tRNA ligase activity
isotig00085	2966	sp|P0CC48|NU2C1_COFAR NAD(P)H-quinone oxidoreductase subunit 2 A, chloroplastic OS=Coffea arabica GN=ndhB1 PE=3 SV=1	4e-150	gnl|CDD|176990 CHL00049, ndhB, NADH dehydrogenase subunit 2.	2e-141	tr|G7J101|G7J101_MEDTR NAD(P)H-quinone oxidoreductase subunit 2 A OS=Medicago truncatula GN=MTR_3g035660 PE=4 SV=1	3e-159	ref|YP_817527.1| NADH-plastoquinone oxidoreductase subunit 2 [Coffea arabica] sp|P0CC48.1|NU2C1_COFAR RecName: Full=NAD(P)H-quinone oxidoreductase subunit 2 A, chloroplastic; AltName: Full=NAD(P)H dehydrogenase, subunit 2 A; AltName: Full=NADH-plastoquinone oxidoreductase subunit 2 A gb|ABJ89723.1| NADH-plastoquinone oxidoreductase subunit 2 [Coffea arabica]	2e-175	lcl|RR7_LACSA/1-149 PF00177.16;Ribosomal_S7;	3e-71	gnl|CDD|38501 KOG3291, KOG3291, KOG3291, Ribosomal protein S7 [Translation, ribosomal structure and biogenesis].	8e-46	J	EC:1.6.5.3	K05573	ko00190, Oxidative phosphorylation;	GO:0005840,ribosome;GO:0016020,membrane;GO:0003723,RNA binding;GO:0009535,chloroplast thylakoid membrane;GO:0042773,ATP synthesis coupled electron transport;GO:0015935,small ribosomal subunit;GO:0055114,oxidation-reduction process;GO:0050136,NADH dehydrogenase (quinone) activity;GO:0019684,photosynthesis, light reaction;GO:0016021,integral to membrane;GO:0003735,structural constituent of ribosome…
isotig00086	2963					tr|F6HHX2|F6HHX2_VITVI Putative uncharacterized protein OS=Vitis vinifera GN=VIT_13s0158g00140 PE=4 SV=1	0	ref|XP_002272290.1| PREDICTED: protein transport protein SEC31 isoform 1 [Vitis vinifera]	0	lcl|B9SPN4_RICCO/462-662 PF12931.2;Sec16_C;	4e-95				protein transport protein SEC31	K14005	ko04141, Protein processing in endoplasmic reticulum;	GO:0016020,membrane
isotig00087	2970	sp|A6MM38|RR4_BUXMI 30S ribosomal protein S4, chloroplastic OS=Buxus microphylla GN=rps4 PE=3 SV=1	9e-77	gnl|CDD|177038 CHL00113, rps4, ribosomal protein S4; Reviewed.	4e-62	tr|E3W0J5|E3W0J5_PRUPE 30S ribosomal protein S4, chloroplastic OS=Prunus persica GN=rps4 PE=3 SV=1	1e-80	ref|YP_004021667.1| ribosomal protein S4 [Prunus persica] gb|ADO64977.1| ribosomal protein S4 [Prunus persica]	1e-80	lcl|C0LE75_9ROSI/34-105 PF13424.1;TPR_12;	2e-28				small subunit ribosomal protein S4	K02986	ko03010, Ribosome;	GO:0005840,ribosome;GO:0003723,RNA binding;GO:0005622,intracellular;GO:0015935,small ribosomal subunit;GO:0030529,ribonucleoprotein complex;GO:0006412,translation;GO:0003735,structural constituent of ribosome;GO:0009536,plastid;GO:0009507,chloroplast;GO:0019843,rRNA binding
isotig00088	2965	sp|Q8LT07|PCF5_ORYSJ Transcription factor PCF5 OS=Oryza sativa subsp. japonica GN=PCF5 PE=2 SV=1	7e-51			tr|D9ZJD0|D9ZJD0_MALDO TCP domain class transcription factor OS=Malus domestica GN=TCP2 PE=2 SV=1	4e-140	gb|ADL36833.1| TCP domain class transcription factor [Malus x domestica]	4e-140	lcl|D9ZJD0_MALDO/47-305 PF03634.8;TCP;	2e-84
isotig00089	2962	sp|Q9S814|EIN2_ARATH Ethylene-insensitive protein 2 OS=Arabidopsis thaliana GN=EIN2 PE=1 SV=1	0			tr|D1M862|D1M862_PRUPE Ethylene insensitive 2 OS=Prunus persica GN=EIN2 PE=2 SV=1	0	gb|ACY78397.1| ethylene insensitive 2 [Prunus persica]	0	lcl|Q2HYG3_PRUPE/1-607 PB001071; Pfam-B_1071;	0				ethylene-insensitive protein 2	K14513	ko04075, Plant hormone signal transduction;	GO:0016020,membrane;GO:0010150,leaf senescence;GO:0006970,response to osmotic stress;GO:0042742,defense response to bacterium;GO:0009723,response to ethylene stimulus;GO:0002237,response to molecule of bacterial origin;GO:0009926,auxin polar transport;GO:0009651,response to salt stress;GO:0052544,defense response by callose deposition in cell wall;GO:0050832,defense response to fungus;GO:0006810,…
isotig00090	2957					tr|F6I5M3|F6I5M3_VITVI Putative uncharacterized protein OS=Vitis vinifera GN=VIT_14s0171g00520 PE=4 SV=1	0	ref|XP_002266771.1| PREDICTED: uncharacterized protein LOC100243984 [Vitis vinifera] emb|CBI40090.3| unnamed protein product [Vitis vinifera]	0	lcl|A5AK49_VITVI/1-863 PB002727; Pfam-B_2727;	0
isotig00091	2954	sp|Q9NZW4|DSPP_HUMAN Dentin sialophosphoprotein OS=Homo sapiens GN=DSPP PE=1 SV=2	1e-16			tr|B9RNW7|B9RNW7_RICCO Nucleic acid binding protein, putative OS=Ricinus communis GN=RCOM_0921600 PE=4 SV=1	0	ref|XP_002515436.1| nucleic acid binding protein, putative [Ricinus communis] gb|EEF46885.1| nucleic acid binding protein, putative [Ricinus communis]	0									GO:0003677,DNA binding;GO:0005829,cytosol;GO:0009507,chloroplast
isotig00092	2931					tr|D7TIU8|D7TIU8_VITVI Putative uncharacterized protein OS=Vitis vinifera GN=VIT_08s0007g04670 PE=3 SV=1	0	ref|XP_002266164.1| PREDICTED: protein fluG-like [Vitis vinifera]	0	lcl|A5AJ73_VITVI/56-312 PF00120.19;Gln-synt_C;	1e-115							GO:0008152,metabolic process;GO:0005524,ATP binding;GO:0004356,glutamate-ammonia ligase activity;GO:0006542,glutamine biosynthetic process;GO:0003824,catalytic activity;GO:0016874,ligase activity;GO:0009737,response to abscisic acid stimulus;GO:0006807,nitrogen compound metabolic process;GO:0000166,nucleotide binding
isotig00093	2949			gnl|CDD|29102 cd00162, RING, RING-finger (Really Interesting New Gene) domain, a specialized type of Zn-finger of 40 to 60 residues that binds two atoms of zinc; defined by the 'cross-brace' motif C-X2-C-X(9-39)-C-X(1-3)- H-X(2-3)-(N/C/H)-X2-C-X(4-48)C-X2-C; probably involved in mediating protein-protein interactions; identified in a proteins with a wide range of functions such as viral replicati…	6e-07					lcl|B9I722_POPTR/730-808 PB123333; Pfam-B_123333;	1e-22
isotig00094	2941	sp|Q42877|RPB2_SOLLC DNA-directed RNA polymerase II subunit RPB2 OS=Solanum lycopersicum GN=RPB2 PE=2 SV=1	0			tr|B9RZ91|B9RZ91_RICCO DNA-directed RNA polymerase OS=Ricinus communis GN=RCOM_0936370 PE=3 SV=1	0	ref|XP_002519060.1| DNA-directed RNA polymerase II subunit, putative [Ricinus communis] gb|EEF43271.1| DNA-directed RNA polymerase II subunit, putative [Ricinus communis]	0	lcl|Q1ANF2_9VIRI/196-568 PF00562.23;RNA_pol_Rpb2_6;	0	gnl|CDD|35435 KOG0214, KOG0214, KOG0214, RNA polymerase II, second largest subunit [Transcription].	0	K	EC:2.7.7.6	K03010	ko00230, Purine metabolism;ko00240, Pyrimidine metabolism;ko03020, RNA polymerase;ko05016, Huntington's disease;ko05169, Epstein-Barr virus infection;	GO:0005634,nucleus;GO:0032549,ribonucleoside binding;GO:0003677,DNA binding;GO:0016779,nucleotidyltransferase activity;GO:0006351,transcription, DNA-dependent;GO:0003899,DNA-directed RNA polymerase activity;GO:0046872,metal ion binding;GO:0016740,transferase activity
isotig00095	2939					tr|B9N406|B9N406_POPTR Predicted protein OS=Populus trichocarpa GN=POPTRDRAFT_827982 PE=4 SV=1	7e-42
isotig00096	2927	sp|Q9MAH1|TTL1_ARATH TPR repeat-containing thioredoxin TTL1 OS=Arabidopsis thaliana GN=TTL1 PE=1 SV=1	0	gnl|CDD|48496 cd02947, TRX_family, TRX family; composed of two groups: Group I, which includes proteins that exclusively encode a TRX domain; and Group II, which are composed of fusion proteins of TRX and additional domains. Group I TRX is a small ancient protein that alter the redox state of target proteins via the reversible oxidation of an active site dithiol, present in a CXXC motif, partiall…	2e-16	tr|F6H2P4|F6H2P4_VITVI Putative uncharacterized protein OS=Vitis vinifera GN=VIT_19s0014g01470 PE=4 SV=1	0	ref|XP_003541820.1| PREDICTED: TPR repeat-containing thioredoxin TTL1-like [Glycine max]	0	lcl|B9SE65_RICCO/540-638 PF00085.15;Thioredoxin;	8e-40	gnl|CDD|36125 KOG0907, KOG0907, KOG0907, Thioredoxin [Posttranslational modification, protein turnover, chaperones].	4e-22	O				GO:0010305,leaf vascular tissue pattern formation;GO:0009734,auxin mediated signaling pathway;GO:0009742,brassinosteroid mediated signaling pathway;GO:0045454,cell redox homeostasis
isotig00097	2929	sp|Q06396|ARF1_ORYSJ ADP-ribosylation factor 1 OS=Oryza sativa subsp. japonica GN=Os01g0813400 PE=2 SV=3	2e-99	gnl|CDD|165788 PLN00223, PLN00223, ADP-ribosylation factor; Provisional.	1e-111	tr|B9GKT7|B9GKT7_POPTR Predicted protein (Fragment) OS=Populus trichocarpa GN=POPTRDRAFT_180724 PE=4 SV=1	0	ref|XP_002298089.1| predicted protein [Populus trichocarpa] gb|EEE82894.1| predicted protein [Populus trichocarpa]	0	lcl|B6K1A0_SCHJY/5-177 PF00025.16;Arf;	8e-85	gnl|CDD|36372 KOG1157, KOG1157, KOG1157, Predicted guanosine polyphosphate pyrophosphohydrolase/synthase [Signal transduction mechanisms].	1e-116	TUZ				GO:0006810,transport;GO:0009611,response to wounding;GO:0015969,guanosine tetraphosphate metabolic process;GO:0005622,intracellular;GO:0003824,catalytic activity;GO:0016192,vesicle-mediated transport;GO:0009737,response to abscisic acid stimulus;GO:0007264,small GTPase mediated signal transduction;GO:0005794,Golgi apparatus;GO:0000166,nucleotide binding;GO:0008728,GTP diphosphokinase activity;GO:…
isotig00098	2931	sp|Q6NPR7|PMTO_ARATH Probable methyltransferase PMT24 OS=Arabidopsis thaliana GN=At1g29470 PE=1 SV=1	0	gnl|CDD|190539 pfam03141, DUF248, Putative methyltransferase. Members of this family of hypothetical plant proteins are probably methyltransferases: several of the aligned sequences either match the methyltransferase profile, or contain a SAM-binding motif. A member from Arabidopsis thaliana contains both. Several family members are described as ankyrin like.	0	tr|B9S2Q5|B9S2Q5_RICCO ATP binding protein, putative OS=Ricinus communis GN=RCOM_0560080 PE=4 SV=1	0	ref|XP_002520274.1| ATP binding protein, putative [Ricinus communis] gb|EEF42060.1| ATP binding protein, putative [Ricinus communis]	0	lcl|B9S2Q5_RICCO/282-786 PF03141.11;Methyltransf_29;	0							GO:0005794,Golgi apparatus;GO:0008168,methyltransferase activity;GO:0032259,methylation
isotig00099	2929			gnl|CDD|190134 pfam01843, DIL, DIL domain. The DIL domain has no known function.	7e-41	tr|B9GRA7|B9GRA7_POPTR Predicted protein OS=Populus trichocarpa GN=POPTRDRAFT_553274 PE=4 SV=1	0	ref|XP_002303100.1| predicted protein [Populus trichocarpa] gb|EEE82373.1| predicted protein [Populus trichocarpa]	0	lcl|O24517_HELAN/881-1039 PB334956; Pfam-B_334956;	6e-57							GO:0005524,ATP binding;GO:0051646,mitochondrion localization;GO:0003774,motor activity;GO:0060151,peroxisome localization;GO:0030742,GTP-dependent protein binding;GO:0005777,peroxisome;GO:0048767,root hair elongation;GO:0003779,actin binding;GO:0051645,Golgi localization;GO:0000166,nucleotide binding;GO:0016459,myosin complex;GO:0017137,Rab GTPase binding
isotig00100	2929			gnl|CDD|191697 pfam07173, DUF1399, Protein of unknown function (DUF1399). This family represents a conserved region approximately 150 residues long within a number of hypothetical plant proteins of unknown function.	3e-51	tr|F6HCT8|F6HCT8_VITVI Putative uncharacterized protein OS=Vitis vinifera GN=VIT_00s0415g00040 PE=4 SV=1	0	ref|XP_002265108.2| PREDICTED: uncharacterized protein LOC100252003 [Vitis vinifera]	0	lcl|Q9ZQ47_ARATH/301-699 PB000115; Pfam-B_115;	8e-89							GO:0005886,plasma membrane
isotig00101	2920			gnl|CDD|30089 cd01367, KISc_KIF2_like, Kinesin motor domain, KIF2-like group. KIF2 is a protein expressed in neurons, which has been associated with axonal transport and neuron development; alternative splice forms have been implicated in lysosomal translocation. This catalytic (head) domain has ATPase activity and belongs to the larger group of P-loop NTPases. Kinesins are microtubule-dependent …	5e-87	tr|B9RKR8|B9RKR8_RICCO Kif4, putative OS=Ricinus communis GN=RCOM_1053050 PE=3 SV=1	0	emb|CBI28076.3| unnamed protein product [Vitis vinifera]	0	lcl|D7TBP1_VITVI/177-496 PF00225.18;Kinesin;	8e-152				kinesin family member 2/24	K10393		GO:0007018,microtubule-based movement;GO:0005874,microtubule;GO:0005524,ATP binding;GO:0000166,nucleotide binding;GO:0003777,microtubule motor activity
isotig00102	2921			gnl|CDD|197581 smart00219, TyrKc, Tyrosine kinase, catalytic domain. Phosphotransferases. Tyrosine-specific kinase subfamily.	1e-41	tr|B9SN51|B9SN51_RICCO ATP binding protein, putative OS=Ricinus communis GN=RCOM_0312960 PE=4 SV=1	0	ref|XP_002527420.1| ATP binding protein, putative [Ricinus communis] gb|EEF34986.1| ATP binding protein, putative [Ricinus communis]	0	lcl|D7U024_VITVI/302-572 PF07714.12;Pkinase_Tyr;	5e-149	gnl|CDD|36401 KOG1187, KOG1187, KOG1187, Serine/threonine protein kinase [Signal transduction mechanisms].	2e-111	T				GO:0016310,phosphorylation;GO:0005524,ATP binding;GO:0016301,kinase activity;GO:0006468,protein phosphorylation;GO:0004713,protein tyrosine kinase activity;GO:0004672,protein kinase activity;GO:0005886,plasma membrane;GO:0016772,transferase activity, transferring phosphorus-containing groups
isotig00103	2915	sp|Q9SDS7|VATC_ARATH V-type proton ATPase subunit C OS=Arabidopsis thaliana GN=VHA-C PE=1 SV=1	5e-174	gnl|CDD|146048 pfam03223, V-ATPase_C, V-ATPase subunit C.	4e-129	tr|B9RH03|B9RH03_RICCO Vacuolar ATP synthase subunit C, putative OS=Ricinus communis GN=RCOM_1445580 PE=4 SV=1	0	ref|XP_002512862.1| vacuolar ATP synthase subunit C, putative [Ricinus communis] gb|EEF49365.1| vacuolar ATP synthase subunit C, putative [Ricinus communis]	0	lcl|B9RH03_RICCO/5-369 PF03223.10;V-ATPase_C;	3e-177	gnl|CDD|38120 KOG2909, KOG2909, KOG2909, Vacuolar H+-ATPase V1 sector, subunit C [Energy production and conversion].	8e-127	CJ	EC:3.6.3.14	K02148	ko00190, Oxidative phosphorylation;ko04145, Phagosome;ko04721, Synaptic vesicle cycle;ko04966, Collecting duct acid secretion;ko05110, Vibrio cholerae infection;ko05120, Epithelial cell signaling in Helicobacter pylori infection;ko05323, Rheumatoid arthritis;	GO:0016020,membrane;GO:0006810,transport;GO:0006811,ion transport;GO:0005773,vacuole;GO:0005774,vacuolar membrane;GO:0015991,ATP hydrolysis coupled proton transport;GO:0016787,hydrolase activity;GO:0016820,hydrolase activity, acting on acid anhydrides, catalyzing transmembrane movement of substances;GO:0015992,proton transport;GO:0033180,proton-transporting V-type ATPase, V1 domain
isotig00104	2912	sp|Q9M7M1|ETR1_PRUPE Ethylene receptor OS=Prunus persica GN=ETR1 PE=2 SV=1	0			tr|A1INM1|A1INM1_PRUDO Ethylene receptor OS=Prunus domestica subsp. insititia GN=etr PE=2 SV=1	0	emb|CAI64505.1| ethylene receptor [Prunus domestica subsp. insititia]	0	lcl|ETR1_MALDO/158-307 PF01590.21;GAF;	1e-68	gnl|CDD|35739 KOG0519, KOG0519, KOG0519, Sensory transduction histidine kinase [Signal transduction mechanisms].	5e-164	T	EC:2.7.13.-	K14509	ko04075, Plant hormone signal transduction;	GO:0023014,signal transduction by phosphorylation;GO:0016020,membrane;GO:0005783,endoplasmic reticulum;GO:0016310,phosphorylation;GO:0009873,ethylene mediated signaling pathway;GO:0005524,ATP binding;GO:0006355,regulation of transcription, DNA-dependent;GO:0035556,intracellular signal transduction;GO:0004673,protein histidine kinase activity;GO:0000160,two-component signal transduction system (ph…
isotig00105	2880			gnl|CDD|190275 pfam02309, AUX_IAA, AUX/IAA family. Transcription of the AUX/IAA family of genes is rapidly induced by the plant hormone auxin. Some members of this family are longer and contain an N terminal DNA binding domain,. The function of this region is uncertain.	2e-43					lcl|B9GRD1_POPTR/709-997 PF00069.20;Pkinase;	7e-142
isotig00106	2902	sp|Q9FPS2|UBP25_ARATH Ubiquitin carboxyl-terminal hydrolase 25 OS=Arabidopsis thaliana GN=UBP25 PE=2 SV=1	0	gnl|CDD|73067 cd02661, Peptidase_C19E, A subfamily of Peptidase C19. Peptidase C19 contains ubiquitinyl hydrolases. They are intracellular peptidases that remove ubiquitin molecules from polyubiquinated peptides by cleavage of isopeptide bonds. They hydrolyze bonds involving the carboxyl group of the C-terminal Gly residue of ubiquitin. The purpose of the de-ubiquitination is thought to be editin…	6e-117	tr|D7L345|D7L345_ARALL Ubiquitin carboxyl-terminal hydrolase OS=Arabidopsis lyrata subsp. lyrata GN=UBP25 PE=3 SV=1	0	ref|XP_002885042.1| ubiquitin-specific protease 25 [Arabidopsis lyrata subsp. lyrata] gb|EFH61301.1| ubiquitin-specific protease 25 [Arabidopsis lyrata subsp. lyrata]	0	lcl|B9SU52_RICCO/21-345 PF00443.24;UCH;	2e-151				EC:3.1.2.15	K11855		GO:0016787,hydrolase activity;GO:0008234,cysteine-type peptidase activity;GO:0008233,peptidase activity;GO:0006511,ubiquitin-dependent protein catabolic process;GO:0006508,proteolysis;GO:0004221,ubiquitin thiolesterase activity
isotig00107	2896	sp|O65351|SUBL_ARATH Subtilisin-like protease OS=Arabidopsis thaliana GN=ARA12 PE=1 SV=1	0	gnl|CDD|173795 cd04852, Peptidases_S8_3, Peptidase S8 family domain, uncharacterized subfamily 3. This family is a member of the Peptidases S8 or Subtilases serine endo- and exo-peptidase clan. They have an Asp/His/Ser catalytic triad similar to that found in trypsin-like proteases, but do not share their three-dimensional structure and are not homologous to trypsin. The stability of subtilases m…	2e-102	tr|B9R726|B9R726_RICCO Xylem serine proteinase 1, putative OS=Ricinus communis GN=RCOM_1588040 PE=4 SV=1	0	ref|XP_002510119.1| Xylem serine proteinase 1 precursor, putative [Ricinus communis] gb|EEF52306.1| Xylem serine proteinase 1 precursor, putative [Ricinus communis]	0	lcl|B9GNR4_POPTR/147-624 PF00082.17;Peptidase_S8;	0							GO:0004252,serine-type endopeptidase activity;GO:0048046,apoplast;GO:0080001,mucilage extrusion from seed coat;GO:0008233,peptidase activity;GO:0042802,identical protein binding;GO:0048359,mucilage metabolic process involved seed coat development;GO:0008236,serine-type peptidase activity;GO:0010214,seed coat development;GO:0009505,plant-type cell wall;GO:0005618,cell wall;GO:0006508,proteolysis;G…
isotig00108	2892	sp|Q9SFU0|SC24A_ARATH Protein transport protein Sec24-like At3g07100 OS=Arabidopsis thaliana GN=At3g07100 PE=1 SV=2	0	gnl|CDD|34633 COG5028, COG5028, Vesicle coat complex COPII, subunit SEC24/subunit SFB2/subunit SFB3 [Intracellular trafficking and secretion].	6e-144	tr|F6H1Z6|F6H1Z6_VITVI Putative uncharacterized protein OS=Vitis vinifera GN=VIT_19s0014g01900 PE=4 SV=1	0	ref|XP_002282857.1| PREDICTED: protein transport protein Sec24-like At3g07100-like [Vitis vinifera]	0	lcl|E0CSD9_VITVI/352-589 PF04811.10;Sec23_trunk;	2e-104	gnl|CDD|37196 KOG1985, KOG1985, KOG1985, Vesicle coat complex COPII, subunit SEC24/subunit SFB2 [Intracellular trafficking, secretion, and vesicular transport].	0	U	protein transport protein SEC24	K14007	ko04141, Protein processing in endoplasmic reticulum;	GO:0080119,ER body organization;GO:0006886,intracellular protein transport;GO:0006810,transport;GO:0030127,COPII vesicle coat;GO:0008270,zinc ion binding;GO:0006888,ER to Golgi vesicle-mediated transport;GO:0015031,protein transport
isotig00109	2895					tr|B9R7Z9|B9R7Z9_RICCO Glycosyltransferase, putative OS=Ricinus communis GN=RCOM_1595730 PE=4 SV=1	0	ref|XP_002510442.1| glycosyltransferase, putative [Ricinus communis] gb|EEF52629.1| glycosyltransferase, putative [Ricinus communis]	0	lcl|B9R7Z9_RICCO/268-450 PF00534.15;Glycos_transf_1;	9e-87							GO:0009058,biosynthetic process;GO:0005794,Golgi apparatus;GO:0016740,transferase activity
isotig00110	2893	sp|P43298|TMK1_ARATH Probable receptor protein kinase TMK1 OS=Arabidopsis thaliana GN=TMK1 PE=2 SV=1	0	gnl|CDD|197583 smart00221, STYKc, Protein kinase; unclassified specificity. Phosphotransferases. The specificity of this class of kinases can not be predicted. Possible dual-specificity Ser/Thr/Tyr kinase.	1e-49	tr|F6HKS3|F6HKS3_VITVI Putative uncharacterized protein OS=Vitis vinifera GN=VIT_08s0007g02290 PE=3 SV=1	0	ref|XP_002274910.2| PREDICTED: probable receptor protein kinase TMK1-like [Vitis vinifera]	0	lcl|C6ZRS7_SOYBN/550-827 PF00069.20;Pkinase;	6e-143	gnl|CDD|36401 KOG1187, KOG1187, KOG1187, Serine/threonine protein kinase [Signal transduction mechanisms].	8e-97	T	#	K00924		GO:0016020,membrane;GO:0004709,MAP kinase kinase kinase activity;GO:0000165,MAPK cascade;GO:0016310,phosphorylation;GO:0005524,ATP binding;GO:0016301,kinase activity;GO:0006468,protein phosphorylation;GO:0004674,protein serine/threonine kinase activity;GO:0000166,nucleotide binding;GO:0004672,protein kinase activity;GO:0016021,integral to membrane;GO:0016740,transferase activity;GO:0000186,activa…
isotig00111	2885					tr|B9HFP9|B9HFP9_POPTR Predicted protein OS=Populus trichocarpa GN=POPTRDRAFT_718854 PE=4 SV=1	9e-163	ref|XP_002309996.1| predicted protein [Populus trichocarpa] gb|EEE90446.1| predicted protein [Populus trichocarpa]	8e-163	lcl|B9H574_POPTR/210-470 PB035608; Pfam-B_35608;	4e-68				apoptotic chromatin condensation inducer in the nucleus	K12875	ko03013, RNA transport;ko03015, mRNA surveillance pathway;ko03040, Spliceosome;	GO:0005829,cytosol;GO:0009507,chloroplast;GO:0003676,nucleic acid binding
isotig00112	2888					tr|F6GT09|F6GT09_VITVI Putative uncharacterized protein OS=Vitis vinifera GN=VIT_17s0000g00570 PE=4 SV=1	0	ref|XP_002280705.1| PREDICTED: uncharacterized protein LOC100266395 [Vitis vinifera]	0	lcl|D7SVK6_VITVI/1-372 PB017841; Pfam-B_17841;	4e-44	gnl|CDD|37517 KOG2306, KOG2306, KOG2306, Uncharacterized conserved protein [Function unknown].	7e-40	S
isotig00113	2880	sp|P35579|MYH9_HUMAN Myosin-9 OS=Homo sapiens GN=MYH9 PE=1 SV=4	2e-28			tr|A5BUC9|A5BUC9_VITVI Putative uncharacterized protein OS=Vitis vinifera GN=VITISV_033286 PE=4 SV=1	0	emb|CAN81488.1| hypothetical protein VITISV_033286 [Vitis vinifera]	0	lcl|Q8S8J6_ARATH/1-774 PB230064; Pfam-B_230064;	1e-163	gnl|CDD|35383 KOG0161, KOG0161, KOG0161, Myosin class II heavy chain [Cytoskeleton].	5e-42	ZSLO				GO:0046686,response to cadmium ion;GO:0005886,plasma membrane;GO:0009737,response to abscisic acid stimulus
isotig00114	2859					tr|B9RH20|B9RH20_RICCO Putative uncharacterized protein OS=Ricinus communis GN=RCOM_1446150 PE=4 SV=1	0	ref|XP_002275184.1| PREDICTED: uncharacterized protein LOC100256630 [Vitis vinifera]	0
isotig00115	2872	sp|Q9LQV2|RDR1_ARATH RNA-dependent RNA polymerase 1 OS=Arabidopsis thaliana GN=RDR1 PE=2 SV=1	0	gnl|CDD|191219 pfam05183, RdRP, RNA dependent RNA polymerase. This family of proteins are eukaryotic RNA dependent RNA polymerases. These proteins are involved in post transcriptional gene silencing where they are thought to amplify dsRNA templates.	3e-163	tr|B9HJH7|B9HJH7_POPTR Rna-dependent RNA polymerase OS=Populus trichocarpa GN=RDR902 PE=4 SV=1	0	ref|XP_002311536.1| rna-dependent RNA polymerase [Populus trichocarpa] gb|EEE88903.1| rna-dependent RNA polymerase [Populus trichocarpa]	0	lcl|B9HJH7_POPTR/375-958 PF05183.7;RdRP;	0	gnl|CDD|36206 KOG0988, KOG0988, KOG0988, RNA-directed RNA polymerase QDE-1 required for posttranscriptional gene silencing and RNA interference [RNA processing and modification].	0	A	EC:2.7.7.48	K11699		GO:0060148,positive regulation of posttranscriptional gene silencing;GO:0009751,response to salicylic acid stimulus;GO:0000166,nucleotide binding;GO:0009615,response to virus;GO:0003968,RNA-directed RNA polymerase activity;GO:0003676,nucleic acid binding
isotig00116	2867					tr|F6HBD0|F6HBD0_VITVI Putative uncharacterized protein OS=Vitis vinifera GN=VIT_13s0064g00380 PE=4 SV=1	0	ref|XP_002273124.1| PREDICTED: uncharacterized protein LOC100256796 [Vitis vinifera]	0	lcl|Q60ES9_ORYSJ/159-440 PB039146; Pfam-B_39146;	2e-93							GO:0005618,cell wall
isotig00117	2859			gnl|CDD|115633 pfam06991, MFAP1_C, Micro-fibrillar-associated protein 1 C-terminus. This family represents the C-terminus (approximately 300 residues) of eukaryotic micro-fibrillar-associated protein 1, which is a component of elastin-associated microfibrils in the extracellular matrix.	2e-89	tr|F6GXD2|F6GXD2_VITVI Putative uncharacterized protein OS=Vitis vinifera GN=VIT_11s0052g01370 PE=4 SV=1	0	ref|XP_003524923.1| PREDICTED: microfibrillar-associated protein 1-like [Glycine max]	0	lcl|B9IPU5_POPTR/145-429 PF06991.6;Prp19_bind;	4e-117	gnl|CDD|36639 KOG1425, KOG1425, KOG1425, Microfibrillar-associated protein MFAP1 [Cytoskeleton].	1e-87	Z	microfibrillar-associated protein 1	K13110		GO:0009507,chloroplast
isotig00118	2856			gnl|CDD|118719 pfam10191, COG7, Golgi complex component 7 (COG7). COG7 is a component of the conserved oligomeric Golgi complex which is required for normal Golgi morphology and localisation. Mutation in COG7 causes a congenital disorder of glycosylation.	0	tr|B9R9S8|B9R9S8_RICCO Putative uncharacterized protein OS=Ricinus communis GN=RCOM_1500420 PE=4 SV=1	0	ref|XP_002510953.1| conserved hypothetical protein [Ricinus communis] gb|EEF51555.1| conserved hypothetical protein [Ricinus communis]	0	lcl|B9R9S8_RICCO/4-828 PF10191.4;COG7;	0	gnl|CDD|39384 KOG4182, KOG4182, KOG4182, Uncharacterized conserved protein [Function unknown].	0	S
isotig00119	2861			gnl|CDD|190884 pfam04146, YTH, YT521-B-like domain. A protein of the YTH family has been shown to selectively remove transcripts of meiosis-specific genes expressed in mitotic cells. It has been speculated that in higher eukaryotic YTH-family members may be involved in similar mechanisms to suppress gene regulation during gametogenesis or general silencing. The rat protein YT521-B is a tyrosine-p…	1e-59	tr|F6GUP1|F6GUP1_VITVI Putative uncharacterized protein OS=Vitis vinifera GN=VIT_06s0004g00200 PE=4 SV=1	0	ref|XP_003531272.1| PREDICTED: uncharacterized protein LOC100819200 isoform 1 [Glycine max]	0	lcl|D7SLN3_VITVI/1-379 PB000831; Pfam-B_831;	6e-135	gnl|CDD|37112 KOG1901, KOG1901, KOG1901, Uncharacterized high-glucose-regulated protein [General function prediction only].	6e-110	R				GO:0005634,nucleus;GO:0005737,cytoplasm
isotig00120	2862	sp|Q94A08|RFS2_ARATH Probable galactinol--sucrose galactosyltransferase 2 OS=Arabidopsis thaliana GN=RFS2 PE=2 SV=2	0	gnl|CDD|165863 PLN02219, PLN02219, probable galactinol--sucrose galactosyltransferase 2.	0	tr|E6NUE9|E6NUE9_9ROSI JMS10C05.2 protein OS=Jatropha curcas GN=JMS10C05.2 PE=4 SV=1	0	dbj|BAJ53259.1| JMS10C05.2 [Jatropha curcas]	0	lcl|E6NUE9_9ROSI/7-760 PF05691.7;Raffinose_syn;	0				EC:2.4.1.82	K06617	ko00052, Galactose metabolism;	GO:0008152,metabolic process;GO:0080167,response to karrikin;GO:0003824,catalytic activity
isotig00121	2862	sp|Q50EK3|C04C1_PINTA Cytochrome P450 704C1 OS=Pinus taeda GN=CYP704C1 PE=2 SV=1	1e-123	gnl|CDD|178737 PLN03195, PLN03195, fatty acid omega-hydroxylase; Provisional.	0	tr|B9S8Z6|B9S8Z6_RICCO Cytochrome P450, putative OS=Ricinus communis GN=RCOM_0837520 PE=3 SV=1	0	ref|XP_002271847.2| PREDICTED: cytochrome P450 704C1-like [Vitis vinifera]	0	lcl|B9S8Z6_RICCO/44-532 PF00067.17;p450;	0	gnl|CDD|35379 KOG0157, KOG0157, KOG0157, Cytochrome P450 CYP4/CYP19/CYP26 subfamilies [Secondary metabolites biosynthesis, transport and catabolism, Lipid transport and metabolism].	7e-114	QIS				GO:0016020,membrane;GO:0009055,electron carrier activity;GO:0005783,endoplasmic reticulum;GO:0020037,heme binding;GO:0005506,iron ion binding;GO:0055114,oxidation-reduction process;GO:0016705,oxidoreductase activity, acting on paired donors, with incorporation or reduction of molecular oxygen;GO:0046872,metal ion binding;GO:0070330,aromatase activity;GO:0016021,integral to membrane;GO:0005789,end…
isotig00122	2844	sp|Q9ZNW0|MOCS3_ARATH Adenylyltransferase and sulfurtransferase MOCS3 OS=Arabidopsis thaliana GN=MOCS3 PE=2 SV=1	4e-155	gnl|CDD|178142 PLN02527, PLN02527, aspartate carbamoyltransferase.	9e-114	tr|B9STZ8|B9STZ8_RICCO Ubiquitin-activating enzyme E1, putative OS=Ricinus communis GN=RCOM_0753070 PE=4 SV=1	0	ref|XP_002529467.1| ubiquitin-activating enzyme E1, putative [Ricinus communis] gb|EEF32933.1| ubiquitin-activating enzyme E1, putative [Ricinus communis]	0	lcl|B9GJE5_POPTR/176-328 PF00185.19;OTCace;	3e-74	gnl|CDD|37228 KOG2017, KOG2017, KOG2017, Molybdopterin synthase sulfurylase [Coenzyme transport and metabolism].	4e-129	H	adenylyltransferase and sulfurtransferase	K11996	ko04122, Sulfur relay system;	GO:0016597,amino acid binding;GO:0005524,ATP binding;GO:0005737,cytoplasm;GO:0006777,Mo-molybdopterin cofactor biosynthetic process;GO:0044205,'de novo' UMP biosynthetic process;GO:0006221,pyrimidine nucleotide biosynthetic process;GO:0000166,nucleotide binding;GO:0005829,cytosol;GO:0009507,chloroplast;GO:0016743,carboxyl- or carbamoyltransferase activity;GO:0008152,metabolic process;GO:0006520,c…
isotig00123	2847	sp|Q96524|CRY2_ARATH Cryptochrome-2 OS=Arabidopsis thaliana GN=CRY2 PE=1 SV=2	0	gnl|CDD|131813 TIGR02766, crypt_chrom_pln, cryptochrome, plant family. At least five major families of cryptochomes and photolyases share FAD cofactor binding, sequence homology, and the ability to react to short wavelengths of visible light. Photolysases are responsible for light-dependent DNA repair by removal of two types of uv-induced DNA dimerizations. Cryptochromes have other functions, oft…	0	tr|C3VNE7|C3VNE7_FRAVE Blue light photoreceptor OS=Fragaria vesca GN=CRY2 PE=2 SV=1	0	gb|ACP27856.1| blue light photoreceptor [Fragaria vesca] gb|ACZ71184.1| blue light photoreceptor [Fragaria vesca]	0	lcl|C3VNE7_FRAVE/209-486 PF03441.9;FAD_binding_7;	1e-150	gnl|CDD|35355 KOG0133, KOG0133, KOG0133, Deoxyribodipyrimidine photolyase/cryptochrome [Replication, recombination and repair, Signal transduction mechanisms].	6e-136	LT	cryptochrome 2	K12119	ko04712, Circadian rhythm - plant;	GO:0003677,DNA binding;GO:0005524,ATP binding;GO:0009414,response to water deprivation;GO:0006338,chromatin remodeling;GO:0010118,stomatal movement;GO:0009637,response to blue light;GO:0009909,regulation of flower development;GO:0009416,response to light stimulus;GO:0009911,positive regulation of flower development;GO:0003913,DNA photolyase activity;GO:0016829,lyase activity;GO:0000166,nucleotide…
isotig00124	2831	sp|Q06BH3|SRF1_ARATH Protein STRUBBELIG-RECEPTOR FAMILY 1 OS=Arabidopsis thaliana GN=SRF1 PE=2 SV=2	4e-146	gnl|CDD|191821 pfam07714, Pkinase_Tyr, Protein tyrosine kinase.	1e-30	tr|B9H246|B9H246_POPTR Predicted protein OS=Populus trichocarpa GN=POPTRDRAFT_1075089 PE=4 SV=1	1e-175	ref|XP_002305672.1| predicted protein [Populus trichocarpa] gb|EEE86183.1| predicted protein [Populus trichocarpa]	1e-175	lcl|B9RW50_RICCO/419-693 PF07714.12;Pkinase_Tyr;	5e-108	gnl|CDD|36401 KOG1187, KOG1187, KOG1187, Serine/threonine protein kinase [Signal transduction mechanisms].	2e-76	T				GO:0000902,cell morphogenesis;GO:0016020,membrane;GO:0010063,positive regulation of trichoblast fate specification;GO:0016310,phosphorylation;GO:0048437,floral organ development;GO:0005524,ATP binding;GO:0016301,kinase activity;GO:0006468,protein phosphorylation;GO:0010071,root meristem specification;GO:0010059,positive regulation of atrichoblast fate specification;GO:0048481,ovule development;GO…
isotig00125	2848	sp|O22881|POT2_ARATH Potassium transporter 2 OS=Arabidopsis thaliana GN=POT2 PE=1 SV=2	0	gnl|CDD|177753 PLN00149, PLN00149, potassium transporter; Provisional.	0	tr|F6HC49|F6HC49_VITVI Putative uncharacterized protein OS=Vitis vinifera GN=VIT_13s0067g02570 PE=4 SV=1	0	ref|XP_002279573.1| PREDICTED: potassium transporter 2 [Vitis vinifera]	0	lcl|D7T4E8_VITVI/24-600 PF02705.11;K_trans;	0				KUP system potassium uptake protein	K03549		GO:0016020,membrane;GO:0071805,potassium ion transmembrane transport;GO:0005886,plasma membrane;GO:0015079,potassium ion transmembrane transporter activity
isotig00126	2840	sp|Q8LPQ8|MSSP2_ARATH Monosaccharide-sensing protein 2 OS=Arabidopsis thaliana GN=MSSP2 PE=2 SV=2	0			tr|B9S3N8|B9S3N8_RICCO Sugar transporter, putative OS=Ricinus communis GN=RCOM_1386130 PE=3 SV=1	0	ref|XP_002520608.1| sugar transporter, putative [Ricinus communis] gb|EEF41781.1| sugar transporter, putative [Ricinus communis]	0	lcl|B9HPN4_POPTR/481-727 PF00083.19;Sugar_tr;	1e-110	gnl|CDD|35475 KOG0254, KOG0254, KOG0254, Predicted transporter (major facilitator superfamily) [General function prediction only].	2e-48	RG				GO:0032440,2-alkenal reductase [NAD(P)] activity;GO:0016020,membrane;GO:0006810,transport;GO:0055085,transmembrane transport;GO:0055114,oxidation-reduction process;GO:0005773,vacuole;GO:0008643,carbohydrate transport;GO:0016021,integral to membrane;GO:0005886,plasma membrane;GO:0016491,oxidoreductase activity;GO:0005215,transporter activity;GO:0022857,transmembrane transporter activity;GO:0022891…
isotig00127	2835	sp|P46978|STT3A_MOUSE Dolichyl-diphosphooligosaccharide--protein glycosyltransferase subunit STT3A OS=Mus musculus GN=Stt3a PE=1 SV=1	0			tr|D7TBI1|D7TBI1_VITVI Putative uncharacterized protein OS=Vitis vinifera GN=VIT_11s0016g03320 PE=4 SV=1	0	ref|XP_002280521.1| PREDICTED: dolichyl-diphosphooligosaccharide--protein glycosyltransferase subunit STT3 [Vitis vinifera] emb|CBI28016.3| unnamed protein product [Vitis vinifera]	0	lcl|D8SK97_SELML/29-703 PF02516.9;STT3;	0	gnl|CDD|37503 KOG2292, KOG2292, KOG2292, Oligosaccharyltransferase, STT3 subunit [Posttranslational modification, protein turnover, chaperones].	0	O	EC:2.4.1.119	K07151	ko00510, N-Glycan biosynthesis;ko00513, Various types of N-glycan biosynthesis;ko04141, Protein processing in endoplasmic reticulum;	GO:0016020,membrane;GO:0006486,protein glycosylation;GO:0005783,endoplasmic reticulum;GO:0018279,protein N-linked glycosylation via asparagine;GO:0004579,dolichyl-diphosphooligosaccharide-protein glycotransferase activity;GO:0008250,oligosaccharyltransferase complex;GO:0016757,transferase activity, transferring glycosyl groups;GO:0016021,integral to membrane;GO:0009651,response to salt stress;GO:…
isotig00128	2830	sp|O49545|BAME1_ARATH Leucine-rich repeat receptor-like serine/threonine-protein kinase BAM1 OS=Arabidopsis thaliana GN=BAM1 PE=1 SV=1	0	gnl|CDD|177728 PLN00113, PLN00113, leucine-rich repeat receptor-like protein kinase; Provisional.	6e-141	tr|F6HWW0|F6HWW0_VITVI Putative uncharacterized protein OS=Vitis vinifera GN=VIT_00s1353g00010 PE=4 SV=1	0	ref|XP_003635561.1| PREDICTED: leucine-rich repeat receptor-like serine/threonine-protein kinase BAM1-like [Vitis vinifera]	0	lcl|D7MUL2_ARALL/694-965 PF00069.20;Pkinase;	4e-151	gnl|CDD|36401 KOG1187, KOG1187, KOG1187, Serine/threonine protein kinase [Signal transduction mechanisms].	2e-89	TS				GO:0016020,membrane;GO:0048653,anther development;GO:0016310,phosphorylation;GO:0048437,floral organ development;GO:0005524,ATP binding;GO:0043621,protein self-association;GO:0055114,oxidation-reduction process;GO:0000166,nucleotide binding;GO:0048229,gametophyte development;GO:0004672,protein kinase activity;GO:0016021,integral to membrane;GO:0005886,plasma membrane;GO:0016491,oxidoreductase act…
isotig00129	2830					tr|B9RM04|B9RM04_RICCO Leucine zipper-ef-hand containing transmembrane protein, putative OS=Ricinus communis GN=RCOM_1076740 PE=4 SV=1	0	ref|XP_002514773.1| leucine zipper-ef-hand containing transmembrane protein, putative [Ricinus communis] gb|EEF47327.1| leucine zipper-ef-hand containing transmembrane protein, putative [Ricinus communis]	0	lcl|B9RM04_RICCO/205-475 PF07766.8;LETM1;	5e-111							GO:0005509,calcium ion binding;GO:0016021,integral to membrane;GO:0005739,mitochondrion
isotig00130	2817	sp|Q9LJL3|PREP1_ARATH Presequence protease 1, chloroplastic/mitochondrial OS=Arabidopsis thaliana GN=PREP1 PE=1 SV=2	0	gnl|CDD|31229 COG1026, COG1026, Predicted Zn-dependent peptidases, insulinase-like [General function prediction only].	5e-171	tr|F6HQC5|F6HQC5_VITVI Putative uncharacterized protein OS=Vitis vinifera GN=VIT_03s0063g00680 PE=3 SV=1	0	ref|XP_002282024.1| PREDICTED: presequence protease 2, chloroplastic/mitochondrial-like [Vitis vinifera]	0	lcl|B9HRZ1_POPTR/492-741 PF08367.6;M16C_assoc;	4e-123	gnl|CDD|37230 KOG2019, KOG2019, KOG2019, Metalloendoprotease HMP1 (insulinase superfamily) [General function prediction only, Posttranslational modification, protein turnover, chaperones].	0	RO	#	K06972		GO:0048046,apoplast;GO:0004222,metalloendopeptidase activity;GO:0003824,catalytic activity;GO:0046872,metal ion binding;GO:0046686,response to cadmium ion;GO:0006508,proteolysis;GO:0008237,metallopeptidase activity;GO:0008270,zinc ion binding;GO:0009941,chloroplast envelope;GO:0005739,mitochondrion;GO:0009507,chloroplast;GO:0009570,chloroplast stroma
isotig00131	2817	sp|Q04996|HAT31_ARATH Homeobox protein HAT3.1 OS=Arabidopsis thaliana GN=HAT3.1 PE=2 SV=3	6e-111	gnl|CDD|189641 pfam00628, PHD, PHD-finger. PHD folds into an interleaved type of Zn-finger chelating 2 Zn ions in a similar manner to that of the RING and FYVE domains. Several PHD fingers have been identified as binding modules of methylated histone H3.	5e-12	tr|F6H698|F6H698_VITVI Putative uncharacterized protein OS=Vitis vinifera GN=VIT_03s0091g00290 PE=3 SV=1	0	ref|XP_002269077.1| PREDICTED: homeobox protein HAT3.1-like [Vitis vinifera]	0	lcl|HAT31_ARATH/267-322 PF00628.24;PHD;	1e-26							GO:0005634,nucleus;GO:0003677,DNA binding;GO:0046872,metal ion binding;GO:0006355,regulation of transcription, DNA-dependent;GO:0043565,sequence-specific DNA binding;GO:0008270,zinc ion binding;GO:0006351,transcription, DNA-dependent;GO:0003700,sequence-specific DNA binding transcription factor activity
isotig00132	2809	sp|Q9SHI1|IF2C_ARATH Translation initiation factor IF-2, chloroplastic OS=Arabidopsis thaliana GN=At1g17220 PE=2 SV=2	0			tr|F6H4W1|F6H4W1_VITVI Translation initiation factor IF-2 OS=Vitis vinifera GN=VIT_19s0027g00130 PE=3 SV=1	0	ref|XP_003634785.1| PREDICTED: LOW QUALITY PROTEIN: translation initiation factor IF-2, chloroplastic-like [Vitis vinifera]	0	lcl|A5B2X2_VITVI/476-645 PF00009.22;GTP_EFTU;	3e-77				translation initiation factor IF-2	K02519		GO:0006184,GTP catabolic process;GO:0005622,intracellular;GO:0003924,GTPase activity;GO:0006413,translational initiation;GO:0003743,translation initiation factor activity;GO:0000166,nucleotide binding;GO:0006412,translation;GO:0009536,plastid;GO:0009941,chloroplast envelope;GO:0005525,GTP binding;GO:0009507,chloroplast
isotig00133	2806	sp|Q9LW29|AFB2_ARATH Protein AUXIN SIGNALING F-BOX 2 OS=Arabidopsis thaliana GN=AFB2 PE=1 SV=1	0			tr|F6H444|F6H444_VITVI Putative uncharacterized protein OS=Vitis vinifera GN=VIT_14s0068g01330 PE=4 SV=1	0	ref|XP_002274892.1| PREDICTED: protein AUXIN SIGNALING F-BOX 3 [Vitis vinifera]	0	lcl|B9RH07_RICCO/1-42 PF12937.2;F-box-like;	5e-12	gnl|CDD|39542 KOG4341, KOG4341, KOG4341, F-box protein containing LRR [General function prediction only].	8e-12	R				GO:0010011,auxin binding;GO:0048443,stamen development;GO:0009734,auxin mediated signaling pathway;GO:0048527,lateral root development;GO:0010152,pollen maturation;GO:0002237,response to molecule of bacterial origin;GO:0080022,primary root development;GO:0000822,inositol hexakisphosphate binding;GO:0071249,cellular response to nitrate;GO:0005886,plasma membrane
isotig00134	2802	sp|Q9STL8|UFSP_ARATH Probable Ufm1-specific protease OS=Arabidopsis thaliana GN=At3g48380 PE=1 SV=2	0	gnl|CDD|191890 pfam07910, Peptidase_C78, Peptidase family C78. This family formerly known as DUF1671 has been shown to be a cysteine peptidase called (Ufm1)-specific protease.	8e-69	tr|D7SHD6|D7SHD6_VITVI Putative uncharacterized protein OS=Vitis vinifera GN=VIT_17s0000g09850 PE=4 SV=1	0	emb|CBI14895.3| unnamed protein product [Vitis vinifera]	0	lcl|D7SHD6_VITVI/448-639 PF07910.8;Peptidase_C78;	6e-99							GO:0005783,endoplasmic reticulum;GO:0005634,nucleus;GO:0008233,peptidase activity;GO:0005737,cytoplasm;GO:0019783,small conjugating protein-specific protease activity;GO:0006508,proteolysis;GO:0008234,cysteine-type peptidase activity;GO:0016787,hydrolase activity
isotig00135	2805	sp|P12173|YCF68_ORYSJ Uncharacterized protein ycf68 OS=Oryza sativa subsp. japonica GN=ycf68-1 PE=3 SV=1	2e-24	gnl|CDD|151288 pfam10839, DUF2647, Protein of unknown function (DUF2647). This eukaryotic family of proteins are annotated as ycf68 but have no known function.	4e-20	tr|A4QLP2|A4QLP2_LOBMA Putative uncharacterized protein orf133 OS=Lobularia maritima GN=orf133 PE=4 SV=1	1e-51	dbj|BAF50334.1| hypothetical protein [Crucihimalaya wallichii] dbj|BAF50348.1| hypothetical protein [Crucihimalaya wallichii] dbj|BAF50509.1| hypothetical protein [Lepidium virginicum] dbj|BAF50523.1| hypothetical protein [Lepidium virginicum] dbj|BAF50597.1| hypothetical protein [Lobularia maritima] dbj|BAF50611.1| hypothetical protein [Lobularia maritima]	1e-51	lcl|A4QKP0_CAPBU/1-110 PB029108; Pfam-B_29108;	1e-51							GO:0009536,plastid;GO:0009507,chloroplast
isotig00136	2791	sp|Q8RWI9|AB15G_ARATH ABC transporter G family member 15 OS=Arabidopsis thaliana GN=ABCG15 PE=2 SV=2	0			tr|D7T7C0|D7T7C0_VITVI Putative uncharacterized protein OS=Vitis vinifera GN=VIT_16s0039g00010 PE=3 SV=1	0	ref|XP_002262619.1| PREDICTED: ABC transporter G family member 11 [Vitis vinifera] emb|CBI26391.3| unnamed protein product [Vitis vinifera]	0	lcl|Q6X4V5_GOSHI/384-595 PF01061.19;ABC2_membrane;	3e-94							GO:0016020,membrane;GO:0009897,external side of plasma membrane;GO:0005524,ATP binding;GO:0015416,organic phosphonate transmembrane-transporting ATPase activity;GO:0080051,cutin transport;GO:0016787,hydrolase activity;GO:0000166,nucleotide binding;GO:0006200,ATP catabolic process;GO:0017111,nucleoside-triphosphatase activity;GO:0005886,plasma membrane;GO:0016887,ATPase activity
isotig00137	2784	sp|Q9LYT2|PP287_ARATH Pentatricopeptide repeat-containing protein At3g59040 OS=Arabidopsis thaliana GN=At3g59040 PE=2 SV=2	0			tr|B9T2X9|B9T2X9_RICCO Pentatricopeptide repeat-containing protein, putative OS=Ricinus communis GN=RCOM_0158910 PE=4 SV=1	0	ref|XP_002532598.1| pentatricopeptide repeat-containing protein, putative [Ricinus communis] gb|EEF29795.1| pentatricopeptide repeat-containing protein, putative [Ricinus communis]	0	lcl|Q6Z1D0_ORYSJ/1-129 PB272350; Pfam-B_272350;	1e-28
isotig00138	2793	sp|C0LGH8|Y1634_ARATH Probable LRR receptor-like serine/threonine-protein kinase At1g63430 OS=Arabidopsis thaliana GN=At1g63430 PE=1 SV=1	0			tr|D7TW14|D7TW14_VITVI Putative uncharacterized protein OS=Vitis vinifera GN=VIT_02s0025g03700 PE=4 SV=1	0	ref|XP_002271860.1| PREDICTED: probable LRR receptor-like serine/threonine-protein kinase At1g63430 isoform 2 [Vitis vinifera] emb|CBI34689.3| unnamed protein product [Vitis vinifera]	0	lcl|A5C6C4_VITVI/339-610 PF07714.12;Pkinase_Tyr;	2e-145	gnl|CDD|36401 KOG1187, KOG1187, KOG1187, Serine/threonine protein kinase [Signal transduction mechanisms].	1e-61	T				GO:0032440,2-alkenal reductase [NAD(P)] activity;GO:0016020,membrane;GO:0016310,phosphorylation;GO:0005524,ATP binding;GO:0016301,kinase activity;GO:0006468,protein phosphorylation;GO:0055114,oxidation-reduction process;GO:0004672,protein kinase activity;GO:0016021,integral to membrane;GO:0005886,plasma membrane;GO:0016772,transferase activity, transferring phosphorus-containing groups;GO:0016491…
isotig00139	2780	sp|Q5RDY2|TM9S4_PONAB Transmembrane 9 superfamily member 4 OS=Pongo abelii GN=TM9SF4 PE=2 SV=1	2e-164	gnl|CDD|145898 pfam02990, EMP70, Endomembrane protein 70.	0	tr|B9RNV4|B9RNV4_RICCO Endosomal P24A protein, putative OS=Ricinus communis GN=RCOM_0920870 PE=4 SV=1	0	ref|XP_002515423.1| Endosomal P24A protein precursor, putative [Ricinus communis] gb|EEF46872.1| Endosomal P24A protein precursor, putative [Ricinus communis]	0	lcl|B9HB25_POPTR/61-603 PF02990.11;EMP70;	0	gnl|CDD|36492 KOG1278, KOG1278, KOG1278, Endosomal membrane proteins, EMP70 [Intracellular trafficking, secretion, and vesicular transport].	0	U				GO:0016020,membrane;GO:0009505,plant-type cell wall;GO:0005794,Golgi apparatus;GO:0016021,integral to membrane;GO:0005886,plasma membrane
isotig00140	2780			gnl|CDD|191917 pfam07986, TBCC, Tubulin binding cofactor C. Members of this family are involved in the folding pathway of tubulins and form a beta helix structure.	4e-33	tr|B9T266|B9T266_RICCO Putative uncharacterized protein OS=Ricinus communis GN=RCOM_0413410 PE=4 SV=1	4e-158	emb|CBI30042.3| unnamed protein product [Vitis vinifera]	6e-159	lcl|B9T266_RICCO/336-453 PF07986.7;TBCC;	4e-59	gnl|CDD|39617 KOG4416, KOG4416, KOG4416, Uncharacterized conserved protein [Function unknown].	1e-101	S
isotig00141	2773	sp|Q8W3Z3|CAS2_BETPL Cycloartenol synthase 2 OS=Betula platyphylla GN=CASBPX2 PE=1 SV=1	0	gnl|CDD|178573 PLN02993, PLN02993, lupeol synthase.	0	tr|D7T0P8|D7T0P8_VITVI Putative uncharacterized protein OS=Vitis vinifera GN=VIT_11s0065g00640 PE=4 SV=1	0	ref|XP_002264289.1| PREDICTED: cycloartenol Synthase isoform 1 [Vitis vinifera] emb|CBI24077.3| unnamed protein product [Vitis vinifera]	0	lcl|B8AHE3_ORYSI/518-721 PF13249.1;Prenyltrans_2;	2e-75	gnl|CDD|35718 KOG0497, KOG0497, KOG0497, Oxidosqualene-lanosterol cyclase and related proteins [Lipid transport and metabolism].	0	I	EC:5.4.99.8	K01853	ko00100, Steroid biosynthesis;	GO:0016020,membrane;GO:0008152,metabolic process;GO:0016853,isomerase activity;GO:0016021,integral to membrane;GO:0016871,cycloartenol synthase activity;GO:0016866,intramolecular transferase activity;GO:0003824,catalytic activity;GO:0010686,tetracyclic triterpenoid biosynthetic process;GO:0019745,pentacyclic triterpenoid biosynthetic process
isotig00142	2767					tr|F6H574|F6H574_VITVI Putative uncharacterized protein OS=Vitis vinifera GN=VIT_12s0028g01050 PE=4 SV=1	0	ref|XP_002278608.2| PREDICTED: probable ATP-dependent RNA helicase YTHDC2-like [Vitis vinifera]	0	lcl|E0CU06_VITVI/860-978 PF07717.11;OB_NTP_bind;	2e-42							GO:0005634,nucleus;GO:0003677,DNA binding;GO:0005524,ATP binding;GO:0004386,helicase activity;GO:0008026,ATP-dependent helicase activity;GO:0003676,nucleic acid binding;GO:0016787,hydrolase activity;GO:0000166,nucleotide binding
isotig00143	2766	sp|O24301|SUS2_PEA Sucrose synthase 2 OS=Pisum sativum GN=SUS2 PE=2 SV=1	0	gnl|CDD|177747 PLN00142, PLN00142, sucrose synthase.	0	tr|Q9FRX3|Q9FRX3_PYRPY Sucrose synthase 1 OS=Pyrus pyrifolia GN=PypSUS1 PE=2 SV=1	0	dbj|BAB20799.1| sucrose synthase 1 [Pyrus pyrifolia]	0	lcl|Q9FRX3_PYRPY/8-557 PF00862.14;Sucrose_synth;	0	gnl|CDD|36071 KOG0853, KOG0853, KOG0853, Glycosyltransferase [Cell wall/membrane/envelope biogenesis].	2e-140	M	EC:2.4.1.13	K00695	ko00500, Starch and sucrose metabolism;	GO:0009877,nodulation;GO:0016757,transferase activity, transferring glycosyl groups;GO:0009058,biosynthetic process;GO:0016157,sucrose synthase activity;GO:0016740,transferase activity;GO:0005985,sucrose metabolic process
isotig00144	2767	sp|P52780|SYQ_LUPLU Glutamine--tRNA ligase OS=Lupinus luteus PE=2 SV=2	0	gnl|CDD|178450 PLN02859, PLN02859, glutamine-tRNA ligase.	0	tr|B9SLX3|B9SLX3_RICCO Glutaminyl-tRNA synthetase, putative OS=Ricinus communis GN=RCOM_1309310 PE=3 SV=1	0	ref|XP_002526992.1| glutaminyl-tRNA synthetase, putative [Ricinus communis] gb|EEF35364.1| glutaminyl-tRNA synthetase, putative [Ricinus communis]	0	lcl|SYQ_LUPLU/270-576 PF00749.16;tRNA-synt_1c;	7e-171	gnl|CDD|36363 KOG1148, KOG1148, KOG1148, Glutaminyl-tRNA synthetase [Translation, ribosomal structure and biogenesis].	0	J	EC:6.1.1.18	K01886	ko00970, Aminoacyl-tRNA biosynthesis;	GO:0016876,ligase activity, forming aminoacyl-tRNA and related compounds;GO:0005524,ATP binding;GO:0004819,glutamine-tRNA ligase activity;GO:0005737,cytoplasm;GO:0016874,ligase activity;GO:0006425,glutaminyl-tRNA aminoacylation;GO:0000166,nucleotide binding;GO:0006418,tRNA aminoacylation for protein translation;GO:0043039,tRNA aminoacylation;GO:0006412,translation;GO:0004812,aminoacyl-tRNA ligase…
isotig00145	2765	sp|Q96JB2|COG3_HUMAN Conserved oligomeric Golgi complex subunit 3 OS=Homo sapiens GN=COG3 PE=1 SV=3	1e-125	gnl|CDD|112929 pfam04136, Sec34, Sec34-like family. Sec34 and Sec35 form a sub-complex, in a seven protein complex that includes Dor1 (pfam04124). This complex is thought to be important for tether vesicles to the Golgi.	3e-33	tr|D7TC86|D7TC86_VITVI Putative uncharacterized protein OS=Vitis vinifera GN=VIT_11s0016g00350 PE=4 SV=1	0	ref|XP_002273836.2| PREDICTED: conserved oligomeric Golgi complex subunit 3-like [Vitis vinifera] emb|CBI27744.3| unnamed protein product [Vitis vinifera]	0	lcl|B9HWV1_POPTR/21-305 PB001326; Pfam-B_1326;	2e-137	gnl|CDD|37815 KOG2604, KOG2604, KOG2604, Subunit of cis-Golgi transport vesicle tethering complex - Sec34p [Intracellular trafficking, secretion, and vesicular transport].	0	U				GO:0016020,membrane;GO:0006886,intracellular protein transport;GO:0005801,cis-Golgi network
isotig00146	2752					tr|B9RA69|B9RA69_RICCO Lysosomal alpha-mannosidase, putative OS=Ricinus communis GN=RCOM_1503670 PE=4 SV=1	0	ref|XP_002511094.1| lysosomal alpha-mannosidase, putative [Ricinus communis] gb|EEF51696.1| lysosomal alpha-mannosidase, putative [Ricinus communis]	0	lcl|B9RA69_RICCO/487-1009 PF07748.8;Glyco_hydro_38C;	0				EC:3.2.1.24	K01191	ko00511, Other glycan degradation;	GO:0048046,apoplast;GO:0015923,mannosidase activity;GO:0004559,alpha-mannosidase activity;GO:0004553,hydrolase activity, hydrolyzing O-glycosyl compounds;GO:0006013,mannose metabolic process;GO:0016787,hydrolase activity;GO:0005975,carbohydrate metabolic process;GO:0008270,zinc ion binding;GO:0005886,plasma membrane;GO:0008152,metabolic process;GO:0003824,catalytic activity;GO:0016798,hydrolase a…
isotig00147	2752					tr|F6GSM2|F6GSM2_VITVI Putative uncharacterized protein OS=Vitis vinifera GN=VIT_17s0000g08680 PE=4 SV=1	0	ref|XP_002278890.1| PREDICTED: uncharacterized protein LOC100257111 [Vitis vinifera]	0	lcl|B9IEU0_POPTR/263-714 PB016897; Pfam-B_16897;	8e-135
isotig00148	2766	sp|Q8WJP3|MATK_PRUDU Maturase K OS=Prunus dulcis GN=matK PE=3 SV=1	0	gnl|CDD|176947 CHL00002, matK, maturase K.	0	tr|E3W0H4|E3W0H4_PRUPE Maturase K 1 OS=Prunus persica GN=matK PE=3 SV=1	0	ref|YP_004021646.1| maturase K [Prunus persica] gb|ADO64956.1| maturase K [Prunus persica]	0	lcl|MATK_ADEFA/1-331 PF01824.13;MatK_N;	1e-168							GO:0006397,mRNA processing;GO:0003723,RNA binding;GO:0009536,plastid;GO:0008380,RNA splicing;GO:0009507,chloroplast;GO:0008033,tRNA processing
isotig00149	2759					tr|F6H9Z9|F6H9Z9_VITVI Putative uncharacterized protein OS=Vitis vinifera GN=VIT_06s0009g01640 PE=4 SV=1	0	ref|XP_002270284.2| PREDICTED: probable inactive receptor kinase At5g10020-like [Vitis vinifera]	0	lcl|B9MYT0_POPTR/684-961 PF07714.12;Pkinase_Tyr;	3e-106							GO:0016020,membrane;GO:0016310,phosphorylation;GO:0005524,ATP binding;GO:0016301,kinase activity;GO:0006468,protein phosphorylation;GO:0004672,protein kinase activity;GO:0000166,nucleotide binding;GO:0016021,integral to membrane;GO:0005886,plasma membrane;GO:0016772,transferase activity, transferring phosphorus-containing groups
isotig00150	2756	sp|Q37145|ACA1_ARATH Calcium-transporting ATPase 1, chloroplastic OS=Arabidopsis thaliana GN=ACA1 PE=1 SV=3	0	gnl|CDD|188151 TIGR01517, ATPase-IIB_Ca, plasma-membrane calcium-translocating P-type ATPase. This model describes the P-type ATPase responsible for translocating calcium ions across the plasma membrane of eukaryotes, out of the cell. In some organisms, this type of pump may also be found in vacuolar membranes. In humans and mice, at least, there are multiple isoforms of the PMCA pump with overla…	0	tr|B9IBR9|B9IBR9_POPTR Predicted protein OS=Populus trichocarpa GN=POPTRDRAFT_730788 PE=3 SV=1	0	ref|XP_002320033.1| predicted protein [Populus trichocarpa] gb|EEE98348.1| predicted protein [Populus trichocarpa]	0	lcl|D3YBB1_TRIRP/450-769 PF00702.21;Hydrolase;	2e-144	gnl|CDD|35425 KOG0204, KOG0204, KOG0204, Calcium transporting ATPase [Inorganic ion transport and metabolism].	0	P	EC:3.6.3.8	K01537		GO:0070588,calcium ion transmembrane transport;GO:0016020,membrane;GO:0005783,endoplasmic reticulum;GO:0005524,ATP binding;GO:0006754,ATP biosynthetic process;GO:0016787,hydrolase activity;GO:0000166,nucleotide binding;GO:0016021,integral to membrane;GO:0005516,calmodulin binding;GO:0005886,plasma membrane;GO:0006810,transport;GO:0008152,metabolic process;GO:0015662,ATPase activity, coupled to tr…
isotig00151	2756			gnl|CDD|99720 cd06398, PB1_Joka2, The PB1 domain is present in the Nicotiana plumbaginifolia Joka2 protein which interacts with sulfur stress inducible UP9 protein. The PB1 domain is a modular domain mediating specific protein-protein interactions which play a role in many critical cell processes, such as osteoclastogenesis, angiogenesis, early cardiovascular development and cell polarity. A cano…	1e-17	tr|B9RAU5|B9RAU5_RICCO Zinc ion binding protein, putative OS=Ricinus communis GN=RCOM_1508680 PE=4 SV=1	0	ref|XP_002511320.1| zinc ion binding protein, putative [Ricinus communis] gb|EEF51922.1| zinc ion binding protein, putative [Ricinus communis]	0	lcl|Q9SB64_ARATH/351-489 PB000597; Pfam-B_597;	2e-48							GO:0008270,zinc ion binding
isotig00152	2751			gnl|CDD|197842 smart00717, SANT, SANT SWI3, ADA2, N-CoR and TFIIIB'' DNA-binding domains.	3e-06	tr|F6HXY2|F6HXY2_VITVI Putative uncharacterized protein OS=Vitis vinifera GN=VIT_09s0002g01480 PE=4 SV=1	0	ref|XP_002274215.1| PREDICTED: uncharacterized protein LOC100263481 [Vitis vinifera]	0	lcl|D7TZU3_VITVI/233-498 PB017465; Pfam-B_17465;	8e-77							GO:0003677,DNA binding
isotig00153	2750					tr|D7UD56|D7UD56_VITVI Putative uncharacterized protein OS=Vitis vinifera GN=VIT_11s0078g00440 PE=4 SV=1	0	emb|CBI40671.3| unnamed protein product [Vitis vinifera]	0	lcl|D7UD56_VITVI/256-853 PF03343.8;SART-1;	0				U4/U6.U5 tri-snRNP-associated protein 1	K11984	ko03040, Spliceosome;
isotig00154	2747					tr|B9RZ26|B9RZ26_RICCO GTP-binding protein alpha subunit, gna, putative OS=Ricinus communis GN=RCOM_1316790 PE=4 SV=1	0	ref|XP_002518995.1| GTP-binding protein alpha subunit, gna, putative [Ricinus communis] gb|EEF43528.1| GTP-binding protein alpha subunit, gna, putative [Ricinus communis]	0	lcl|B9RZ26_RICCO/421-839 PF00503.15;G-alpha;	0							GO:2000067,regulation of root morphogenesis;GO:0009723,response to ethylene stimulus;GO:0000166,nucleotide binding;GO:0009749,response to glucose stimulus;GO:0009652,thigmotropism;GO:0004871,signal transducer activity;GO:0007186,G-protein coupled receptor signaling pathway;GO:0005634,nucleus;GO:0007165,signal transduction;GO:0009750,response to fructose stimulus;GO:0010555,response to mannitol st…
isotig00155	2748	sp|Q03194|PMA4_NICPL Plasma membrane ATPase 4 OS=Nicotiana plumbaginifolia GN=PMA4 PE=2 SV=1	0			tr|F6HXK4|F6HXK4_VITVI Putative uncharacterized protein OS=Vitis vinifera GN=VIT_09s0002g00130 PE=3 SV=1	0	ref|XP_002263048.2| PREDICTED: ATPase 10, plasma membrane-type-like isoform 2 [Vitis vinifera]	0	lcl|A5ALY9_VITVI/343-619 PF00702.21;Hydrolase;	9e-136	gnl|CDD|35426 KOG0205, KOG0205, KOG0205, Plasma membrane H+-transporting ATPase [Inorganic ion transport and metabolism].	0	P	EC:3.6.3.6	K01535	ko00190, Oxidative phosphorylation;	GO:0016020,membrane;GO:0010023,proanthocyanidin biosynthetic process;GO:0005524,ATP binding;GO:0007035,vacuolar acidification;GO:0006754,ATP biosynthetic process;GO:0016787,hydrolase activity;GO:0000166,nucleotide binding;GO:0016021,integral to membrane;GO:0015992,proton transport;GO:0005886,plasma membrane;GO:0016887,ATPase activity;GO:0009507,chloroplast;GO:0006810,transport;GO:0008152,metaboli…
isotig00156	2737	sp|O81316|SCL6_ARATH Scarecrow-like protein 6 OS=Arabidopsis thaliana GN=SCL6 PE=1 SV=1	4e-91	gnl|CDD|146255 pfam03514, GRAS, GRAS family transcription factor. Sequence analysis of the products of the GRAS (GAI, RGA, SCR) gene family indicates that they share a variable amino-terminus and a highly conserved carboxyl-terminus that contains five recognisable motifs. Proteins in the GRAS family are transcription factors that seem to be involved in development and other processes. Mutation of…	4e-89	tr|B9SSH1|B9SSH1_RICCO Putative uncharacterized protein OS=Ricinus communis GN=RCOM_1062060 PE=4 SV=1	2e-177	ref|XP_002266783.1| PREDICTED: scarecrow-like protein 22-like [Vitis vinifera]	0	lcl|B9SSH1_RICCO/425-786 PF03514.9;GRAS;	2e-152							GO:0006355,regulation of transcription, DNA-dependent;GO:0006351,transcription, DNA-dependent
isotig00157	2737			gnl|CDD|177867 PLN02221, PLN02221, asparaginyl-tRNA synthetase.	4e-114	tr|G7LJN2|G7LJN2_MEDTR Asparaginyl-tRNA synthetase OS=Medicago truncatula GN=MTR_8g102050 PE=4 SV=1	0	ref|XP_003525302.1| PREDICTED: asparaginyl-tRNA synthetase, cytoplasmic 1-like [Glycine max]	0	lcl|D7TBC3_VITVI/149-513 PF00152.15;tRNA-synt_2;	7e-139				EC:6.1.1.22	K01893	ko00970, Aminoacyl-tRNA biosynthesis;	GO:0005524,ATP binding;GO:0005737,cytoplasm;GO:0016874,ligase activity;GO:0003676,nucleic acid binding;GO:0046686,response to cadmium ion;GO:0006421,asparaginyl-tRNA aminoacylation;GO:0000166,nucleotide binding;GO:0006418,tRNA aminoacylation for protein translation;GO:0004816,asparagine-tRNA ligase activity;GO:0006412,translation;GO:0005739,mitochondrion;GO:0004812,aminoacyl-tRNA ligase activity;…
isotig00158	2733	sp|Q9XIL5|PP154_ARATH Pentatricopeptide repeat-containing protein At2g15820 OS=Arabidopsis thaliana GN=At2g15820 PE=2 SV=3	0			tr|D7TPM6|D7TPM6_VITVI Putative uncharacterized protein OS=Vitis vinifera GN=VIT_03s0063g00900 PE=4 SV=1	0	emb|CBI32449.3| unnamed protein product [Vitis vinifera]	0	lcl|D7TPM6_VITVI/579-746 PF03161.8;LAGLIDADG_2;	1e-76							GO:0000373,Group II intron splicing;GO:0048564,photosystem I assembly;GO:0045292,nuclear mRNA cis splicing, via spliceosome;GO:0004519,endonuclease activity
isotig00159	2729	sp|Q9LX66|HERK_ARATH Receptor-like protein kinase HERK 1 OS=Arabidopsis thaliana GN=HERK1 PE=1 SV=1	0			tr|B9GET6|B9GET6_POPTR Predicted protein OS=Populus trichocarpa GN=POPTRDRAFT_838390 PE=3 SV=1	0	ref|XP_002298383.1| predicted protein [Populus trichocarpa] gb|EEE83188.1| predicted protein [Populus trichocarpa]	0	lcl|HERK_ARATH/485-755 PF07714.12;Pkinase_Tyr;	5e-136							GO:0016310,phosphorylation;GO:0009826,unidimensional cell growth;GO:0009741,response to brassinosteroid stimulus;GO:0005524,ATP binding;GO:0016301,kinase activity;GO:0006468,protein phosphorylation;GO:0009742,brassinosteroid mediated signaling pathway;GO:0004674,protein serine/threonine kinase activity;GO:0009791,post-embryonic development;GO:0004672,protein kinase activity;GO:0051510,regulation …
isotig00160	2734	sp|Q06068|HSP97_STRPU 97 kDa heat shock protein OS=Strongylocentrotus purpuratus PE=1 SV=2	1e-144	gnl|CDD|143803 pfam00012, HSP70, Hsp70 protein. Hsp70 chaperones help to fold many proteins. Hsp70 assisted folding involves repeated cycles of substrate binding and release. Hsp70 activity is ATP dependent. Hsp70 proteins are made up of two regions: the amino terminus is the ATPase domain and the carboxyl terminus is the substrate binding region.	3e-102	tr|B9SQC9|B9SQC9_RICCO Heat shock 70 kDa protein, putative OS=Ricinus communis GN=RCOM_0980870 PE=3 SV=1	0	ref|XP_002528199.1| Heat shock 70 kDa protein, putative [Ricinus communis] gb|EEF34206.1| Heat shock 70 kDa protein, putative [Ricinus communis]	0	lcl|B9GEL5_POPTR/3-696 PF00012.15;HSP70;	0	gnl|CDD|35326 KOG0103, KOG0103, KOG0103, Molecular chaperones HSP105/HSP110/SSE1, HSP70 superfamily [Posttranslational modification, protein turnover, chaperones].	0	O	heat shock 70kDa protein 4	K09489	ko04612, Antigen processing and presentation;	GO:0032440,2-alkenal reductase [NAD(P)] activity;GO:0045040,protein import into mitochondrial outer membrane;GO:0005634,nucleus;GO:0005524,ATP binding;GO:0006950,response to stress;GO:0005737,cytoplasm;GO:0055114,oxidation-reduction process;GO:0009408,response to heat;GO:0046686,response to cadmium ion;GO:0051131,chaperone-mediated protein complex assembly;GO:0005618,cell wall;GO:0000166,nucleoti…
isotig00161	2729	sp|P31414|AVP1_ARATH Pyrophosphate-energized vacuolar membrane proton pump 1 OS=Arabidopsis thaliana GN=AVP1 PE=1 SV=1	0	gnl|CDD|177897 PLN02255, PLN02255, H(+) -translocating inorganic pyrophosphatase.	0	tr|Q946X5|Q946X5_PRUPE Vacuolar H+-pyrophosphatase OS=Prunus persica GN=vp2 PE=2 SV=1	0	gb|AAL11507.1|AF367447_1 vacuolar H+-pyrophosphatase [Prunus persica]	0	lcl|B9RFI3_RICCO/17-743 PF03030.11;H_PPase;	0				EC:3.6.1.1	K01507	ko00190, Oxidative phosphorylation;	GO:0016020,membrane;GO:0000287,magnesium ion binding;GO:0004427,inorganic diphosphatase activity;GO:0055114,oxidation-reduction process;GO:0030955,potassium ion binding;GO:0016787,hydrolase activity;GO:0005887,integral to plasma membrane;GO:0016021,integral to membrane;GO:0005886,plasma membrane;GO:0006814,sodium ion transport;GO:0015992,proton transport;GO:0016491,oxidoreductase activity;GO:0009…
isotig00162	2715			gnl|CDD|73183 cd00139, PIPKc, Phosphatidylinositol phosphate kinases (PIPK) catalyze the phosphorylation of phosphatidylinositol phosphate on the fourth or fifth hydroxyl of the inositol ring, to form phosphatidylinositol bisphosphate. CD alignment includes type II phosphatidylinositol phosphate kinases (PIPKII-beta), type I andII PIPK (-alpha, -beta, and -gamma) kinases and related yeast Fab1p a…	6e-88	tr|F6HGZ5|F6HGZ5_VITVI Putative uncharacterized protein OS=Vitis vinifera GN=VIT_11s0016g00360 PE=4 SV=1	0	ref|XP_002277309.1| PREDICTED: uncharacterized protein LOC100267980 [Vitis vinifera]	0	lcl|B9T3Y2_RICCO/1570-1805 PF01504.13;PIP5K;	2e-115	gnl|CDD|35451 KOG0230, KOG0230, KOG0230, Phosphatidylinositol-4-phosphate 5-kinase and related FYVE finger-containing proteins [Signal transduction mechanisms].	2e-175	T	EC:2.7.1.150	K00921	ko00562, Inositol phosphate metabolism;ko04070, Phosphatidylinositol signaling system;ko04145, Phagosome;ko04810, Regulation of actin cytoskeleton;	GO:0016307,phosphatidylinositol phosphate kinase activity;GO:0016310,phosphorylation;GO:0000285,1-phosphatidylinositol-3-phosphate 5-kinase activity;GO:0009555,pollen development;GO:0005524,ATP binding;GO:0016301,kinase activity;GO:0046854,phosphatidylinositol phosphorylation;GO:0044267,cellular protein metabolic process;GO:0046872,metal ion binding;GO:0046488,phosphatidylinositol metabolic proce…
isotig00163	2719	sp|Q9ZUU0|WRK44_ARATH WRKY transcription factor 44 OS=Arabidopsis thaliana GN=WRKY44 PE=1 SV=2	8e-59	gnl|CDD|145969 pfam03106, WRKY, WRKY DNA -binding domain.	4e-32	tr|F6HQV7|F6HQV7_VITVI Putative uncharacterized protein OS=Vitis vinifera GN=VIT_08s0040g03070 PE=4 SV=1	0	ref|XP_002275978.1| PREDICTED: WRKY transcription factor 44-like [Vitis vinifera]	0	lcl|B9IIY4_POPTR/10-68 PF03106.10;WRKY;	2e-28							GO:0006355,regulation of transcription, DNA-dependent;GO:0043565,sequence-specific DNA binding;GO:0003700,sequence-specific DNA binding transcription factor activity
isotig00164	2719	sp|Q0WLC6|PP349_ARATH Pentatricopeptide repeat-containing protein At4g34830, chloroplastic OS=Arabidopsis thaliana GN=At4g34830/At4g34820 PE=2 SV=2	0	gnl|CDD|178757 PLN03218, PLN03218, maturation of RBCL 1; Provisional.	0	tr|F6I157|F6I157_VITVI Putative uncharacterized protein OS=Vitis vinifera GN=VIT_03s0038g01320 PE=4 SV=1	0	emb|CBI37948.3| unnamed protein product [Vitis vinifera]	0	lcl|B9T729_RICCO/984-1126 PB024500; Pfam-B_24500;	3e-50							GO:0048255,mRNA stabilization;GO:0009507,chloroplast
isotig00165	2714	sp|P34098|MANA_DICDI Lysosomal alpha-mannosidase OS=Dictyostelium discoideum GN=manA PE=1 SV=2	4e-118			tr|B9GNG2|B9GNG2_POPTR Predicted protein OS=Populus trichocarpa GN=POPTRDRAFT_816882 PE=4 SV=1	0	ref|XP_002301760.1| predicted protein [Populus trichocarpa] gb|EEE81033.1| predicted protein [Populus trichocarpa]	0	lcl|A9PF27_POPTR/203-721 PF07748.8;Glyco_hydro_38C;	0	gnl|CDD|37170 KOG1959, KOG1959, KOG1959, Glycosyl hydrolase, family 38 - alpha-mannosidase [Carbohydrate transport and metabolism].	0	G	EC:3.2.1.24	K01191	ko00511, Other glycan degradation;	GO:0015923,mannosidase activity;GO:0004559,alpha-mannosidase activity;GO:0004553,hydrolase activity, hydrolyzing O-glycosyl compounds;GO:0006013,mannose metabolic process;GO:0016787,hydrolase activity;GO:0005975,carbohydrate metabolic process;GO:0008270,zinc ion binding;GO:0005886,plasma membrane;GO:0008152,metabolic process;GO:0003824,catalytic activity;GO:0005764,lysosome;GO:0005773,vacuole;GO:…
isotig00166	2697	sp|Q42699|METE_CATRO 5-methyltetrahydropteroyltriglutamate--homocysteine methyltransferase OS=Catharanthus roseus GN=METE PE=2 SV=1	0	gnl|CDD|178093 PLN02475, PLN02475, 5-methyltetrahydropteroyltriglutamate--homocysteine methyltransferase.	0	tr|B9SI90|B9SI90_RICCO 5-methyltetrahydropteroyltriglutamate--homocysteine methyltransferase, putative OS=Ricinus communis GN=RCOM_1321820 PE=3 SV=1	0	ref|XP_002525709.1| 5-methyltetrahydropteroyltriglutamate--homocysteine methyltransferase, putative [Ricinus communis] gb|EEF36692.1| 5-methyltetrahydropteroyltriglutamate--homocysteine methyltransferase, putative [Ricinus communis]	0	lcl|A5BSS2_VITVI/432-756 PF01717.13;Meth_synt_2;	3e-176	gnl|CDD|37474 KOG2263, KOG2263, KOG2263, Methionine synthase II (cobalamin-independent) [Amino acid transport and metabolism].	0	E	EC:2.1.1.14	K00549	ko00270, Cysteine and methionine metabolism;ko00450, Selenocompound metabolism;	GO:0016020,membrane;GO:0048046,apoplast;GO:0008652,cellular amino acid biosynthetic process;GO:0008168,methyltransferase activity;GO:0005777,peroxisome;GO:0005737,cytoplasm;GO:0008705,methionine synthase activity;GO:0005507,copper ion binding;GO:0005829,cytosol;GO:0009651,response to salt stress;GO:0008270,zinc ion binding;GO:0009941,chloroplast envelope;GO:0032259,methylation;GO:0005886,plasma m…
isotig00167	2703	sp|B9SQR9|GATB_RICCO Glutamyl-tRNA(Gln) amidotransferase subunit B, chloroplastic/mitochondrial OS=Ricinus communis GN=GATB PE=3 SV=1	0	gnl|CDD|178352 PLN02751, PLN02751, glutamyl-tRNA(Gln) amidotransferase.	0	tr|G7K0I2|G7K0I2_MEDTR Aspartyl/glutamyl-tRNA(Asn/Gln) amidotransferase subunit B OS=Medicago truncatula GN=MTR_5g055940 PE=4 SV=1	0	ref|XP_002282340.1| PREDICTED: glutamyl-tRNA(Gln) amidotransferase subunit B, chloroplastic/mitochondrial-like [Vitis vinifera]	0	lcl|B9SQR9_RICCO/69-362 PF02934.10;GatB_N;	2e-148	gnl|CDD|37649 KOG2438, KOG2438, KOG2438, Glutamyl-tRNA amidotransferase subunit B [Translation, ribosomal structure and biogenesis].	0	J	aspartyl-tRNA(Asn)/glutamyl-tRNA (Gln) amidotransferase subunit B [EC:6.3.5.6 6.3.5.7]	K02434	ko00970, Aminoacyl-tRNA biosynthesis;	GO:0005524,ATP binding;GO:0016874,ligase activity;GO:0000166,nucleotide binding;GO:0016884,carbon-nitrogen ligase activity, with glutamine as amido-N-donor;GO:0006412,translation;GO:0016740,transferase activity;GO:0009536,plastid;GO:0005739,mitochondrion;GO:0009507,chloroplast;GO:0009570,chloroplast stroma
isotig00168	2695	sp|Q9SGP2|HSL1_ARATH Receptor-like protein kinase HSL1 OS=Arabidopsis thaliana GN=HSL1 PE=2 SV=1	3e-84			tr|F6I3U7|F6I3U7_VITVI Putative uncharacterized protein OS=Vitis vinifera GN=VIT_18s0041g01350 PE=3 SV=1	0	ref|XP_003634589.1| PREDICTED: receptor-like protein kinase HSL1-like [Vitis vinifera]	0	lcl|B9IQE2_POPTR/682-955 PF00069.20;Pkinase;	3e-120	gnl|CDD|36401 KOG1187, KOG1187, KOG1187, Serine/threonine protein kinase [Signal transduction mechanisms].	3e-78	T				GO:0016020,membrane;GO:0016310,phosphorylation;GO:0005524,ATP binding;GO:0016301,kinase activity;GO:0006468,protein phosphorylation;GO:0004674,protein serine/threonine kinase activity;GO:0000166,nucleotide binding;GO:0004672,protein kinase activity;GO:0016021,integral to membrane;GO:0016740,transferase activity;GO:0016772,transferase activity, transferring phosphorus-containing groups
isotig00169	2702	sp|Q9SYM5|RHM1_ARATH Probable rhamnose biosynthetic enzyme 1 OS=Arabidopsis thaliana GN=RHM1 PE=1 SV=1	0	gnl|CDD|177902 PLN02260, PLN02260, probable rhamnose biosynthetic enzyme.	0	tr|F6H2K4|F6H2K4_VITVI Putative uncharacterized protein OS=Vitis vinifera GN=VIT_19s0014g00290 PE=4 SV=1	0	ref|XP_003543185.1| PREDICTED: probable rhamnose biosynthetic enzyme 1-like [Glycine max]	0	lcl|D2D336_GOSHI/383-661 PF04321.12;RmlD_sub_bind;	2e-148	gnl|CDD|35966 KOG0747, KOG0747, KOG0747, Putative NAD+-dependent epimerases [Carbohydrate transport and metabolism].	4e-148	GM	EC:4.2.1.76	K12450	ko00520, Amino sugar and nucleotide sugar metabolism;	GO:0010315,auxin efflux;GO:0051555,flavonol biosynthetic process;GO:0010253,UDP-rhamnose biosynthetic process;GO:0010192,mucilage biosynthetic process;GO:0050377,UDP-glucose 4,6-dehydratase activity;GO:0010280,UDP-L-rhamnose synthase activity;GO:0003824,catalytic activity;GO:0008831,dTDP-4-dehydrorhamnose reductase activity;GO:0045226,extracellular polysaccharide biosynthetic process;GO:0010214,s…
isotig00170	2689	sp|Q5RDY2|TM9S4_PONAB Transmembrane 9 superfamily member 4 OS=Pongo abelii GN=TM9SF4 PE=2 SV=1	1e-127	gnl|CDD|145898 pfam02990, EMP70, Endomembrane protein 70.	0	tr|B9SC23|B9SC23_RICCO Endosomal P24A protein, putative OS=Ricinus communis GN=RCOM_0701700 PE=4 SV=1	0	ref|XP_002523542.1| Endosomal P24A protein precursor, putative [Ricinus communis] gb|EEF38881.1| Endosomal P24A protein precursor, putative [Ricinus communis]	0	lcl|A9NWV0_PICSI/61-622 PF02990.11;EMP70;	0	gnl|CDD|36492 KOG1278, KOG1278, KOG1278, Endosomal membrane proteins, EMP70 [Intracellular trafficking, secretion, and vesicular transport].	0	U				GO:0016020,membrane;GO:0005794,Golgi apparatus;GO:0016021,integral to membrane
isotig00171	2702	sp|P0CG70|UBI4P_NEUCR Polyubiquitin OS=Neurospora crassa (strain ATCC 24698 / 74-OR23-1A / CBS 708.71 / DSM 1257 / FGSC 987) GN=ubi-4 PE=1 SV=1	2e-11			tr|B9RCU2|B9RCU2_RICCO Putative uncharacterized protein OS=Ricinus communis GN=RCOM_1692290 PE=4 SV=1	0	ref|XP_002509976.1| protein with unknown function [Ricinus communis] gb|EEF51363.1| protein with unknown function [Ricinus communis]	0	lcl|B9GL47_POPTR/277-538 PF00454.22;PI3_PI4_kinase;	1e-123	gnl|CDD|37592 KOG2381, KOG2381, KOG2381, Phosphatidylinositol 4-kinase [Signal transduction mechanisms].	2e-74	T				GO:0005634,nucleus;GO:0016310,phosphorylation;GO:0016301,kinase activity;GO:0016773,phosphotransferase activity, alcohol group as acceptor;GO:0005777,peroxisome;GO:0005737,cytoplasm;GO:0016772,transferase activity, transferring phosphorus-containing groups
isotig00172	2699	sp|Q7Y214|GTE7_ARATH Transcription factor GTE7 OS=Arabidopsis thaliana GN=GTE7 PE=2 SV=1	2e-90	gnl|CDD|99938 cd05506, Bromo_plant1, Bromodomain, uncharacterized subfamily specific to plants. Might function as a global transcription factor. Bromodomains are 110 amino acid long domains, that are found in many chromatin associated proteins. Bromodomains can interact specifically with acetylated lysine..	5e-44	tr|F6HW58|F6HW58_VITVI Putative uncharacterized protein OS=Vitis vinifera GN=VIT_03s0097g00570 PE=4 SV=1	1e-162	ref|XP_003545746.1| PREDICTED: uncharacterized protein LOC100819363 [Glycine max]	0	lcl|A1XX44_9MAGN/40-125 PF00439.20;Bromodomain;	8e-31							GO:0016746,transferase activity, transferring acyl groups;GO:0004402,histone acetyltransferase activity;GO:0016740,transferase activity;GO:0016573,histone acetylation
isotig00173	2691	sp|Q944A6|SNF4_ARATH Sucrose nonfermenting 4-like protein OS=Arabidopsis thaliana GN=SNF4 PE=1 SV=1	0	gnl|CDD|73139 cd04641, CBS_pair_28, The CBS domain, named after human CBS, is a small domain originally identified in cystathionine beta-synthase and is subsequently found in a wide range of different proteins. CBS domains usually occur in tandem repeats. They associate to form a so-called Bateman domain or a CBS pair based on crystallographic studies in bacteria. The CBS pair was used as a basis…	1e-29	tr|D7U241|D7U241_VITVI Putative uncharacterized protein OS=Vitis vinifera GN=VIT_14s0128g00890 PE=4 SV=1	0	ref|XP_003633645.1| PREDICTED: sucrose nonfermenting 4-like protein-like isoform 2 [Vitis vinifera] emb|CBI36807.3| unnamed protein product [Vitis vinifera]	0	lcl|D7U241_VITVI/150-218 PF00571.23;CBS;	2e-26							GO:0016310,phosphorylation;GO:0008152,metabolic process;GO:0016301,kinase activity;GO:0003824,catalytic activity
isotig00174	2686	sp|Q5VQ78|COB21_ORYSJ Coatomer subunit beta'-1 OS=Oryza sativa subsp. japonica GN=Os06g0143900 PE=2 SV=1	0	gnl|CDD|190845 pfam04053, Coatomer_WDAD, Coatomer WD associated region. This region is composed of WD40 repeats.	2e-156	tr|A5AWP2|A5AWP2_VITVI Putative uncharacterized protein OS=Vitis vinifera GN=VITISV_004513 PE=4 SV=1	0	emb|CBI36167.3| unnamed protein product [Vitis vinifera]	0	lcl|C5XXZ7_SORBI/319-764 PF04053.9;Coatomer_WDAD;	0	gnl|CDD|35497 KOG0276, KOG0276, KOG0276, Vesicle coat complex COPI, beta' subunit [Intracellular trafficking, secretion, and vesicular transport].	0	UR				GO:0006886,intracellular protein transport;GO:0030117,membrane coat;GO:0016740,transferase activity;GO:0005198,structural molecule activity;GO:0016905,myosin heavy chain kinase activity;GO:0016192,vesicle-mediated transport
isotig00175	2689	sp|Q9SJ56|BLH1_ARATH BEL1-like homeodomain protein 1 OS=Arabidopsis thaliana GN=BLH1 PE=1 SV=1	5e-126	gnl|CDD|191771 pfam07526, POX, Associated with HOX. The function of this domain is unknown. It is often found in plant proteins associated with pfam00046.	2e-50	tr|F6HAC5|F6HAC5_VITVI Putative uncharacterized protein OS=Vitis vinifera GN=VIT_06s0009g00410 PE=3 SV=1	0	ref|XP_002275098.1| PREDICTED: BEL1-like homeodomain protein 1 [Vitis vinifera]	0	lcl|A5AZH8_VITVI/491-727 PB003710; Pfam-B_3710;	3e-52	gnl|CDD|35992 KOG0773, KOG0773, KOG0773, Transcription factor MEIS1 and related HOX domain proteins [Transcription].	2e-54	K				GO:0005634,nucleus;GO:0003677,DNA binding;GO:0006355,regulation of transcription, DNA-dependent;GO:0043565,sequence-specific DNA binding;GO:0003700,sequence-specific DNA binding transcription factor activity
isotig00176	2686	sp|Q18688|HSP90_CAEEL Heat shock protein 90 OS=Caenorhabditis elegans GN=daf-21 PE=1 SV=1	3e-145	gnl|CDD|179965 PRK05218, PRK05218, heat shock protein 90; Provisional.	0	tr|B9HWT4|B9HWT4_POPTR Predicted protein OS=Populus trichocarpa GN=POPTRDRAFT_822177 PE=3 SV=1	0	ref|XP_002315997.1| predicted protein [Populus trichocarpa] gb|EEF02168.1| predicted protein [Populus trichocarpa]	0	lcl|B9RLF4_RICCO/108-624 PF00183.13;HSP90;	0	gnl|CDD|35242 KOG0019, KOG0019, KOG0019, Molecular chaperone (HSP90 family) [Posttranslational modification, protein turnover, chaperones].	0	O	heat shock protein 90kDa beta	K09487	ko04141, Protein processing in endoplasmic reticulum;ko04621, NOD-like receptor signaling pathway;ko04626, Plant-pathogen interaction;ko05200, Pathways in cancer;ko05215, Prostate cancer;	GO:0010157,response to chlorate;GO:0009414,response to water deprivation;GO:0005524,ATP binding;GO:0006950,response to stress;GO:0042470,melanosome;GO:0005737,cytoplasm;GO:0000166,nucleotide binding;GO:0009651,response to salt stress;GO:0009941,chloroplast envelope;GO:0005739,mitochondrion;GO:0005886,plasma membrane;GO:0009704,de-etiolation;GO:0009507,chloroplast;GO:0006457,protein folding;GO:000…
isotig00177	2689	sp|Q9LRB0|LCBK1_ARATH Sphingoid long-chain bases kinase 1 OS=Arabidopsis thaliana GN=LCBK1 PE=1 SV=1	0			tr|B9HJR5|B9HJR5_POPTR Predicted protein OS=Populus trichocarpa GN=POPTRDRAFT_820152 PE=4 SV=1	0	ref|XP_003554838.1| PREDICTED: sphingoid long-chain bases kinase 1-like [Glycine max]	0	lcl|D7TGA9_VITVI/142-330 PB033060; Pfam-B_33060;	4e-92							GO:0004143,diacylglycerol kinase activity;GO:0016310,phosphorylation;GO:0007205,protein kinase C-activating G-protein coupled receptor signaling pathway;GO:0016301,kinase activity;GO:0017050,D-erythro-sphingosine kinase activity;GO:0030148,sphingolipid biosynthetic process;GO:0005886,plasma membrane
isotig00178	2686					tr|F6I6X1|F6I6X1_VITVI Putative uncharacterized protein OS=Vitis vinifera GN=VIT_18s0122g00380 PE=4 SV=1	0	ref|XP_002273784.1| PREDICTED: squamosa promoter-binding-like protein 14-like [Vitis vinifera]	0	lcl|D7UDH3_VITVI/386-898 PB001714; Pfam-B_1714;	0							GO:0005634,nucleus;GO:0003677,DNA binding;GO:0042742,defense response to bacterium;GO:0005886,plasma membrane
isotig00179	2684	sp|Q3ECP6|GDL22_ARATH GDSL esterase/lipase At1g54790 OS=Arabidopsis thaliana GN=At1g54790 PE=2 SV=1	1e-151	gnl|CDD|58514 cd01837, SGNH_plant_lipase_like, SGNH_plant_lipase_like, a plant specific subfamily of the SGNH-family of hydrolases, a diverse family of lipases and esterases. The tertiary fold of the enzyme is substantially different from that of the alpha/beta hydrolase family and unique among all known hydrolases; its active site closely resembles the Ser-His-Asp(Glu) triad found in other serin…	9e-87	tr|B9MZQ7|B9MZQ7_POPTR Predicted protein OS=Populus trichocarpa GN=POPTRDRAFT_827359 PE=4 SV=1	0	ref|XP_002328416.1| predicted protein [Populus trichocarpa] gb|EEE76496.1| predicted protein [Populus trichocarpa]	0	lcl|B9MZQ7_POPTR/31-358 PF00657.17;Lipase_GDSL;	1e-161							GO:0016787,hydrolase activity;GO:0016788,hydrolase activity, acting on ester bonds;GO:0006629,lipid metabolic process
isotig00180	2690	sp|Q08435|PMA1_NICPL Plasma membrane ATPase 1 OS=Nicotiana plumbaginifolia GN=PMA1 PE=2 SV=1	0	gnl|CDD|188161 TIGR01647, ATPase-IIIA_H, plasma-membrane proton-efflux P-type ATPase. This model describes the plasma membrane proton efflux P-type ATPase found in plants, fungi, protozoa, slime molds and archaea. The best studied representative is from yeast.	0	tr|Q9M460|Q9M460_PRUPE Plasma membrane H+ ATPase OS=Prunus persica GN=PPA1 PE=2 SV=1	0	emb|CAB69824.1| plasma membrane H+ ATPase [Prunus persica]	0	lcl|B9I315_POPTR/337-614 PF00702.21;Hydrolase;	1e-148	gnl|CDD|35426 KOG0205, KOG0205, KOG0205, Plasma membrane H+-transporting ATPase [Inorganic ion transport and metabolism].	0	P	EC:3.6.3.6	K01535	ko00190, Oxidative phosphorylation;	GO:0016020,membrane;GO:0005524,ATP binding;GO:0006754,ATP biosynthetic process;GO:0016787,hydrolase activity;GO:0000166,nucleotide binding;GO:0016021,integral to membrane;GO:0009651,response to salt stress;GO:0015992,proton transport;GO:0005886,plasma membrane;GO:0016887,ATPase activity;GO:0006810,transport;GO:0008152,metabolic process;GO:0015662,ATPase activity, coupled to transmembrane movement…
isotig00181	2685	sp|Q9ASS4|Y5838_ARATH Probably inactive leucine-rich repeat receptor-like protein kinase At5g48380 OS=Arabidopsis thaliana GN=At5g48380 PE=1 SV=1	0			tr|A5B9Q7|A5B9Q7_VITVI Putative uncharacterized protein OS=Vitis vinifera GN=VITISV_037939 PE=4 SV=1	0	emb|CAN63265.1| hypothetical protein VITISV_037939 [Vitis vinifera]	0	lcl|A5B9Q7_VITVI/304-579 PF07714.12;Pkinase_Tyr;	7e-128	gnl|CDD|36401 KOG1187, KOG1187, KOG1187, Serine/threonine protein kinase [Signal transduction mechanisms].	5e-79	T				GO:0016020,membrane;GO:0016310,phosphorylation;GO:0005524,ATP binding;GO:0016301,kinase activity;GO:0004672,protein kinase activity;GO:0016021,integral to membrane;GO:0006468,protein phosphorylation;GO:0016772,transferase activity, transferring phosphorus-containing groups
isotig00182	2681	sp|Q9FMA3|PEX5_ARATH Peroxisome biogenesis protein 5 OS=Arabidopsis thaliana GN=PEX5 PE=1 SV=1	0	gnl|CDD|29151 cd00189, TPR, Tetratricopeptide repeat domain; typically contains 34 amino acids [WLF]-X(2)-[LIM]-[GAS]-X(2)-[YLF]-X(8)-[ASE]-X(3)-[FYL]-X(2)-[ASL]-X(4)-[PKE] is the consensus sequence; found in a variety of organisms including bacteria, cyanobacteria, yeast, fungi, plants, and humans in various subcellular locations; involved in a variety of functions including protein-protein inte…	5e-17	tr|B9N5J1|B9N5J1_POPTR Predicted protein OS=Populus trichocarpa GN=POPTRDRAFT_837219 PE=4 SV=1	0	ref|XP_002330566.1| predicted protein [Populus trichocarpa] gb|EEF09255.1| predicted protein [Populus trichocarpa]	0	lcl|B9TAP0_RICCO/1-381 PB014292; Pfam-B_14292;	1e-146	gnl|CDD|36340 KOG1125, KOG1125, KOG1125, TPR repeat-containing protein [General function prediction only].	8e-111	R	peroxin-5	K13342	ko04146, Peroxisome;	GO:0009733,response to auxin stimulus
isotig00183	2683	sp|P56821|EIF3B_TOBAC Eukaryotic translation initiation factor 3 subunit B OS=Nicotiana tabacum GN=TIF3B1 PE=2 SV=1	0			tr|D7SV75|D7SV75_VITVI Putative uncharacterized protein OS=Vitis vinifera GN=VIT_04s0008g07070 PE=3 SV=1	0	ref|XP_003522102.1| PREDICTED: eukaryotic translation initiation factor 3 subunit B-like [Glycine max]	0	lcl|B9RNS0_RICCO/406-607 PF08662.6;eIF2A;	3e-104	gnl|CDD|37525 KOG2314, KOG2314, KOG2314, Translation initiation factor 3, subunit b (eIF-3b) [Translation, ribosomal structure and biogenesis].	0	J	translation initiation factor 3 subunit B	K03253	ko03013, RNA transport;	GO:0005634,nucleus;GO:0003723,RNA binding;GO:0005737,cytoplasm;GO:0003676,nucleic acid binding;GO:0006413,translational initiation;GO:0003743,translation initiation factor activity;GO:0005829,cytosol;GO:0000166,nucleotide binding;GO:0006412,translation
isotig00184	2677			gnl|CDD|191336 pfam05664, DUF810, Protein of unknown function (DUF810). This family consists of several plant proteins of unknown function.	1e-139	tr|B9H8Y8|B9H8Y8_POPTR Predicted protein OS=Populus trichocarpa GN=POPTRDRAFT_561747 PE=4 SV=1	0	ref|XP_002309542.1| predicted protein [Populus trichocarpa] gb|EEE93065.1| predicted protein [Populus trichocarpa]	0	lcl|D7SUA0_VITVI/46-766 PF05664.6;DUF810;	0
isotig00185	2678	sp|Q8TGM5|ART3_YEAST Putative uncharacterized protein ART3 OS=Saccharomyces cerevisiae (strain ATCC 204508 / S288c) GN=ART3 PE=5 SV=1	9e-08			tr|G7K0D8|G7K0D8_MEDTR RRNA intron-encoded homing endonuclease OS=Medicago truncatula GN=MTR_5g051060 PE=4 SV=1	2e-65			lcl|A5C0J4_VITVI/61-125 PB024167; Pfam-B_24167;	2e-27							GO:0004519,endonuclease activity
isotig00186	2674	sp|Q8RW96|2A5G_ARATH Serine/threonine protein phosphatase 2A 59 kDa regulatory subunit B' gamma isoform OS=Arabidopsis thaliana GN=B'GAMMA PE=1 SV=2	0	gnl|CDD|190051 pfam01603, B56, Protein phosphatase 2A regulatory B subunit (B56 family). Protein phosphatase 2A (PP2A) is a major intracellular protein phosphatase that regulates multiple aspects of cell growth and metabolism. The ability of this widely distributed heterotrimeric enzyme to act on a diverse array of substrates is largely controlled by the nature of its regulatory B subunit. There …	0	tr|B9SH46|B9SH46_RICCO Protein phosphatase 2a, regulatory subunit, putative OS=Ricinus communis GN=RCOM_1116380 PE=4 SV=1	0	ref|XP_002525315.1| protein phosphatase 2a, regulatory subunit, putative [Ricinus communis] gb|EEF37048.1| protein phosphatase 2a, regulatory subunit, putative [Ricinus communis]	0	lcl|A9PGQ5_POPTR/96-509 PF01603.15;B56;	0	gnl|CDD|37296 KOG2085, KOG2085, KOG2085, Serine/threonine protein phosphatase 2A, regulatory subunit [Signal transduction mechanisms].	0	T	protein phosphatase 2 (formerly 2A), regulatory subunit B'	K11584	ko03015, mRNA surveillance pathway;ko04113, Meiosis - yeast;ko04114, Oocyte meiosis;ko04310, Wnt signaling pathway;ko04728, Dopaminergic synapse;	GO:0008601,protein phosphatase type 2A regulator activity;GO:0007165,signal transduction;GO:0008266,poly(U) RNA binding;GO:0005739,mitochondrion;GO:0000159,protein phosphatase type 2A complex
isotig00187	2671					tr|F6I7H5|F6I7H5_VITVI Putative uncharacterized protein OS=Vitis vinifera GN=VIT_00s0386g00030 PE=4 SV=1	1e-31
isotig00188	2675	sp|Q41382|RH7_SPIOL DEAD-box ATP-dependent RNA helicase 7 OS=Spinacia oleracea GN=RH7 PE=2 SV=1	0			tr|F6HAJ0|F6HAJ0_VITVI Putative uncharacterized protein OS=Vitis vinifera GN=VIT_16s0022g02110 PE=3 SV=1	0	ref|XP_002269873.2| PREDICTED: DEAD-box ATP-dependent RNA helicase 7-like [Vitis vinifera]	0	lcl|Q9M6R6_VIGRR/153-331 PF00270.24;DEAD;	4e-81	gnl|CDD|35552 KOG0331, KOG0331, KOG0331, ATP-dependent RNA helicase [RNA processing and modification].	5e-118	A				GO:0005634,nucleus;GO:0003723,RNA binding;GO:0005524,ATP binding;GO:0004386,helicase activity;GO:0008026,ATP-dependent helicase activity;GO:0003676,nucleic acid binding;GO:0005730,nucleolus;GO:0016787,hydrolase activity;GO:0000166,nucleotide binding
isotig00189	2675	sp|Q9SJT9|COPA2_ARATH Coatomer subunit alpha-2 OS=Arabidopsis thaliana GN=At2g21390 PE=2 SV=1	0	gnl|CDD|115603 pfam06957, COPI_C, Coatomer (COPI) alpha subunit C-terminus. This family represents the C-terminus (approximately 500 residues) of the eukaryotic coatomer alpha subunit. Coatomer (COPI) is a large cytosolic protein complex which forms a coat around vesicles budding from the Golgi apparatus. Such coatomer-coated vesicles have been proposed to play a role in many distinct steps of in…	7e-144	tr|B9RHB0|B9RHB0_RICCO Coatomer alpha subunit, putative OS=Ricinus communis GN=RCOM_1449180 PE=4 SV=1	0	ref|XP_002512969.1| coatomer alpha subunit, putative [Ricinus communis] gb|EEF49472.1| coatomer alpha subunit, putative [Ricinus communis]	0	lcl|Q70I39_LOTJA/337-772 PF04053.9;Coatomer_WDAD;	6e-172	gnl|CDD|35513 KOG0292, KOG0292, KOG0292, Vesicle coat complex COPI, alpha subunit [Intracellular trafficking, secretion, and vesicular transport].	0	U	coatomer protein complex, subunit alpha (xenin)	K05236	ko04080, Neuroactive ligand-receptor interaction;	GO:0016020,membrane;GO:0030126,COPI vesicle coat;GO:0016192,vesicle-mediated transport;GO:0006886,intracellular protein transport;GO:0030117,membrane coat;GO:0005198,structural molecule activity;GO:0016740,transferase activity;GO:0016905,myosin heavy chain kinase activity;GO:0005886,plasma membrane
isotig00190	2674	sp|A5D7E2|TM9S4_BOVIN Transmembrane 9 superfamily member 4 OS=Bos taurus GN=TM9SF4 PE=2 SV=2	3e-127	gnl|CDD|145898 pfam02990, EMP70, Endomembrane protein 70.	0	tr|F6HHR4|F6HHR4_VITVI Putative uncharacterized protein OS=Vitis vinifera GN=VIT_12s0057g01530 PE=4 SV=1	0	ref|XP_002262879.2| PREDICTED: transmembrane 9 superfamily member 4-like [Vitis vinifera]	0	lcl|B9GTF3_POPTR/49-608 PF02990.11;EMP70;	0	gnl|CDD|36492 KOG1278, KOG1278, KOG1278, Endosomal membrane proteins, EMP70 [Intracellular trafficking, secretion, and vesicular transport].	0	U				GO:0016020,membrane;GO:0005794,Golgi apparatus;GO:0016021,integral to membrane;GO:0005886,plasma membrane;GO:0005773,vacuole
isotig00191	2663					tr|B9T9Z5|B9T9Z5_RICCO Putative uncharacterized protein OS=Ricinus communis GN=RCOM_2118790 PE=4 SV=1	2e-87	ref|XP_002535064.1| conserved hypothetical protein [Ricinus communis] gb|EEF27325.1| conserved hypothetical protein [Ricinus communis]	2e-87
isotig00192	2673	sp|Q9LXT9|CALS3_ARATH Callose synthase 3 OS=Arabidopsis thaliana GN=CALS3 PE=2 SV=3	0			tr|F6GUE7|F6GUE7_VITVI Putative uncharacterized protein OS=Vitis vinifera GN=VIT_06s0004g01270 PE=4 SV=1	0	ref|XP_002283298.2| PREDICTED: callose synthase 3-like [Vitis vinifera] emb|CBI16456.3| unnamed protein product [Vitis vinifera]	0	lcl|D7SLC8_VITVI/1049-1822 PF02364.10;Glucan_synthase;	0	gnl|CDD|36134 KOG0916, KOG0916, KOG0916, 1,3-beta-glucan synthase/callose synthase catalytic subunit [Cell wall/membrane/envelope biogenesis].	0	M	EC:2.4.1.-	K11000		GO:0016020,membrane;GO:0016757,transferase activity, transferring glycosyl groups;GO:0006075,(1->3)-beta-D-glucan biosynthetic process;GO:0003843,1,3-beta-D-glucan synthase activity;GO:0016740,transferase activity;GO:0000148,1,3-beta-D-glucan synthase complex;GO:0005886,plasma membrane
isotig00193	2664	sp|Q9ZQB9|CSLCC_ARATH Probable xyloglucan glycosyltransferase 12 OS=Arabidopsis thaliana GN=CSLC12 PE=1 SV=1	0	gnl|CDD|133059 cd06437, CESA_CaSu_A2, Cellulose synthase catalytic subunit A2 (CESA2) is a catalytic subunit or a catalytic subunit substitute of the cellulose synthase complex. Cellulose synthase (CESA) catalyzes the polymerization reaction of cellulose using UDP-glucose as the substrate. Cellulose is an aggregate of unbranched polymers of beta-1,4-linked glucose residues, which is an abundant p…	2e-74	tr|B9GNL0|B9GNL0_POPTR Predicted protein OS=Populus trichocarpa GN=POPTRDRAFT_816437 PE=4 SV=1	0	ref|XP_003524038.1| PREDICTED: probable xyloglucan glycosyltransferase 12-like [Glycine max]	0	lcl|B9R6U7_RICCO/240-475 PF13641.1;Glyco_tranf_2_3;	4e-119							GO:0016760,cellulose synthase (UDP-forming) activity;GO:0016757,transferase activity, transferring glycosyl groups;GO:0016740,transferase activity
isotig00194	2660	sp|O04630|SYTM_ARATH Threonine--tRNA ligase, mitochondrial OS=Arabidopsis thaliana GN=THRRS PE=2 SV=3	0	gnl|CDD|178496 PLN02908, PLN02908, threonyl-tRNA synthetase.	0	tr|D7TNP6|D7TNP6_VITVI Putative uncharacterized protein OS=Vitis vinifera GN=VIT_01s0026g00340 PE=3 SV=1	0	ref|XP_002265302.1| PREDICTED: threonyl-tRNA synthetase, mitochondrial [Vitis vinifera] emb|CBI32119.3| unnamed protein product [Vitis vinifera]	0	lcl|D7UAH0_VITVI/323-487 PF00587.20;tRNA-synt_2b;	2e-83	gnl|CDD|36850 KOG1637, KOG1637, KOG1637, Threonyl-tRNA synthetase [Translation, ribosomal structure and biogenesis].	0	J	EC:6.1.1.3	K01868	ko00970, Aminoacyl-tRNA biosynthesis;	GO:0016876,ligase activity, forming aminoacyl-tRNA and related compounds;GO:0016020,membrane;GO:0005524,ATP binding;GO:0004829,threonine-tRNA ligase activity;GO:0005737,cytoplasm;GO:0016874,ligase activity;GO:0005618,cell wall;GO:0006418,tRNA aminoacylation for protein translation;GO:0000166,nucleotide binding;GO:0043039,tRNA aminoacylation;GO:0004812,aminoacyl-tRNA ligase activity;GO:0005739,mit…
isotig00195	2658			gnl|CDD|153420 cd07920, Pumilio, Pumilio-family RNA binding domain. Puf repeats (also labelled PUM-HD or Pumilio homology domain) mediate sequence specific RNA binding in fly Pumilio, worm FBF-1 and FBF-2, and many other proteins such as vertebrate Pumilio. These proteins function as translational repressors in early embryonic development by binding to sequences in the 3' UTR of target mRNAs, suc…	3e-111					lcl|B9HLI2_POPTR/50-382 PF11955.3;PORR;	5e-73	gnl|CDD|36701 KOG1488, KOG1488, KOG1488, Translational repressor Pumilio/PUF3 and related RNA-binding proteins (Puf superfamily) [Translation, ribosomal structure and biogenesis].	1e-102	J
isotig00196	2655	sp|Q9LVM0|Y5830_ARATH Probable inactive receptor kinase At5g58300 OS=Arabidopsis thaliana GN=At5g58300 PE=1 SV=1	0			tr|B9INK3|B9INK3_POPTR Predicted protein OS=Populus trichocarpa GN=POPTRDRAFT_738987 PE=4 SV=1	0	ref|XP_002325632.1| predicted protein [Populus trichocarpa] gb|EEF00014.1| predicted protein [Populus trichocarpa]	0	lcl|B9INK3_POPTR/342-630 PF00069.20;Pkinase;	2e-140	gnl|CDD|36401 KOG1187, KOG1187, KOG1187, Serine/threonine protein kinase [Signal transduction mechanisms].	1e-62	T				GO:0032440,2-alkenal reductase [NAD(P)] activity;GO:0016020,membrane;GO:0050321,tau-protein kinase activity;GO:0016310,phosphorylation;GO:0005524,ATP binding;GO:0016301,kinase activity;GO:0006468,protein phosphorylation;GO:0055114,oxidation-reduction process;GO:0000166,nucleotide binding;GO:0004672,protein kinase activity;GO:0016021,integral to membrane;GO:0016740,transferase activity;GO:0005886,…
isotig00197	2662	sp|Q78PY7|SND1_MOUSE Staphylococcal nuclease domain-containing protein 1 OS=Mus musculus GN=Snd1 PE=1 SV=1	1e-86			tr|D7TYP5|D7TYP5_VITVI Putative uncharacterized protein OS=Vitis vinifera GN=VIT_00s0283g00020 PE=4 SV=1	0	ref|XP_003523184.1| PREDICTED: staphylococcal nuclease domain-containing protein 1-like [Glycine max]	0	lcl|B9RA39_RICCO/728-855 PF00567.19;TUDOR;	1e-44	gnl|CDD|37250 KOG2039, KOG2039, KOG2039, Transcriptional coactivator p100 [Transcription].	8e-132	K	staphylococcal nuclease domain-containing protein 1	K15979	ko05169, Epstein-Barr virus infection;	GO:0005783,endoplasmic reticulum;GO:0005635,nuclear envelope;GO:0009845,seed germination;GO:0006950,response to stress;GO:0031047,gene silencing by RNA;GO:0016788,hydrolase activity, acting on ester bonds;GO:0009686,gibberellin biosynthetic process;GO:0003676,nucleic acid binding;GO:0046686,response to cadmium ion;GO:0009306,protein secretion;GO:0005618,cell wall;GO:0005829,cytosol;GO:0016442,RNA…
isotig00198	2655	sp|Q9LJX0|AB19B_ARATH ABC transporter B family member 19 OS=Arabidopsis thaliana GN=ABCB19 PE=1 SV=1	0	gnl|CDD|131259 TIGR02204, MsbA_rel, ABC transporter, permease/ATP-binding protein. This protein is related to a Proteobacterial ATP transporter that exports lipid A and to eukaryotic P-glycoproteins.	1e-111	tr|B9RUP8|B9RUP8_RICCO Multidrug resistance protein 1, 2, putative OS=Ricinus communis GN=RCOM_0855230 PE=3 SV=1	0	ref|XP_003543769.1| PREDICTED: ABC transporter B family member 19-like [Glycine max]	0	lcl|B6CG42_SOLLC/684-960 PF00664.18;ABC_membrane;	1e-121	gnl|CDD|35278 KOG0055, KOG0055, KOG0055, Multidrug/pheromone exporter, ABC superfamily [Secondary metabolites biosynthesis, transport and catabolism].	0	Q	ATP-binding cassette, subfamily B (MDR/TAP), member 1	K05658	ko02010, ABC transporters;ko04976, Bile secretion;	GO:0009733,response to auxin stimulus;GO:0009958,positive gravitropism;GO:0005524,ATP binding;GO:0009637,response to blue light;GO:0048443,stamen development;GO:0009640,photomorphogenesis;GO:0016787,hydrolase activity;GO:0009926,auxin polar transport;GO:0010218,response to far red light;GO:0000166,nucleotide binding;GO:0016021,integral to membrane;GO:0017111,nucleoside-triphosphatase activity;GO:…
isotig00199	2654	sp|Q43075|SPE1_PEA Arginine decarboxylase OS=Pisum sativum PE=2 SV=1	0	gnl|CDD|178058 PLN02439, PLN02439, arginine decarboxylase.	0	tr|B3Y023|B3Y023_PRUPE Arginine decarboxylase OS=Prunus persica GN=PpADC PE=2 SV=1	0	dbj|BAG68575.1| arginine decarboxylase [Prunus persica]	0	lcl|B3Y023_PRUPE/124-398 PF02784.11;Orn_Arg_deC_N;	4e-136				EC:4.1.1.19	K01583	ko00330, Arginine and proline metabolism;	GO:0006970,response to osmotic stress;GO:0048316,seed development;GO:0016829,lyase activity;GO:0009651,response to salt stress;GO:0009611,response to wounding;GO:0009409,response to cold;GO:0003824,catalytic activity;GO:0009753,response to jasmonic acid stimulus;GO:0008792,arginine decarboxylase activity;GO:0006596,polyamine biosynthetic process;GO:0009737,response to abscisic acid stimulus;GO:00…
isotig00200	2650	sp|Q9C6S7|PMTK_ARATH Probable methyltransferase PMT20 OS=Arabidopsis thaliana GN=At1g31850 PE=1 SV=1	0	gnl|CDD|190539 pfam03141, DUF248, Putative methyltransferase. Members of this family of hypothetical plant proteins are probably methyltransferases: several of the aligned sequences either match the methyltransferase profile, or contain a SAM-binding motif. A member from Arabidopsis thaliana contains both. Several family members are described as ankyrin like.	0	tr|F6I089|F6I089_VITVI Putative uncharacterized protein OS=Vitis vinifera GN=VIT_02s0033g01120 PE=4 SV=1	0	ref|XP_002265127.1| PREDICTED: probable methyltransferase PMT20 [Vitis vinifera]	0	lcl|D7U3Y3_VITVI/59-566 PF03141.11;Methyltransf_29;	0							GO:0008168,methyltransferase activity;GO:0005794,Golgi apparatus;GO:0032259,methylation
isotig00201	2648			gnl|CDD|115617 pfam06972, DUF1296, Protein of unknown function (DUF1296). This family represents a conserved region approximately 60 residues long within a number of plant proteins of unknown function.	5e-10	tr|G7KEK0|G7KEK0_MEDTR Putative uncharacterized protein OS=Medicago truncatula GN=MTR_5g096290 PE=4 SV=1	4e-119	ref|XP_003545090.1| PREDICTED: uncharacterized protein LOC100815261 [Glycine max]	1e-133	lcl|A5AXX2_VITVI/291-925 PB001071; Pfam-B_1071;	2e-88
isotig00202	2647	sp|Q93Y37|MNS3_ARATH Mannosyl-oligosaccharide 1,2-alpha-mannosidase MNS3 OS=Arabidopsis thaliana GN=MNS3 PE=2 SV=1	0	gnl|CDD|190024 pfam01532, Glyco_hydro_47, Glycosyl hydrolase family 47. Members of this family are alpha-mannosidases that catalyse the hydrolysis of the terminal 1,2-linked alpha-D-mannose residues in the oligo-mannose oligosaccharide Man(9)(GlcNAc)(2).	4e-174	tr|B9H405|B9H405_POPTR Predicted protein OS=Populus trichocarpa GN=POPTRDRAFT_831216 PE=4 SV=1	0	ref|XP_002306001.1| predicted protein [Populus trichocarpa] gb|EEE86512.1| predicted protein [Populus trichocarpa]	0	lcl|B9H405_POPTR/144-628 PF01532.15;Glyco_hydro_47;	0	gnl|CDD|37642 KOG2431, KOG2431, KOG2431, 1, 2-alpha-mannosidase [Carbohydrate transport and metabolism].	0	G	EC:3.2.1.113	K01230	ko00510, N-Glycan biosynthesis;ko00513, Various types of N-glycan biosynthesis;ko04141, Protein processing in endoplasmic reticulum;	GO:0016020,membrane;GO:0008152,metabolic process;GO:0048364,root development;GO:0006491,N-glycan processing;GO:0016798,hydrolase activity, acting on glycosyl bonds;GO:0016787,hydrolase activity;GO:0004571,mannosyl-oligosaccharide 1,2-alpha-mannosidase activity;GO:0005509,calcium ion binding;GO:0005794,Golgi apparatus
isotig00203	2647	sp|P46655|SYEC_YEAST Glutamate--tRNA ligase, cytoplasmic OS=Saccharomyces cerevisiae (strain ATCC 204508 / S288c) GN=GUS1 PE=1 SV=3	1e-173	gnl|CDD|178495 PLN02907, PLN02907, glutamate-tRNA ligase.	0	tr|G7IAE3|G7IAE3_MEDTR Bifunctional aminoacyl-tRNA synthetase OS=Medicago truncatula GN=MTR_1g085150 PE=4 SV=1	0	ref|XP_003536004.1| PREDICTED: probable glutamyl-tRNA synthetase, cytoplasmic-like [Glycine max]	0	lcl|D7M5B1_ARALL/213-518 PF00749.16;tRNA-synt_1c;	3e-161	gnl|CDD|36362 KOG1147, KOG1147, KOG1147, Glutamyl-tRNA synthetase [Translation, ribosomal structure and biogenesis].	0	J	EC:6.1.1.17	K01885	ko00860, Porphyrin and chlorophyll metabolism;ko00970, Aminoacyl-tRNA biosynthesis;	GO:0016876,ligase activity, forming aminoacyl-tRNA and related compounds;GO:0005524,ATP binding;GO:0004819,glutamine-tRNA ligase activity;GO:0005737,cytoplasm;GO:0016874,ligase activity;GO:0004818,glutamate-tRNA ligase activity;GO:0000166,nucleotide binding;GO:0006418,tRNA aminoacylation for protein translation;GO:0043039,tRNA aminoacylation;GO:0006412,translation;GO:0006424,glutamyl-tRNA aminoac…
isotig00204	2632					tr|B9RG19|B9RG19_RICCO Putative uncharacterized protein OS=Ricinus communis GN=RCOM_1438660 PE=4 SV=1	0	ref|XP_002512688.1| conserved hypothetical protein [Ricinus communis] gb|EEF50140.1| conserved hypothetical protein [Ricinus communis]	0	lcl|B9RG19_RICCO/51-1119 PB016735; Pfam-B_16735;	0
isotig00205	2639	sp|Q9ZVC9|FRS3_ARATH Protein FAR1-RELATED SEQUENCE 3 OS=Arabidopsis thaliana GN=FRS3 PE=2 SV=2	0			tr|A5BK49|A5BK49_VITVI Putative uncharacterized protein OS=Vitis vinifera GN=VITISV_002225 PE=4 SV=1	0	ref|XP_002270441.1| PREDICTED: protein FAR1-RELATED SEQUENCE 3 [Vitis vinifera] emb|CBI24361.3| unnamed protein product [Vitis vinifera]	0	lcl|B9S6M5_RICCO/319-507 PB017845; Pfam-B_17845;	2e-85							GO:0008270,zinc ion binding
isotig00206	2625			gnl|CDD|144508 pfam00931, NB-ARC, NB-ARC domain.	1e-52	tr|Q6PKX5|Q6PKX5_PRUPE Putative NBS-LRR type disease resistance protein OS=Prunus persica GN=RPM1 PE=2 SV=1	0	gb|AAT09451.1| putative NBS-LRR type disease resistance protein [Prunus persica]	0	lcl|Q0PDU7_9ROSA/1-262 PF00931.17;NB-ARC;	7e-113				disease resistance protein RPM1	K13457	ko04626, Plant-pathogen interaction;	GO:0043531,ADP binding;GO:0016787,hydrolase activity;GO:0006952,defense response;GO:0004721,phosphoprotein phosphatase activity
isotig00207	2630					tr|F6I092|F6I092_VITVI Putative uncharacterized protein OS=Vitis vinifera GN=VIT_02s0033g01170 PE=4 SV=1	0	ref|XP_002264009.1| PREDICTED: replication protein A 70 kDa DNA-binding subunit-like [Vitis vinifera]	0	lcl|B9S1L9_RICCO/567-718 PF08646.5;Rep_fac-A_C;	5e-59				replication factor A1	K07466	ko03030, DNA replication;ko03420, Nucleotide excision repair;ko03430, Mismatch repair;ko03440, Homologous recombination;ko03460, Fanconi anemia pathway;	GO:0046872,metal ion binding;GO:0005634,nucleus;GO:0003677,DNA binding;GO:0006260,DNA replication;GO:0008270,zinc ion binding;GO:0003676,nucleic acid binding
isotig00208	2636	sp|Q96288|STO_ARATH Salt tolerance protein OS=Arabidopsis thaliana GN=STO PE=1 SV=1	1e-64	gnl|CDD|112680 pfam03878, YIF1, YIF1. YIF1 (Yip1 interacting factor) is an integral membrane protein that is required for membrane fusion of ER derived vesicles. It also plays a role in the biogenesis of ER derived COPII transport vesicles.	7e-81	tr|B9T7B9|B9T7B9_RICCO Protein YIF1A, putative OS=Ricinus communis GN=RCOM_1287280 PE=4 SV=1	2e-160	ref|XP_002534138.1| Protein YIF1A, putative [Ricinus communis] gb|EEF28242.1| Protein YIF1A, putative [Ricinus communis]	1e-160	lcl|B9T7B9_RICCO/35-261 PF03878.10;YIF1;	7e-118	gnl|CDD|38304 KOG3094, KOG3094, KOG3094, Predicted membrane protein [Function unknown].	7e-85	S				GO:0005783,endoplasmic reticulum
isotig00209	2629					tr|B9RR01|B9RR01_RICCO Putative uncharacterized protein OS=Ricinus communis GN=RCOM_0708150 PE=4 SV=1	1e-49	ref|XP_002516170.1| hypothetical protein RCOM_0708150 [Ricinus communis] gb|EEF46172.1| hypothetical protein RCOM_0708150 [Ricinus communis]	9e-50	lcl|D7SU00_VITVI/1-84 PB077731; Pfam-B_77731;	7e-22
isotig00210	2625	sp|O65351|SUBL_ARATH Subtilisin-like protease OS=Arabidopsis thaliana GN=ARA12 PE=1 SV=1	0	gnl|CDD|173795 cd04852, Peptidases_S8_3, Peptidase S8 family domain, uncharacterized subfamily 3. This family is a member of the Peptidases S8 or Subtilases serine endo- and exo-peptidase clan. They have an Asp/His/Ser catalytic triad similar to that found in trypsin-like proteases, but do not share their three-dimensional structure and are not homologous to trypsin. The stability of subtilases m…	2e-87	tr|B9T4J8|B9T4J8_RICCO Xylem serine proteinase 1, putative OS=Ricinus communis GN=RCOM_0396690 PE=4 SV=1	0	ref|XP_002533167.1| Xylem serine proteinase 1 precursor, putative [Ricinus communis] gb|EEF29226.1| Xylem serine proteinase 1 precursor, putative [Ricinus communis]	0	lcl|A9XG40_TOBAC/136-613 PF00082.17;Peptidase_S8;	0							GO:0004252,serine-type endopeptidase activity;GO:0048046,apoplast;GO:0080001,mucilage extrusion from seed coat;GO:0008233,peptidase activity;GO:0042802,identical protein binding;GO:0048359,mucilage metabolic process involved seed coat development;GO:0008236,serine-type peptidase activity;GO:0010214,seed coat development;GO:0009505,plant-type cell wall;GO:0005618,cell wall;GO:0006508,proteolysis;G…
isotig00211	2632	sp|Q332Y2|PSBC_LACSA Photosystem II CP43 chlorophyll apoprotein OS=Lactuca sativa GN=psbC PE=3 SV=1	0	gnl|CDD|176976 CHL00035, psbC, photosystem II 44 kDa protein.	0	tr|G3XHH3|G3XHH3_SCIVE Photosystem II CP43 chlorophyll apoprotein OS=Sciadopitys verticillata GN=psbC PE=3 SV=1	0	gb|AEX65317.1| photosystem II protein CP43 [Didierea madagascariensis]	0	lcl|Q4G396_EMIHU/29-471 PF00421.14;PSII;	0				photosystem II CP43 chlorophyll apoprotein	K02705	ko00195, Photosynthesis;	GO:0016020,membrane;GO:0009772,photosynthetic electron transport in photosystem II;GO:0009521,photosystem;GO:0009535,chloroplast thylakoid membrane;GO:0009523,photosystem II;GO:0045156,electron transporter, transferring electrons within the cyclic electron transport pathway of photosynthesis activity;GO:0018298,protein-chromophore linkage;GO:0009579,thylakoid;GO:0019684,photosynthesis, light reac…
isotig00212	2622	sp|Q9SCV9|BGAL3_ARATH Beta-galactosidase 3 OS=Arabidopsis thaliana GN=BGAL3 PE=1 SV=1	0	gnl|CDD|166698 PLN03059, PLN03059, beta-galactosidase; Provisional.	0	tr|Q5I190|Q5I190_PRUPE Beta-galactosidase OS=Prunus persica PE=2 SV=1	0	gb|AAW47739.1| beta-galactosidase [Prunus persica]	0	lcl|Q5CCP8_PYRPY/34-340 PF01301.14;Glyco_hydro_35;	1e-172	gnl|CDD|35717 KOG0496, KOG0496, KOG0496, Beta-galactosidase [Carbohydrate transport and metabolism].	1e-119	G				GO:0008152,metabolic process;GO:0003824,catalytic activity;GO:0016798,hydrolase activity, acting on glycosyl bonds;GO:0043169,cation binding;GO:0004553,hydrolase activity, hydrolyzing O-glycosyl compounds;GO:0030246,carbohydrate binding;GO:0004565,beta-galactosidase activity;GO:0016787,hydrolase activity;GO:0005975,carbohydrate metabolic process
isotig00213	2621	sp|Q93ZS4|NIK3_ARATH Protein NSP-INTERACTING KINASE 3 OS=Arabidopsis thaliana GN=NIK3 PE=1 SV=1	0	gnl|CDD|173624 cd00192, PTKc, Catalytic domain of Protein Tyrosine Kinases. Protein Tyrosine Kinase (PTK) family, catalytic domain. This PTKc family is part of a larger superfamily that includes the catalytic domains of protein serine/threonine kinases, RIO kinases, aminoglycoside phosphotransferase, choline kinase, and phosphoinositide 3-kinase (PI3K). PTKs catalyze the transfer of the gamma-pho…	2e-43	tr|D7TDJ5|D7TDJ5_VITVI Putative uncharacterized protein OS=Vitis vinifera GN=VIT_01s0127g00230 PE=3 SV=1	0	emb|CBI28568.3| unnamed protein product [Vitis vinifera]	0	lcl|B9SHD1_RICCO/295-568 PF00069.20;Pkinase;	2e-146	gnl|CDD|36401 KOG1187, KOG1187, KOG1187, Serine/threonine protein kinase [Signal transduction mechanisms].	1e-99	T				GO:0016020,membrane;GO:0016310,phosphorylation;GO:0004715,non-membrane spanning protein tyrosine kinase activity;GO:0005524,ATP binding;GO:0016301,kinase activity;GO:0006468,protein phosphorylation;GO:0004674,protein serine/threonine kinase activity;GO:0000166,nucleotide binding;GO:0004672,protein kinase activity;GO:0016021,integral to membrane;GO:0016740,transferase activity;GO:0005886,plasma me…
isotig00214	2621	sp|O23755|EF2_BETVU Elongation factor 2 OS=Beta vulgaris PE=2 SV=1	0	gnl|CDD|177730 PLN00116, PLN00116, translation elongation factor EF-2 subunit; Provisional.	0	tr|B9RI35|B9RI35_RICCO Eukaryotic translation elongation factor, putative OS=Ricinus communis GN=RCOM_1575900 PE=4 SV=1	0	ref|XP_003546795.1| PREDICTED: elongation factor 2-like [Glycine max]	0	lcl|B9H639_POPTR/17-342 PF00009.22;GTP_EFTU;	6e-148	gnl|CDD|35690 KOG0469, KOG0469, KOG0469, Elongation factor 2 [Translation, ribosomal structure and biogenesis].	0	J	elongation factor 2	K03234		GO:0016020,membrane;GO:0003746,translation elongation factor activity;GO:0006414,translational elongation;GO:0005737,cytoplasm;GO:0005730,nucleolus;GO:0000166,nucleotide binding;GO:0005507,copper ion binding;GO:0005829,cytosol;GO:0005886,plasma membrane;GO:0009507,chloroplast;GO:0006184,GTP catabolic process;GO:0009409,response to cold;GO:0003924,GTPase activity;GO:0006412,translation;GO:0005525,…
isotig00215	2618			gnl|CDD|189373 pfam00069, Pkinase, Protein kinase domain.	2e-37	tr|D7T747|D7T747_VITVI Putative uncharacterized protein OS=Vitis vinifera GN=VIT_05s0020g04180 PE=4 SV=1	0	ref|XP_002279386.1| PREDICTED: uncharacterized protein LOC100249467 [Vitis vinifera] emb|CBI26318.3| unnamed protein product [Vitis vinifera]	0	lcl|B9RTJ2_RICCO/821-1140 PF00069.20;Pkinase;	3e-125							GO:0005524,ATP binding;GO:0004674,protein serine/threonine kinase activity;GO:0000166,nucleotide binding;GO:0004672,protein kinase activity;GO:0006468,protein phosphorylation;GO:0016740,transferase activity;GO:0016772,transferase activity, transferring phosphorus-containing groups
isotig00216	2615					tr|F6H0N0|F6H0N0_VITVI Putative uncharacterized protein OS=Vitis vinifera GN=VIT_18s0001g04040 PE=4 SV=1	0	emb|CBI19085.3| unnamed protein product [Vitis vinifera]	0	lcl|B9GUG5_POPTR/1152-1344 PB038574; Pfam-B_38574;	1e-58							GO:0046872,metal ion binding;GO:0008270,zinc ion binding
isotig00217	2613	sp|Q9M1B9|SCRK4_ARATH Probable fructokinase-4 OS=Arabidopsis thaliana GN=At3g59480 PE=2 SV=1	7e-44	gnl|CDD|178158 PLN02543, PLN02543, pfkB-type carbohydrate kinase family protein.	0	tr|D9IWP3|D9IWP3_GOSHI Fructokinase-like protein 1 OS=Gossypium hirsutum PE=2 SV=1	0	gb|ADI87417.1| fructokinase-like protein 1 [Gossypium hirsutum]	0	lcl|D9IWP1_9ROSI/111-463 PF00294.19;PfkB;	4e-160	gnl|CDD|38066 KOG2855, KOG2855, KOG2855, Ribokinase [Carbohydrate transport and metabolism].	4e-73	G				GO:0003677,DNA binding;GO:0016310,phosphorylation;GO:0005524,ATP binding;GO:0016301,kinase activity;GO:0016773,phosphotransferase activity, alcohol group as acceptor;GO:0008865,fructokinase activity;GO:0019252,starch biosynthetic process;GO:0000166,nucleotide binding;GO:0005975,carbohydrate metabolic process;GO:0004747,ribokinase activity;GO:0016740,transferase activity;GO:0006014,D-ribose metabo…
isotig00218	2614	sp|Q39613|CYPH_CATRO Peptidyl-prolyl cis-trans isomerase OS=Catharanthus roseus GN=PCKR1 PE=2 SV=1	6e-48	gnl|CDD|29397 cd01926, cyclophilin_ABH_like, cyclophilin_ABH_like: Cyclophilin A, B and H-like cyclophilin-type peptidylprolyl cis- trans isomerase (PPIase) domain. This family represents the archetypal cystolic cyclophilin similar to human cyclophilins A, B and H. PPIase is an enzyme which accelerates protein folding by catalyzing the cis-trans isomerization of the peptide bonds preceding prolin…	3e-63	tr|F6HBJ1|F6HBJ1_VITVI Putative uncharacterized protein OS=Vitis vinifera GN=VIT_00s0179g00290 PE=4 SV=1	3e-76			lcl|D7T3H4_VITVI/10-174 PF00160.16;Pro_isomerase;	6e-61	gnl|CDD|35766 KOG0546, KOG0546, KOG0546, HSP90 co-chaperone CPR7/Cyclophilin [Posttranslational modification, protein turnover, chaperones].	4e-60	O				GO:0006457,protein folding;GO:0003755,peptidyl-prolyl cis-trans isomerase activity;GO:0016853,isomerase activity;GO:0000413,protein peptidyl-prolyl isomerization;GO:0042277,peptide binding;GO:0005737,cytoplasm
isotig00219	2615	sp|O75643|U520_HUMAN U5 small nuclear ribonucleoprotein 200 kDa helicase OS=Homo sapiens GN=SNRNP200 PE=1 SV=2	0	gnl|CDD|197804 smart00611, SEC63, Domain of unknown function in Sec63p, Brr2p and other proteins.	8e-89	tr|B9RY79|B9RY79_RICCO U520, putative OS=Ricinus communis GN=RCOM_0811130 PE=4 SV=1	0	ref|XP_002518663.1| U520, putative [Ricinus communis] gb|EEF43588.1| U520, putative [Ricinus communis]	0	lcl|A5BZG5_VITVI/1813-2132 PF02889.11;Sec63;	3e-143	gnl|CDD|36169 KOG0951, KOG0951, KOG0951, RNA helicase BRR2, DEAD-box superfamily [RNA processing and modification].	1e-163	A	EC:3.6.4.13	K12854	ko03040, Spliceosome;	GO:0016020,membrane;GO:0005524,ATP binding;GO:0004386,helicase activity;GO:0008026,ATP-dependent helicase activity;GO:0003676,nucleic acid binding;GO:0016787,hydrolase activity;GO:0005730,nucleolus;GO:0030529,ribonucleoprotein complex;GO:0000166,nucleotide binding;GO:0017111,nucleoside-triphosphatase activity
isotig00220	2618	sp|Q9FNB5|AB6G_ARATH ABC transporter G family member 6 OS=Arabidopsis thaliana GN=ABCG6 PE=2 SV=1	0	gnl|CDD|162130 TIGR00955, 3a01204, The Eye Pigment Precursor Transporter (EPP) Family protein.	3e-175	tr|B9SGG5|B9SGG5_RICCO ATP-binding cassette transporter, putative OS=Ricinus communis GN=RCOM_0745750 PE=3 SV=1	0	ref|XP_003556547.1| PREDICTED: ABC transporter G family member 1-like [Glycine max]	0	lcl|B9SGG5_RICCO/441-650 PF01061.19;ABC2_membrane;	3e-109	gnl|CDD|35284 KOG0061, KOG0061, KOG0061, Transporter, ABC superfamily (Breast cancer resistance protein) [Secondary metabolites biosynthesis, transport and catabolism].	9e-174	Q				GO:0016020,membrane;GO:0005524,ATP binding;GO:0015416,organic phosphonate transmembrane-transporting ATPase activity;GO:0009624,response to nematode;GO:0007034,vacuolar transport;GO:0016787,hydrolase activity;GO:0000166,nucleotide binding;GO:0017111,nucleoside-triphosphatase activity;GO:0006200,ATP catabolic process;GO:0005886,plasma membrane;GO:0005775,vacuolar lumen;GO:0016887,ATPase activity
isotig00221	2611	sp|P69242|RPOT3_NICSY DNA-directed RNA polymerase 3, chloroplastic OS=Nicotiana sylvestris GN=RPOT3 PE=2 SV=1	0	gnl|CDD|189779 pfam00940, RNA_pol, DNA-dependent RNA polymerase. This is a family of single chain RNA polymerases.	2e-173	tr|F6HYL3|F6HYL3_VITVI DNA-directed RNA polymerase OS=Vitis vinifera GN=VIT_11s0037g00630 PE=3 SV=1	0	emb|CBI36559.3| unnamed protein product [Vitis vinifera]	0	lcl|RPO3A_TOBAC/585-977 PF00940.14;RNA_pol;	0	gnl|CDD|36256 KOG1038, KOG1038, KOG1038, Mitochondrial/chloroplast DNA-directed RNA polymerase RPO41, provides primers for DNA replication-initiation [Transcription, Replication, recombination and repair].	0	KL	EC:2.7.7.6	K10908		GO:0003677,DNA binding;GO:0016779,nucleotidyltransferase activity;GO:0006351,transcription, DNA-dependent;GO:0003899,DNA-directed RNA polymerase activity;GO:0005739,mitochondrion;GO:0016740,transferase activity;GO:0009536,plastid;GO:0009507,chloroplast
isotig00222	2608	sp|Q9FGY1|BXL1_ARATH Beta-D-xylosidase 1 OS=Arabidopsis thaliana GN=BXL1 PE=1 SV=1	0	gnl|CDD|178629 PLN03080, PLN03080, Probable beta-xylosidase; Provisional.	0	tr|A7VJC6|A7VJC6_PYRPY Beta-D-xylosidase OS=Pyrus pyrifolia GN=JPR XYL PE=2 SV=1	0	dbj|BAF79669.1| beta-D-xylosidase [Pyrus pyrifolia]	0	lcl|Q6RXY3_FRAAN/53-358 PF00933.16;Glyco_hydro_3;	1e-166				EC:3.2.1.21	K05349	ko00460, Cyanoamino acid metabolism;ko00500, Starch and sucrose metabolism;ko00940, Phenylpropanoid biosynthesis;	GO:0005575,cellular_component;GO:0046556,alpha-N-arabinofuranosidase activity;GO:0045493,xylan catabolic process;GO:0008152,metabolic process;GO:0003824,catalytic activity;GO:0016798,hydrolase activity, acting on glycosyl bonds;GO:0005578,proteinaceous extracellular matrix;GO:0004553,hydrolase activity, hydrolyzing O-glycosyl compounds;GO:0016787,hydrolase activity;GO:0005576,extracellular region…
isotig00223	2613	sp|O04567|Y1719_ARATH Probable inactive receptor kinase At1g27190 OS=Arabidopsis thaliana GN=At1g27190 PE=1 SV=1	0			tr|B9RUI5|B9RUI5_RICCO BRASSINOSTEROID INSENSITIVE 1-associated receptor kinase 1, putative OS=Ricinus communis GN=RCOM_0853180 PE=4 SV=1	0	ref|XP_002517430.1| BRASSINOSTEROID INSENSITIVE 1-associated receptor kinase 1 precursor, putative [Ricinus communis] gb|EEF44972.1| BRASSINOSTEROID INSENSITIVE 1-associated receptor kinase 1 precursor, putative [Ricinus communis]	0	lcl|B9IJP8_POPTR/312-575 PF07714.12;Pkinase_Tyr;	4e-118	gnl|CDD|36401 KOG1187, KOG1187, KOG1187, Serine/threonine protein kinase [Signal transduction mechanisms].	4e-67	T				GO:0016020,membrane;GO:0016310,phosphorylation;GO:0005524,ATP binding;GO:0016301,kinase activity;GO:0006468,protein phosphorylation;GO:0004672,protein kinase activity;GO:0016021,integral to membrane;GO:0005886,plasma membrane;GO:0009507,chloroplast;GO:0016772,transferase activity, transferring phosphorus-containing groups
isotig00224	2605			gnl|CDD|192448 pfam10033, ATG13, Autophagy-related protein 13. Members of this family of phosphoproteins are involved in cytoplasm to vacuole transport (Cvt), and more specifically in Cvt vesicle formation. They are probably involved in the switching machinery regulating the conversion between the Cvt pathway and autophagy. Finally, ATG13 is also required for glycogen storage.	1e-41	tr|B9RPJ4|B9RPJ4_RICCO Putative uncharacterized protein OS=Ricinus communis GN=RCOM_1378200 PE=4 SV=1	0	ref|XP_002515663.1| conserved hypothetical protein [Ricinus communis] gb|EEF46715.1| conserved hypothetical protein [Ricinus communis]	0	lcl|B9I2B5_POPTR/18-225 PF10033.4;ATG13;	9e-78							GO:0005524,ATP binding;GO:0006418,tRNA aminoacylation for protein translation;GO:0000166,nucleotide binding;GO:0004812,aminoacyl-tRNA ligase activity;GO:0005737,cytoplasm
isotig00225	2605	sp|P38795|NADE_YEAST Glutamine-dependent NAD(+) synthetase OS=Saccharomyces cerevisiae (strain ATCC 204508 / S288c) GN=QNS1 PE=1 SV=1	0	gnl|CDD|177973 PLN02339, PLN02339, NAD+ synthase (glutamine-hydrolysing).	0	tr|B9GXU1|B9GXU1_POPTR Predicted protein OS=Populus trichocarpa GN=POPTRDRAFT_757664 PE=4 SV=1	0	ref|XP_002304569.1| predicted protein [Populus trichocarpa] gb|EEE79548.1| predicted protein [Populus trichocarpa]	0	lcl|B9GXU1_POPTR/336-605 PF02540.12;NAD_synthase;	1e-131	gnl|CDD|37514 KOG2303, KOG2303, KOG2303, Predicted NAD synthase, contains CN hydrolase domain [Coenzyme transport and metabolism, General function prediction only].	0	HR	EC:6.3.5.1	K01950	ko00760, Nicotinate and nicotinamide metabolism;	GO:0006807,nitrogen compound metabolic process;GO:0016787,hydrolase activity;GO:0005524,ATP binding;GO:0003952,NAD+ synthase (glutamine-hydrolyzing) activity;GO:0016810,hydrolase activity, acting on carbon-nitrogen (but not peptide) bonds;GO:0016874,ligase activity;GO:0009435,NAD biosynthetic process
isotig00226	2605			gnl|CDD|190884 pfam04146, YTH, YT521-B-like domain. A protein of the YTH family has been shown to selectively remove transcripts of meiosis-specific genes expressed in mitotic cells. It has been speculated that in higher eukaryotic YTH-family members may be involved in similar mechanisms to suppress gene regulation during gametogenesis or general silencing. The rat protein YT521-B is a tyrosine-p…	9e-42	tr|F6HE16|F6HE16_VITVI Putative uncharacterized protein OS=Vitis vinifera GN=VIT_05s0020g00460 PE=4 SV=1	0	ref|XP_003631985.1| PREDICTED: uncharacterized protein LOC100854837 [Vitis vinifera]	0	lcl|A5AJP6_VITVI/1-319 PB000831; Pfam-B_831;	6e-106	gnl|CDD|37112 KOG1901, KOG1901, KOG1901, Uncharacterized high-glucose-regulated protein [General function prediction only].	5e-91	R
isotig00227	2600	sp|Q9M9V8|CDPKA_ARATH Calcium-dependent protein kinase 10 OS=Arabidopsis thaliana GN=CPK10 PE=1 SV=1	0	gnl|CDD|197582 smart00220, S_TKc, Serine/Threonine protein kinases, catalytic domain. Phosphotransferases. Serine or threonine-specific kinase subfamily.	1e-86	tr|B9R931|B9R931_RICCO Calcium-dependent protein kinase, putative OS=Ricinus communis GN=RCOM_1513350 PE=4 SV=1	0	ref|XP_003522347.1| PREDICTED: calcium-dependent protein kinase 10-like [Glycine max]	0	lcl|E4MX56_THEHA/63-321 PF00069.20;Pkinase;	8e-137	gnl|CDD|35255 KOG0032, KOG0032, KOG0032, Ca2+/calmodulin-dependent protein kinase, EF-Hand protein superfamily [Signal transduction mechanisms].	2e-119	T	EC:2.7.11.1	K13412	ko04626, Plant-pathogen interaction;ko05145, Toxoplasmosis;	GO:0016310,phosphorylation;GO:0005524,ATP binding;GO:0016301,kinase activity;GO:0006468,protein phosphorylation;GO:0004674,protein serine/threonine kinase activity;GO:0004683,calmodulin-dependent protein kinase activity;GO:0000166,nucleotide binding;GO:0004672,protein kinase activity;GO:0005509,calcium ion binding;GO:0016740,transferase activity;GO:0005886,plasma membrane;GO:0016772,transferase a…
isotig00228	2598	sp|O81360|ABA2_PRUAR Zeaxanthin epoxidase, chloroplastic OS=Prunus armeniaca PE=2 SV=1	0	gnl|CDD|178515 PLN02927, PLN02927, antheraxanthin epoxidase/zeaxanthin epoxidase.	0	tr|A4F1Z2|A4F1Z2_PRUMU Zeaxanthin epoxidase (Fragment) OS=Prunus mume GN=PmZEP PE=2 SV=1	0	sp|O81360.1|ABA2_PRUAR RecName: Full=Zeaxanthin epoxidase, chloroplastic; AltName: Full=PA-ZE; Flags: Precursor gb|AAD42899.1|AF159948_1 zeaxanthin epoxidase [Prunus armeniaca] gb|AAC24582.1| zeaxanthin epoxidase [Prunus armeniaca]	0	lcl|Q8W3L2_CITUN/77-432 PF01494.14;FAD_binding_3;	3e-167	gnl|CDD|37825 KOG2614, KOG2614, KOG2614, Kynurenine 3-monooxygenase and related flavoprotein monooxygenases [Energy production and conversion, General function prediction only].	5e-74	CR	EC:1.14.13.90	K09838	ko00906, Carotenoid biosynthesis;	GO:0016020,membrane;GO:0009535,chloroplast thylakoid membrane;GO:0009540,zeaxanthin epoxidase [overall] activity;GO:0009414,response to water deprivation;GO:0006970,response to osmotic stress;GO:0052662,zeaxanthin epoxidase activity;GO:0006950,response to stress;GO:0006725,cellular aromatic compound metabolic process;GO:0055114,oxidation-reduction process;GO:0009941,chloroplast envelope;GO:001011…
isotig00229	2601			gnl|CDD|178725 PLN03183, PLN03183, acetylglucosaminyltransferase family protein; Provisional.	7e-164	tr|F6MEP0|F6MEP0_GOSHI N-acetylglucosaminyltransferase OS=Gossypium hirsutum GN=GnT PE=2 SV=1	0	gb|AEG66933.1| N-acetylglucosaminyltransferase [Gossypium hirsutum]	0	lcl|C6TEI3_SOYBN/88-348 PF02485.16;Branch;	2e-136	gnl|CDD|36018 KOG0799, KOG0799, KOG0799, Branching enzyme [Carbohydrate transport and metabolism].	7e-95	G				GO:0016020,membrane;GO:0008375,acetylglucosaminyltransferase activity;GO:0016757,transferase activity, transferring glycosyl groups;GO:0030158,protein xylosyltransferase activity;GO:0016740,transferase activity
isotig00230	2601	sp|Q42093|AB2C_ARATH ABC transporter C family member 2 OS=Arabidopsis thaliana GN=ABCC2 PE=1 SV=2	0	gnl|CDD|178676 PLN03130, PLN03130, ABC transporter C family member; Provisional.	0	tr|D7TKF5|D7TKF5_VITVI Putative uncharacterized protein OS=Vitis vinifera GN=VIT_10s0003g04390 PE=3 SV=1	0	ref|XP_003542944.1| PREDICTED: ABC transporter C family member 2-like [Glycine max]	0	lcl|B9SKU0_RICCO/863-1135 PF00664.18;ABC_membrane;	4e-121	gnl|CDD|35277 KOG0054, KOG0054, KOG0054, Multidrug resistance-associated protein/mitoxantrone resistance protein, ABC superfamily [Secondary metabolites biosynthesis, transport and catabolism].	0	Q				GO:0005524,ATP binding;GO:0055114,oxidation-reduction process;GO:0000166,nucleotide binding;GO:0046685,response to arsenic-containing substance;GO:0016021,integral to membrane;GO:0017111,nucleoside-triphosphatase activity;GO:0016491,oxidoreductase activity;GO:0016887,ATPase activity;GO:0006810,transport;GO:0032440,2-alkenal reductase [NAD(P)] activity;GO:0071994,phytochelatin transmembrane transp…
isotig00231	2573					tr|A9PH36|A9PH36_POPTR Putative uncharacterized protein OS=Populus trichocarpa PE=2 SV=1	3e-93	gb|ABK95689.1| unknown [Populus trichocarpa]	2e-93	lcl|A9PH36_POPTR/111-371 PB002291; Pfam-B_2291;	2e-80							GO:0005886,plasma membrane
isotig00232	2588	sp|Q9LV93|AB5F_ARATH ABC transporter F family member 5 OS=Arabidopsis thaliana GN=ABCF5 PE=2 SV=1	0	gnl|CDD|30834 COG0488, Uup, ATPase components of ABC transporters with duplicated ATPase domains [General function prediction only].	4e-125	tr|F6H4A9|F6H4A9_VITVI Putative uncharacterized protein OS=Vitis vinifera GN=VIT_07s0031g01640 PE=3 SV=1	0	ref|XP_002279804.1| PREDICTED: ABC transporter F family member 5 [Vitis vinifera]	0	lcl|B9STB1_RICCO/147-298 PF00005.22;ABC_tran;	5e-58	gnl|CDD|36145 KOG0927, KOG0927, KOG0927, Predicted transporter (ABC superfamily) [General function prediction only].	1e-147	REJ				GO:0006810,transport;GO:0015408,ferric-transporting ATPase activity;GO:0005524,ATP binding;GO:0009624,response to nematode;GO:0016787,hydrolase activity;GO:0000166,nucleotide binding;GO:0006200,ATP catabolic process;GO:0017111,nucleoside-triphosphatase activity;GO:0016887,ATPase activity
isotig00233	2582					tr|F6HEL5|F6HEL5_VITVI Putative uncharacterized protein OS=Vitis vinifera GN=VIT_19s0090g01430 PE=4 SV=1	0	ref|XP_002276879.2| PREDICTED: uncharacterized protein LOC100243584 [Vitis vinifera]	0	lcl|B9G0E6_ORYSJ/241-426 PB041749; Pfam-B_41749;	2e-43							GO:0050832,defense response to fungus;GO:0005634,nucleus;GO:0007165,signal transduction;GO:0010228,vegetative to reproductive phase transition of meristem;GO:0009911,positive regulation of flower development;GO:0046872,metal ion binding;GO:0005509,calcium ion binding;GO:0008270,zinc ion binding
isotig00234	2584	sp|Q9M1P7|BOR2_ARATH Probable boron transporter 2 OS=Arabidopsis thaliana GN=BOR2 PE=2 SV=1	0			tr|D7T657|D7T657_VITVI Putative uncharacterized protein OS=Vitis vinifera GN=VIT_05s0020g00440 PE=4 SV=1	0	emb|CBI25978.3| unnamed protein product [Vitis vinifera]	0	lcl|B9RZX4_RICCO/2-194 PF00955.16;HCO3_cotransp;	2e-88							GO:0016020,membrane;GO:0006820,anion transport;GO:0005452,inorganic anion exchanger activity;GO:0016021,integral to membrane
isotig00235	2582	sp|Q8GY23|UPL1_ARATH E3 ubiquitin-protein ligase UPL1 OS=Arabidopsis thaliana GN=UPL1 PE=1 SV=3	0			tr|B9GFY1|B9GFY1_POPTR Predicted protein OS=Populus trichocarpa GN=POPTRDRAFT_815774 PE=4 SV=1	0	ref|XP_002298873.1| predicted protein [Populus trichocarpa] gb|EEE83678.1| predicted protein [Populus trichocarpa]	0	lcl|B9I1B2_POPTR/3351-3663 PF00632.20;HECT;	8e-169	gnl|CDD|36157 KOG0939, KOG0939, KOG0939, E3 ubiquitin-protein ligase/Putative upstream regulatory element binding protein [Posttranslational modification, protein turnover, chaperones, Transcription].	1e-171	OK	EC:6.3.2.19	K10592	ko04120, Ubiquitin mediated proteolysis;	GO:0006810,transport;GO:0005634,nucleus;GO:0016567,protein ubiquitination;GO:0005622,intracellular;GO:0042787,protein ubiquitination involved in ubiquitin-dependent protein catabolic process;GO:0005737,cytoplasm;GO:0051028,mRNA transport;GO:0004842,ubiquitin-protein ligase activity;GO:0016874,ligase activity;GO:0006464,cellular protein modification process;GO:0016881,acid-amino acid ligase activi…
isotig00236	2577					tr|F6HEJ7|F6HEJ7_VITVI Putative uncharacterized protein OS=Vitis vinifera GN=VIT_19s0090g00340 PE=3 SV=1	0	ref|XP_002278262.1| PREDICTED: 97 kDa heat shock protein [Vitis vinifera]	0						heat shock 70kDa protein 4	K09489	ko04612, Antigen processing and presentation;	GO:0005524,ATP binding;GO:0000166,nucleotide binding
isotig00237	2578	sp|Q9M0S5|ISOA3_ARATH Isoamylase 3, chloroplastic OS=Arabidopsis thaliana GN=ISA3 PE=1 SV=2	0	gnl|CDD|31712 COG1523, PulA, Type II secretory pathway, pullulanase PulA and related glycosidases [Carbohydrate transport and metabolism].	8e-157	tr|E0CRQ1|E0CRQ1_VITVI Putative uncharacterized protein OS=Vitis vinifera GN=VIT_18s0001g06520 PE=4 SV=1	0	ref|XP_002284042.2| PREDICTED: isoamylase 3, chloroplastic-like [Vitis vinifera]	0	lcl|A4PIT0_PHAVU/279-726 PF00128.19;Alpha-amylase;	0				EC:3.2.1.-	K02438		GO:0005980,glycogen catabolic process;GO:0008152,metabolic process;GO:0003824,catalytic activity;GO:0016798,hydrolase activity, acting on glycosyl bonds;GO:0005977,glycogen metabolic process;GO:0043169,cation binding;GO:0004553,hydrolase activity, hydrolyzing O-glycosyl compounds;GO:0019156,isoamylase activity;GO:0016787,hydrolase activity;GO:0009569,chloroplast starch grain;GO:0005975,carbohydra…
isotig00238	2575	sp|Q92616|GCN1L_HUMAN Translational activator GCN1 OS=Homo sapiens GN=GCN1L1 PE=1 SV=6	1e-141			tr|F6HI21|F6HI21_VITVI Putative uncharacterized protein OS=Vitis vinifera GN=VIT_04s0043g00570 PE=4 SV=1	0	ref|XP_003631859.1| PREDICTED: translational activator GCN1 isoform 2 [Vitis vinifera]	0	lcl|B9IPE7_POPTR/59-249 PF12348.3;CLASP_N;	6e-84							GO:0016020,membrane;GO:0005634,nucleus;GO:0005829,cytosol;GO:0042742,defense response to bacterium
isotig00239	2574	sp|Q8GWE0|PP314_ARATH Pentatricopeptide repeat-containing protein At4g16390, chloroplastic OS=Arabidopsis thaliana GN=P67 PE=1 SV=3	0			tr|F6HCW3|F6HCW3_VITVI Putative uncharacterized protein OS=Vitis vinifera GN=VIT_00s0194g00270 PE=4 SV=1	0	ref|XP_002269600.2| PREDICTED: pentatricopeptide repeat-containing protein At4g16390, chloroplastic [Vitis vinifera]	0	lcl|B9SA66_RICCO/241-425 PB011323; Pfam-B_11323;	2e-72							GO:0009507,chloroplast
isotig00240	2578					tr|B9SD36|B9SD36_RICCO Putative uncharacterized protein OS=Ricinus communis GN=RCOM_1068550 PE=4 SV=1	8e-156	ref|XP_002523905.1| hypothetical protein RCOM_1068550 [Ricinus communis] gb|EEF38474.1| hypothetical protein RCOM_1068550 [Ricinus communis]	7e-156									GO:0055114,oxidation-reduction process;GO:0016491,oxidoreductase activity
isotig00241	2577			gnl|CDD|190398 pfam02714, DUF221, Domain of unknown function DUF221. This family consists of hypothetical transmembrane proteins none of which have any function, the aligned region is at 538 residues at maximum length.	2e-89	tr|F6HLU8|F6HLU8_VITVI Putative uncharacterized protein OS=Vitis vinifera GN=VIT_10s0003g04180 PE=4 SV=1	0	ref|XP_002280109.1| PREDICTED: uncharacterized membrane protein C24H6.13-like [Vitis vinifera]	0	lcl|B9GJG0_POPTR/314-636 PF02714.10;DUF221;	5e-137	gnl|CDD|36349 KOG1134, KOG1134, KOG1134, Uncharacterized conserved protein [General function prediction only].	8e-154	R				GO:0016020,membrane;GO:0009941,chloroplast envelope;GO:0005886,plasma membrane;GO:0009507,chloroplast;GO:0005773,vacuole
isotig00242	2573			gnl|CDD|190531 pfam03126, Plus-3, Plus-3 domain. This domain is about 90 residues in length and is often found associated with the pfam02213 domain. The function of this domain is uncertain. It is possible that this domain is involved in DNA binding as it has three conserved positively charged residues, hence this domain has been named the plus-3 domain. It is found in yeast Rtf1 which may be a t…	2e-29	tr|B9RZ59|B9RZ59_RICCO RNA polymerase-associated protein RTF1, putative OS=Ricinus communis GN=RCOM_0935630 PE=4 SV=1	0	ref|XP_002519028.1| RNA polymerase-associated protein RTF1, putative [Ricinus communis] gb|EEF43239.1| RNA polymerase-associated protein RTF1, putative [Ricinus communis]	0	lcl|B9RZ59_RICCO/274-383 PF03126.13;Plus-3;	6e-53				RNA polymerase-associated protein RTF1	K15178		GO:0009910,negative regulation of flower development;GO:0005634,nucleus;GO:0003677,DNA binding;GO:0045893,positive regulation of transcription, DNA-dependent;GO:0016570,histone modification;GO:0006352,DNA-dependent transcription, initiation
isotig00243	2573	sp|Q944A7|Y4523_ARATH Probable serine/threonine-protein kinase At4g35230 OS=Arabidopsis thaliana GN=At4g35230 PE=1 SV=1	0			tr|B9R8K7|B9R8K7_RICCO Receptor protein kinase, putative OS=Ricinus communis GN=RCOM_1600650 PE=4 SV=1	0	ref|XP_002510650.1| receptor protein kinase, putative [Ricinus communis] gb|EEF52837.1| receptor protein kinase, putative [Ricinus communis]	0	lcl|B9H5F7_POPTR/32-286 PF07714.12;Pkinase_Tyr;	5e-137				EC:2.7.11.1	K14500	ko04075, Plant hormone signal transduction;	GO:0016310,phosphorylation;GO:0005524,ATP binding;GO:0016301,kinase activity;GO:0004672,protein kinase activity;GO:0006468,protein phosphorylation;GO:0016772,transferase activity, transferring phosphorus-containing groups
isotig00244	2569	sp|Q84MB3|ACCH1_ARATH 1-aminocyclopropane-1-carboxylate oxidase homolog 1 OS=Arabidopsis thaliana GN=At1g06620 PE=2 SV=1	6e-83	gnl|CDD|178016 PLN02393, PLN02393, leucoanthocyanidin dioxygenase like protein.	3e-70	tr|B9HW24|B9HW24_POPTR Predicted protein OS=Populus trichocarpa GN=POPTRDRAFT_566450 PE=3 SV=1	1e-154	ref|XP_002315859.1| predicted protein [Populus trichocarpa] gb|EEF02030.1| predicted protein [Populus trichocarpa]	1e-154	lcl|B9SJ20_RICCO/211-311 PF03171.15;2OG-FeII_Oxy;	4e-44	gnl|CDD|35365 KOG0143, KOG0143, KOG0143, Iron/ascorbate family oxidoreductases [Secondary metabolites biosynthesis, transport and catabolism, General function prediction only].	2e-75	QR				GO:0050590,desacetoxyvindoline 4-hydroxylase activity;GO:0016706,oxidoreductase activity, acting on paired donors, with incorporation or reduction of molecular oxygen, 2-oxoglutarate as one donor, and incorporation of one atom each of oxygen into both donors;GO:0055114,oxidation-reduction process;GO:0016491,oxidoreductase activity
isotig00245	2564	sp|Q42910|PPDK_MESCR Pyruvate, phosphate dikinase, chloroplastic OS=Mesembryanthemum crystallinum GN=PPD PE=2 SV=1	0	gnl|CDD|181751 PRK09279, PRK09279, pyruvate phosphate dikinase; Provisional.	0	tr|B9HY99|B9HY99_POPTR Predicted protein OS=Populus trichocarpa GN=POPTRDRAFT_565688 PE=4 SV=1	0	ref|XP_002314434.1| predicted protein [Populus trichocarpa] gb|EEF00605.1| predicted protein [Populus trichocarpa]	0	lcl|D7T6M9_VITVI/1290-1648 PF02896.13;PEP-utilizers_C;	0				EC:2.7.9.1	K01006	ko00620, Pyruvate metabolism;ko00710, Carbon fixation in photosynthetic organisms;	GO:0016310,phosphorylation;GO:0005524,ATP binding;GO:0009416,response to light stimulus;GO:0005737,cytoplasm;GO:0000166,nucleotide binding;GO:0005829,cytosol;GO:0008610,lipid biosynthetic process;GO:0009507,chloroplast;GO:0005634,nucleus;GO:0016301,kinase activity;GO:0003824,catalytic activity;GO:0019252,starch biosynthetic process;GO:0046872,metal ion binding;GO:0016740,transferase activity;GO:0…
isotig00246	2556	sp|Q9SA25|WAKLG_ARATH Wall-associated receptor kinase-like 8 OS=Arabidopsis thaliana GN=WAKL8 PE=2 SV=1	1e-139	gnl|CDD|173623 cd00180, PKc, Catalytic domain of Protein Kinases. Protein Kinases (PKs), catalytic (c) domain. PKs catalyze the transfer of the gamma-phosphoryl group from ATP to serine/threonine or tyrosine residues on protein substrates. The PK family is part of a larger superfamily that includes the catalytic domains of RIO kinases, aminoglycoside phosphotransferase, choline kinase, phosphoino…	3e-48	tr|A5BIK9|A5BIK9_VITVI Putative uncharacterized protein OS=Vitis vinifera GN=VITISV_007744 PE=4 SV=1	7e-169	ref|XP_002266785.2| PREDICTED: wall-associated receptor kinase-like 1-like [Vitis vinifera]	3e-171	lcl|D7SIT2_VITVI/267-537 PF00069.20;Pkinase;	3e-114	gnl|CDD|36401 KOG1187, KOG1187, KOG1187, Serine/threonine protein kinase [Signal transduction mechanisms].	4e-80	T				GO:0016310,phosphorylation;GO:0004709,MAP kinase kinase kinase activity;GO:0000165,MAPK cascade;GO:0009620,response to fungus;GO:0005524,ATP binding;GO:0016301,kinase activity;GO:0030247,polysaccharide binding;GO:0006468,protein phosphorylation;GO:0004674,protein serine/threonine kinase activity;GO:0004672,protein kinase activity;GO:0005509,calcium ion binding;GO:0016021,integral to membrane;GO:0…
isotig00247	2566	sp|Q93YV6|2A5I_ARATH Serine/threonine protein phosphatase 2A 57 kDa regulatory subunit B' iota isoform OS=Arabidopsis thaliana GN=B'IOTA PE=2 SV=1	0	gnl|CDD|190051 pfam01603, B56, Protein phosphatase 2A regulatory B subunit (B56 family). Protein phosphatase 2A (PP2A) is a major intracellular protein phosphatase that regulates multiple aspects of cell growth and metabolism. The ability of this widely distributed heterotrimeric enzyme to act on a diverse array of substrates is largely controlled by the nature of its regulatory B subunit. There …	9e-160	tr|B9RP94|B9RP94_RICCO Protein phosphatase 2a, regulatory subunit, putative OS=Ricinus communis GN=RCOM_0925400 PE=4 SV=1	0	ref|XP_002515563.1| protein phosphatase 2a, regulatory subunit, putative [Ricinus communis] gb|EEF47012.1| protein phosphatase 2a, regulatory subunit, putative [Ricinus communis]	0	lcl|D7TBU2_VITVI/101-512 PF01603.15;B56;	0	gnl|CDD|37296 KOG2085, KOG2085, KOG2085, Serine/threonine protein phosphatase 2A, regulatory subunit [Signal transduction mechanisms].	4e-166	T	protein phosphatase 2 (formerly 2A), regulatory subunit B'	K11584	ko03015, mRNA surveillance pathway;ko04113, Meiosis - yeast;ko04114, Oocyte meiosis;ko04310, Wnt signaling pathway;ko04728, Dopaminergic synapse;	GO:0008601,protein phosphatase type 2A regulator activity;GO:0007165,signal transduction;GO:0000159,protein phosphatase type 2A complex
isotig00248	2560			gnl|CDD|193033 pfam12451, VPS11_C, Vacuolar protein sorting protein 11 C terminal. This domain family is found in eukaryotes, and is approximately 50 amino acids in length. Vps 11 is one of the evolutionarily conserved class C vacuolar protein sorting genes (c-vps: vps11, vps16, vps18, and vps33), whose products physically associate to form the c-vps protein complex required for vesicle docking a…	7e-10	tr|B9IAR8|B9IAR8_POPTR Predicted protein OS=Populus trichocarpa GN=POPTRDRAFT_898776 PE=4 SV=1	0	ref|XP_002321189.1| predicted protein [Populus trichocarpa] gb|EEE99504.1| predicted protein [Populus trichocarpa]	0	lcl|B9T8N6_RICCO/394-544 PF00637.15;Clathrin;	5e-74							GO:0009705,plant-type vacuole membrane;GO:0006886,intracellular protein transport;GO:0046872,metal ion binding;GO:0005622,intracellular;GO:0008270,zinc ion binding;GO:0016192,vesicle-mediated transport
isotig00249	2562	sp|Q54JE4|ODO1_DICDI 2-oxoglutarate dehydrogenase, mitochondrial OS=Dictyostelium discoideum GN=ogdh PE=3 SV=1	0	gnl|CDD|181824 PRK09404, sucA, 2-oxoglutarate dehydrogenase E1 component; Reviewed.	0	tr|B9HM58|B9HM58_POPTR Predicted protein OS=Populus trichocarpa GN=POPTRDRAFT_820318 PE=4 SV=1	0	ref|XP_002312072.1| predicted protein [Populus trichocarpa] gb|EEE89439.1| predicted protein [Populus trichocarpa]	0	lcl|B9SR46_RICCO/241-569 PF00676.15;E1_dh;	1e-176	gnl|CDD|35671 KOG0450, KOG0450, KOG0450, 2-oxoglutarate dehydrogenase, E1 subunit [Carbohydrate transport and metabolism].	0	G	EC:1.2.4.2	K00164	ko00020, Citrate cycle (TCA cycle);ko00310, Lysine degradation;ko00380, Tryptophan metabolism;	GO:0005759,mitochondrial matrix;GO:0008152,metabolic process;GO:0006096,glycolysis;GO:0055114,oxidation-reduction process;GO:0050897,cobalt ion binding;GO:0006099,tricarboxylic acid cycle;GO:0046686,response to cadmium ion;GO:0008270,zinc ion binding;GO:0004591,oxoglutarate dehydrogenase (succinyl-transferring) activity;GO:0005739,mitochondrion;GO:0016624,oxidoreductase activity, acting on the al…
isotig00250	2561					tr|B9H8A2|B9H8A2_POPTR Predicted protein OS=Populus trichocarpa GN=POPTRDRAFT_831592 PE=4 SV=1	4e-51	ref|XP_002306781.1| predicted protein [Populus trichocarpa] gb|EEE93777.1| predicted protein [Populus trichocarpa]	4e-51	lcl|Q8L757_ARATH/1-204 PB039023; Pfam-B_39023;	1e-22
isotig00251	2560	sp|Q7X659|VP35A_ARATH Vacuolar protein sorting-associated protein 35A OS=Arabidopsis thaliana GN=VPS35A PE=2 SV=1	0	gnl|CDD|112452 pfam03635, Vps35, Vacuolar protein sorting-associated protein 35. Vacuolar protein sorting-associated protein (Vps) 35 is one of around 50 proteins involved in protein trafficking. In particular, Vps35 assembles into a retromer complex with at least four other proteins Vps5, Vps17, Vps26 and Vps29. Vps35 contains a central region of weaker sequence similarity, thought to indicate t…	0	tr|B9SYU2|B9SYU2_RICCO Vacuolar sorting protein, putative OS=Ricinus communis GN=RCOM_0363260 PE=4 SV=1	0	ref|XP_002531161.1| vacuolar sorting protein, putative [Ricinus communis] gb|EEF31246.1| vacuolar sorting protein, putative [Ricinus communis]	0	lcl|B9GQS3_POPTR/11-748 PF03635.12;Vps35;	0	gnl|CDD|36323 KOG1107, KOG1107, KOG1107, Membrane coat complex Retromer, subunit VPS35 [Intracellular trafficking, secretion, and vesicular transport].	0	U				GO:0016020,membrane;GO:0030904,retromer complex;GO:0005771,multivesicular body
isotig00252	2556	sp|Q9LV48|PERK1_ARATH Proline-rich receptor-like protein kinase PERK1 OS=Arabidopsis thaliana GN=PERK1 PE=1 SV=1	3e-160	gnl|CDD|173623 cd00180, PKc, Catalytic domain of Protein Kinases. Protein Kinases (PKs), catalytic (c) domain. PKs catalyze the transfer of the gamma-phosphoryl group from ATP to serine/threonine or tyrosine residues on protein substrates. The PK family is part of a larger superfamily that includes the catalytic domains of RIO kinases, aminoglycoside phosphotransferase, choline kinase, phosphoino…	1e-42	tr|Q3LFP8|Q3LFP8_SOYBN PERK1-like protein kinase OS=Glycine max GN=GmPERK1 PE=2 SV=1	0	ref|XP_003528909.1| PREDICTED: proline-rich receptor-like protein kinase PERK15-like isoform 2 [Glycine max]	0	lcl|Q3LFP8_SOYBN/72-344 PF07714.12;Pkinase_Tyr;	5e-137	gnl|CDD|36401 KOG1187, KOG1187, KOG1187, Serine/threonine protein kinase [Signal transduction mechanisms].	3e-114	T				GO:0016310,phosphorylation;GO:0005524,ATP binding;GO:0004674,protein serine/threonine kinase activity;GO:0016301,kinase activity;GO:0004672,protein kinase activity;GO:0006468,protein phosphorylation;GO:0016740,transferase activity;GO:0016772,transferase activity, transferring phosphorus-containing groups
isotig00253	2555	sp|C0LGS3|Y4372_ARATH Probable LRR receptor-like serine/threonine-protein kinase At4g37250 OS=Arabidopsis thaliana GN=At4g37250 PE=2 SV=1	0			tr|B9SG04|B9SG04_RICCO LIM domain kinase, putative OS=Ricinus communis GN=RCOM_1153510 PE=4 SV=1	0	ref|XP_002524923.1| LIM domain kinase, putative [Ricinus communis] gb|EEF37420.1| LIM domain kinase, putative [Ricinus communis]	0	lcl|B9HH81_POPTR/436-719 PF00069.20;Pkinase;	6e-122							GO:0032440,2-alkenal reductase [NAD(P)] activity;GO:0016020,membrane;GO:0016310,phosphorylation;GO:0005524,ATP binding;GO:0016301,kinase activity;GO:0006468,protein phosphorylation;GO:0055114,oxidation-reduction process;GO:0000166,nucleotide binding;GO:0004672,protein kinase activity;GO:0016021,integral to membrane;GO:0016491,oxidoreductase activity;GO:0016772,transferase activity, transferring p…
isotig00254	2554	sp|O22060|SPSA1_CITUN Probable sucrose-phosphate synthase 1 OS=Citrus unshiu GN=SPS1 PE=2 SV=1	0	gnl|CDD|162870 TIGR02468, sucrsPsyn_pln, sucrose phosphate synthase/possible sucrose phosphate phosphatase, plant. Members of this family are sucrose-phosphate synthases of plants. This enzyme is known to exist in multigene families in several species of both monocots and dicots. The N-terminal domain is the glucosyltransferase domain. Members of this family also have a variable linker region and…	0	tr|B2BMQ3|B2BMQ3_PRUPE Sucrose phosphate synthase protein 1 OS=Prunus persica PE=2 SV=1	0	gb|ABV32551.1| sucrose phosphate synthase protein 1 [Prunus persica]	0	lcl|B2BMQ3_PRUPE/151-442 PF00862.14;Sucrose_synth;	8e-150	gnl|CDD|36071 KOG0853, KOG0853, KOG0853, Glycosyltransferase [Cell wall/membrane/envelope biogenesis].	1e-99	M	EC:2.4.1.14	K00696	ko00500, Starch and sucrose metabolism;	GO:0005986,sucrose biosynthetic process;GO:0016757,transferase activity, transferring glycosyl groups;GO:0009058,biosynthetic process;GO:0016740,transferase activity;GO:0005985,sucrose metabolic process;GO:0005886,plasma membrane;GO:0046524,sucrose-phosphate synthase activity
isotig00255	2551	sp|Q6YYA3|CRS1_ORYSJ Chloroplastic group IIA intron splicing facilitator CRS1, chloroplastic OS=Oryza sativa subsp. japonica GN=Os08g0360100 PE=2 SV=1	3e-110			tr|D7T793|D7T793_VITVI Putative uncharacterized protein OS=Vitis vinifera GN=VIT_05s0020g04770 PE=4 SV=1	0	ref|XP_002280226.1| PREDICTED: chloroplastic group IIA intron splicing facilitator CRS1, chloroplastic [Vitis vinifera] emb|CBI26364.3| unnamed protein product [Vitis vinifera]	0	lcl|B9HUM7_POPTR/634-721 PF01985.16;CRS1_YhbY;	7e-38	gnl|CDD|37201 KOG1990, KOG1990, KOG1990, Poly(A)-specific exoribonuclease PARN [Replication, recombination and repair].	3e-132	L				GO:0006397,mRNA processing;GO:0003723,RNA binding;GO:0006417,regulation of translation;GO:0048316,seed development;GO:0000373,Group II intron splicing;GO:0030529,ribonucleoprotein complex;GO:0008380,RNA splicing;GO:0009536,plastid;GO:0009570,chloroplast stroma;GO:0009507,chloroplast
isotig00256	2552	sp|C0LGT1|Y5129_ARATH Probable LRR receptor-like serine/threonine-protein kinase At5g10290 OS=Arabidopsis thaliana GN=At5g10290 PE=1 SV=1	0			tr|B9HFF3|B9HFF3_POPTR Predicted protein OS=Populus trichocarpa GN=POPTRDRAFT_819808 PE=3 SV=1	0	ref|XP_003531345.1| PREDICTED: probable LRR receptor-like serine/threonine-protein kinase At5g10290-like [Glycine max]	0	lcl|D7M2V6_ARALL/290-564 PF07714.12;Pkinase_Tyr;	1e-127	gnl|CDD|36401 KOG1187, KOG1187, KOG1187, Serine/threonine protein kinase [Signal transduction mechanisms].	2e-91	T				GO:0016020,membrane;GO:0016310,phosphorylation;GO:0005524,ATP binding;GO:0016301,kinase activity;GO:0006468,protein phosphorylation;GO:0004674,protein serine/threonine kinase activity;GO:0000166,nucleotide binding;GO:0004672,protein kinase activity;GO:0016021,integral to membrane;GO:0016740,transferase activity;GO:0005886,plasma membrane;GO:0016772,transferase activity, transferring phosphorus-co…
isotig00257	2542	sp|Q9C952|CPSF3_ARATH Cleavage and polyadenylation specificity factor subunit 3-I OS=Arabidopsis thaliana GN=CPSF73-I PE=1 SV=1	0	gnl|CDD|31429 COG1236, YSH1, Predicted exonuclease of the beta-lactamase fold involved in RNA processing [Translation, ribosomal structure and biogenesis].	2e-105	tr|G7IPE5|G7IPE5_MEDTR Cleavage and polyadenylation specificity factor subunit 3-I OS=Medicago truncatula GN=MTR_2g006180 PE=4 SV=1	0	ref|XP_003540154.1| PREDICTED: cleavage and polyadenylation specificity factor subunit 3-I-like [Glycine max]	0	lcl|A5AK91_VITVI/25-253 PF00753.22;Lactamase_B;	2e-123	gnl|CDD|36352 KOG1137, KOG1137, KOG1137, mRNA cleavage and polyadenylation factor II complex, BRR5 (CPSF subunit) [RNA processing and modification].	0	A	EC:3.1.27.-	K14403	ko03015, mRNA surveillance pathway;	GO:0005634,nucleus;GO:0016787,hydrolase activity
isotig00258	2539									lcl|B9I9V1_POPTR/97-309 PF02536.9;mTERF;	1e-49				mTERF domain-containing protein, mitochondrial	K15032
isotig00259	2548	sp|P72854|SIR_SYNY3 Sulfite reductase [ferredoxin] OS=Synechocystis sp. (strain PCC 6803 / Kazusa) GN=sir PE=1 SV=1	2e-166	gnl|CDD|177773 PLN00178, PLN00178, sulfite reductase.	0	tr|B9RIC6|B9RIC6_RICCO Sulfite reductase [ferredoxin], putative OS=Ricinus communis GN=RCOM_1577810 PE=4 SV=1	0	ref|XP_002513495.1| Sulfite reductase [ferredoxin], putative [Ricinus communis] gb|EEF48898.1| Sulfite reductase [ferredoxin], putative [Ricinus communis]	0	lcl|Q2XNT4_ASPOF/166-346 PF01077.17;NIR_SIR;	4e-89	gnl|CDD|35780 KOG0560, KOG0560, KOG0560, Sulfite reductase (ferredoxin) [Inorganic ion transport and metabolism].	0	P	EC:1.8.7.1	K00392	ko00920, Sulfur metabolism;	GO:0016020,membrane;GO:0003677,DNA binding;GO:0048046,apoplast;GO:0008652,cellular amino acid biosynthetic process;GO:0006355,regulation of transcription, DNA-dependent;GO:0006275,regulation of DNA replication;GO:0009337,sulfite reductase complex (NADPH);GO:0004783,sulfite reductase (NADPH) activity;GO:0055114,oxidation-reduction process;GO:0019424,sulfide oxidation, using siroheme sulfite reduct…
isotig00260	2545					tr|A9P7T9|A9P7T9_POPTR Putative uncharacterized protein OS=Populus trichocarpa PE=2 SV=1	0	gb|ABK92442.1| unknown [Populus trichocarpa]	0	lcl|B9SH79_RICCO/144-425 PF01733.13;Nucleoside_tran;	4e-118	gnl|CDD|36692 KOG1479, KOG1479, KOG1479, Nucleoside transporter [Nucleotide transport and metabolism].	7e-102	F	solute carrier family 29 (equilibrative nucleoside transporter), member 1/2/3	K15014		GO:0006810,transport;GO:0005337,nucleoside transmembrane transporter activity;GO:0016021,integral to membrane;GO:0005886,plasma membrane;GO:0015858,nucleoside transport;GO:0010174,nucleoside transmembrane transporter activity, against a concentration gradient
isotig00261	2540	sp|Q9T095|OPT6_ARATH Oligopeptide transporter 6 OS=Arabidopsis thaliana GN=OPT6 PE=2 SV=1	0			tr|F6H7D4|F6H7D4_VITVI Putative uncharacterized protein OS=Vitis vinifera GN=VIT_16s0098g01350 PE=4 SV=1	0	ref|XP_002275134.2| PREDICTED: oligopeptide transporter 6-like [Vitis vinifera]	0	lcl|B9I1Z9_POPTR/29-684 PF03169.10;OPT;	0	gnl|CDD|37473 KOG2262, KOG2262, KOG2262, Sexual differentiation process protein ISP4 [Signal transduction mechanisms].	0	T				GO:0055085,transmembrane transport;GO:0006857,oligopeptide transport;GO:0005886,plasma membrane
isotig00262	2540					tr|B9RB18|B9RB18_RICCO Putative uncharacterized protein OS=Ricinus communis GN=RCOM_1510520 PE=4 SV=1	2e-127	ref|XP_002511393.1| hypothetical protein RCOM_1510520 [Ricinus communis] gb|EEF51995.1| hypothetical protein RCOM_1510520 [Ricinus communis]	1e-127						EC:2.7.11.1	K04728	ko04064, NF-kappa B signaling pathway;ko04110, Cell cycle;ko04115, p53 signaling pathway;ko04210, Apoptosis;ko05166, HTLV-I infection;ko05202, Transcriptional misregulation in cancer;
isotig00263	2538			gnl|CDD|191033 pfam04576, DUF593, Protein of unknown function, DUF593.	1e-22	tr|B9SP67|B9SP67_RICCO Putative uncharacterized protein OS=Ricinus communis GN=RCOM_0629030 PE=4 SV=1	7e-138	ref|XP_002527786.1| hypothetical protein RCOM_0629030 [Ricinus communis] gb|EEF34596.1| hypothetical protein RCOM_0629030 [Ricinus communis]	7e-138
isotig00264	2536	sp|Q8TB22|SPT20_HUMAN Spermatogenesis-associated protein 20 OS=Homo sapiens GN=SPATA20 PE=2 SV=3	1e-158	gnl|CDD|31522 COG1331, COG1331, Highly conserved protein containing a thioredoxin domain [Posttranslational modification, protein turnover, chaperones].	5e-180	tr|B9S3U6|B9S3U6_RICCO Putative uncharacterized protein OS=Ricinus communis GN=RCOM_0555370 PE=4 SV=1	0	ref|XP_002267103.2| PREDICTED: spermatogenesis-associated protein 20-like [Vitis vinifera]	0	lcl|A0F0B0_9FABA/94-256 PF03190.10;DUF255;	2e-86	gnl|CDD|37455 KOG2244, KOG2244, KOG2244, Highly conserved protein containing a thioredoxin domain [General function prediction only].	0	R				GO:0006013,mannose metabolic process;GO:0008152,metabolic process;GO:0004476,mannose-6-phosphate isomerase activity;GO:0003824,catalytic activity;GO:0009507,chloroplast
isotig00265	2543	sp|Q68KI4|NHX1_ARATH Sodium/hydrogen exchanger 1 OS=Arabidopsis thaliana GN=NHX1 PE=1 SV=2	0			tr|D3J319|D3J319_9ROSA Sodium/hydrogen exchanger OS=Malus zumi PE=2 SV=1	0	gb|ADB80440.1| NHX1 [Malus zumi]	0	lcl|D3JYS6_MALDO/29-445 PF00999.16;Na_H_Exchanger;	0	gnl|CDD|37176 KOG1965, KOG1965, KOG1965, Sodium/hydrogen exchanger protein [Inorganic ion transport and metabolism].	2e-165	P				GO:0016020,membrane;GO:0006810,transport;GO:0055085,transmembrane transport;GO:0015385,sodium:hydrogen antiporter activity;GO:0006885,regulation of pH;GO:0015299,solute:hydrogen antiporter activity;GO:0006812,cation transport;GO:0006811,ion transport;GO:0016021,integral to membrane;GO:0006814,sodium ion transport;GO:0015297,antiporter activity
isotig00266	2539					tr|G7KZE1|G7KZE1_MEDTR RNA-binding protein OS=Medicago truncatula GN=MTR_7g085290 PE=4 SV=1	8e-133	ref|XP_003548764.1| PREDICTED: uncharacterized protein LOC100818499 [Glycine max]	2e-136	lcl|A5C0Z0_VITVI/1-229 PB004694; Pfam-B_4694;	2e-40				U11/U12 small nuclear ribonucleoprotein 65 kDa protein	K13157		GO:0000166,nucleotide binding;GO:0003676,nucleic acid binding
isotig00267	2544	sp|P42731|PABP2_ARATH Polyadenylate-binding protein 2 OS=Arabidopsis thaliana GN=PAB2 PE=1 SV=1	0	gnl|CDD|130689 TIGR01628, PABP-1234, polyadenylate binding protein, human types 1, 2, 3, 4 family. These eukaryotic proteins recognize the poly-A of mRNA and consists of four tandem RNA recognition domains at the N-terminus (rrm: pfam00076) followed by a PABP-specific domain (pfam00658) at the C-terminus. The protein is involved in the transport of mRNA's from the nucleus to the cytoplasm. There …	0	tr|B9R792|B9R792_RICCO Polyadenylate-binding protein, putative OS=Ricinus communis GN=RCOM_1589620 PE=4 SV=1	0	ref|XP_002510185.1| polyadenylate-binding protein, putative [Ricinus communis] gb|EEF52372.1| polyadenylate-binding protein, putative [Ricinus communis]	0	lcl|B9GNU4_POPTR/33-103 PF00076.17;RRM_1;	2e-31	gnl|CDD|35345 KOG0123, KOG0123, KOG0123, Polyadenylate-binding protein (RRM superfamily) [RNA processing and modification, Translation, ribosomal structure and biogenesis].	1e-117	AJ	polyadenylate-binding protein	K13126	ko03013, RNA transport;ko03015, mRNA surveillance pathway;ko03018, RNA degradation;	GO:0006810,transport;GO:0006397,mRNA processing;GO:0005634,nucleus;GO:0003723,RNA binding;GO:0006417,regulation of translation;GO:0005737,cytoplasm;GO:0051028,mRNA transport;GO:0003676,nucleic acid binding;GO:0046686,response to cadmium ion;GO:0000166,nucleotide binding
isotig00268	2537	sp|P35580|MYH10_HUMAN Myosin-10 OS=Homo sapiens GN=MYH10 PE=1 SV=3	2e-17			tr|A5BPP1|A5BPP1_VITVI Putative uncharacterized protein OS=Vitis vinifera GN=VITISV_039693 PE=4 SV=1	0	ref|XP_003632326.1| PREDICTED: uncharacterized protein LOC100852899 [Vitis vinifera]	0			gnl|CDD|35383 KOG0161, KOG0161, KOG0161, Myosin class II heavy chain [Cytoskeleton].	4e-22	ZSL				GO:0016310,phosphorylation;GO:0005634,nucleus;GO:0016301,kinase activity;GO:0005886,plasma membrane
isotig00269	2539	sp|Q6NY98|MCE1_DANRE mRNA-capping enzyme OS=Danio rerio GN=rngtt PE=2 SV=1	3e-70	gnl|CDD|185706 cd07895, Adenylation_mRNA_capping, Adenylation domain of GTP-dependent mRNA capping enzymes. RNA capping enzymes transfer GMP from GTP to the 5'-diphosphate end of nascent mRNAs to form a G(5')ppp(5')RNA cap structure. The RNA cap is found only in eukarya. RNA capping is chemically analogous to the first two steps of polynucleotide ligation. ATP-dependent polynucleotide ligases cat…	2e-75	tr|G7JLW2|G7JLW2_MEDTR mRNA-capping enzyme OS=Medicago truncatula GN=MTR_4g014920 PE=4 SV=1	0	ref|XP_003516935.1| PREDICTED: mRNA-capping enzyme-like [Glycine max]	0	lcl|C6TGS3_SOYBN/66-260 PF01331.14;mRNA_cap_enzyme;	3e-92	gnl|CDD|37597 KOG2386, KOG2386, KOG2386, mRNA capping enzyme, guanylyltransferase (alpha) subunit [RNA processing and modification].	4e-102	A	mRNA-capping enzyme [EC:2.7.7.50 3.1.3.33]	K13917	ko03015, mRNA surveillance pathway;	GO:0005524,ATP binding;GO:0003910,DNA ligase (ATP) activity;GO:0035335,peptidyl-tyrosine dephosphorylation;GO:0006370,7-methylguanosine mRNA capping;GO:0016791,phosphatase activity;GO:0016787,hydrolase activity;GO:0004651,polynucleotide 5'-phosphatase activity;GO:0006470,protein dephosphorylation;GO:0016311,dephosphorylation;GO:0004484,mRNA guanylyltransferase activity;GO:0006397,mRNA processing;…
isotig00270	2536	sp|Q9LYN8|EXS_ARATH Leucine-rich repeat receptor protein kinase EXS OS=Arabidopsis thaliana GN=EXS PE=1 SV=1	3e-61			tr|B9I4K7|B9I4K7_POPTR Predicted protein OS=Populus trichocarpa GN=POPTRDRAFT_570578 PE=4 SV=1	0	ref|XP_003548248.1| PREDICTED: somatic embryogenesis receptor kinase 4-like [Glycine max]	0	lcl|D7T237_VITVI/387-652 PF07714.12;Pkinase_Tyr;	2e-125	gnl|CDD|36401 KOG1187, KOG1187, KOG1187, Serine/threonine protein kinase [Signal transduction mechanisms].	4e-65	T				GO:0032440,2-alkenal reductase [NAD(P)] activity;GO:0016020,membrane;GO:0016310,phosphorylation;GO:0005524,ATP binding;GO:0016301,kinase activity;GO:0006468,protein phosphorylation;GO:0055114,oxidation-reduction process;GO:0004672,protein kinase activity;GO:0000166,nucleotide binding;GO:0016021,integral to membrane;GO:0016491,oxidoreductase activity;GO:0016772,transferase activity, transferring p…
isotig00271	2536	sp|A5F5U6|BGAL_VIBC3 Beta-galactosidase OS=Vibrio cholerae serotype O1 (strain ATCC 39541 / Ogawa 395 / O395) GN=lacZ PE=3 SV=2	3e-150	gnl|CDD|181928 PRK09525, lacZ, beta-D-galactosidase; Reviewed.	0	tr|D7UBN6|D7UBN6_VITVI Putative uncharacterized protein OS=Vitis vinifera GN=VIT_13s0067g03000 PE=4 SV=1	0	ref|XP_003634896.1| PREDICTED: beta-galactosidase [Vitis vinifera]	0	lcl|D7UBN6_VITVI/393-679 PF02836.12;Glyco_hydro_2_C;	3e-155				EC:3.2.1.23	K01190	ko00052, Galactose metabolism;ko00511, Other glycan degradation;ko00600, Sphingolipid metabolism;	GO:0008152,metabolic process;GO:0003824,catalytic activity;GO:0016798,hydrolase activity, acting on glycosyl bonds;GO:0046872,metal ion binding;GO:0043169,cation binding;GO:0004553,hydrolase activity, hydrolyzing O-glycosyl compounds;GO:0030246,carbohydrate binding;GO:0004565,beta-galactosidase activity;GO:0009341,beta-galactosidase complex;GO:0016787,hydrolase activity;GO:0005975,carbohydrate me…
isotig00272	2531					tr|B9SYE5|B9SYE5_RICCO ATP binding protein, putative OS=Ricinus communis GN=RCOM_0060310 PE=4 SV=1	0	ref|XP_002531014.1| ATP binding protein, putative [Ricinus communis] gb|EEF31374.1| ATP binding protein, putative [Ricinus communis]	0	lcl|B9H3B3_POPTR/339-604 PF00069.20;Pkinase;	5e-117	gnl|CDD|36401 KOG1187, KOG1187, KOG1187, Serine/threonine protein kinase [Signal transduction mechanisms].	1e-62	T				GO:0016020,membrane;GO:0050321,tau-protein kinase activity;GO:0005524,ATP binding;GO:0009610,response to symbiotic fungus;GO:0055114,oxidation-reduction process;GO:0000166,nucleotide binding;GO:0004672,protein kinase activity;GO:0016021,integral to membrane;GO:0046658,anchored to plasma membrane;GO:0005886,plasma membrane;GO:0016491,oxidoreductase activity;GO:0032440,2-alkenal reductase [NAD(P)] …
isotig00273	2525	sp|Q9LD43|ACCA_ARATH Acetyl-coenzyme A carboxylase carboxyl transferase subunit alpha, chloroplastic OS=Arabidopsis thaliana GN=CAC3 PE=1 SV=1	4e-170	gnl|CDD|178768 PLN03229, PLN03229, acetyl-coenzyme A carboxylase carboxyl transferase subunit alpha; Provisional.	0	tr|B9RDP1|B9RDP1_RICCO Acetyl-coenzyme A carboxylase carboxyl transferase alpha, putative OS=Ricinus communis GN=RCOM_1614630 PE=3 SV=1	0	ref|XP_002511830.1| acetyl-coenzyme A carboxylase carboxyl transferase alpha, putative [Ricinus communis] gb|EEF50499.1| acetyl-coenzyme A carboxylase carboxyl transferase alpha, putative [Ricinus communis]	0	lcl|B9ICB1_POPTR/98-242 PF03255.9;ACCA;	2e-64				EC:6.4.1.2	K01962	ko00061, Fatty acid biosynthesis;ko00253, Tetracycline biosynthesis;ko00620, Pyruvate metabolism;ko00640, Propanoate metabolism;ko00720, Carbon fixation pathways in prokaryotes;	GO:0016020,membrane;GO:0003989,acetyl-CoA carboxylase activity;GO:0005524,ATP binding;GO:0009317,acetyl-CoA carboxylase complex;GO:0005737,cytoplasm;GO:0009706,chloroplast inner membrane;GO:0016874,ligase activity;GO:2001295,malonyl-CoA biosynthetic process;GO:0009528,plastid inner membrane;GO:0000166,nucleotide binding;GO:0009536,plastid;GO:0016740,transferase activity;GO:0006633,fatty acid bios…
isotig00274	2521			gnl|CDD|162106 TIGR00917, 2A060601, Niemann-Pick C type protein family. The model describes Niemann-Pick C type protein in eukaryotes. The defective protein has been associated with Niemann-Pick disease which is described in humans as autosomal recessive lipidosis. It is characterized by the lysosomal accumulation of unestrified cholesterol. It is an integral membrane protein, which indicates tha…	7e-136	tr|D7UDA3|D7UDA3_VITVI Putative uncharacterized protein OS=Vitis vinifera GN=VIT_18s0122g01280 PE=4 SV=1	0	ref|XP_002272383.2| PREDICTED: niemann-Pick C1 protein-like [Vitis vinifera]	0	lcl|B8AT56_ORYSI/348-1117 PF02460.13;Patched;	0				Niemann-Pick C1 protein	K12385	ko04142, Lysosome;	GO:0016020,membrane;GO:0008158,hedgehog receptor activity;GO:0016021,integral to membrane;GO:0005886,plasma membrane;GO:0030301,cholesterol transport;GO:0005773,vacuole
isotig00275	2514					tr|B9T015|B9T015_RICCO Programmed cell death protein, putative OS=Ricinus communis GN=RCOM_0036510 PE=4 SV=1	0			lcl|B9T015_RICCO/1193-1330 PF05843.9;Suf;	5e-46				rRNA biogenesis protein RRP5	K14792		GO:0006397,mRNA processing;GO:0006396,RNA processing;GO:0005634,nucleus;GO:0003723,RNA binding;GO:0005730,nucleolus;GO:0005622,intracellular;GO:0005886,plasma membrane
isotig00276	2513	sp|Q42438|CDPK8_ARATH Calcium-dependent protein kinase 8 OS=Arabidopsis thaliana GN=CPK8 PE=1 SV=1	0	gnl|CDD|197582 smart00220, S_TKc, Serine/Threonine protein kinases, catalytic domain. Phosphotransferases. Serine or threonine-specific kinase subfamily.	3e-89	tr|B9HNX4|B9HNX4_POPTR Predicted protein OS=Populus trichocarpa GN=POPTRDRAFT_722938 PE=4 SV=1	0	gb|AEY55359.1| calcium-dependent protein kinase [Morus alba var. multicaulis]	0	lcl|E3VJP8_TOBAC/54-312 PF00069.20;Pkinase;	6e-137	gnl|CDD|35255 KOG0032, KOG0032, KOG0032, Ca2+/calmodulin-dependent protein kinase, EF-Hand protein superfamily [Signal transduction mechanisms].	6e-117	T	EC:2.7.11.1	K13412	ko04626, Plant-pathogen interaction;ko05145, Toxoplasmosis;	GO:0016310,phosphorylation;GO:0005524,ATP binding;GO:0016301,kinase activity;GO:0006468,protein phosphorylation;GO:0004674,protein serine/threonine kinase activity;GO:0004683,calmodulin-dependent protein kinase activity;GO:0000166,nucleotide binding;GO:0004672,protein kinase activity;GO:0005509,calcium ion binding;GO:0016740,transferase activity;GO:0005886,plasma membrane;GO:0016772,transferase a…
isotig00277	2508	sp|Q9S7R7|Y3903_ARATH BTB/POZ domain-containing protein At3g09030 OS=Arabidopsis thaliana GN=At3g09030 PE=2 SV=1	2e-140	gnl|CDD|145398 pfam02214, K_tetra, K+ channel tetramerisation domain. The N-terminal, cytoplasmic tetramerisation domain (T1) of voltage-gated K+ channels encodes molecular determinants for subfamily-specific assembly of alpha-subunits into functional tetrameric channels. It is distantly related to the BTB/POZ domain pfam00651.	5e-13	tr|B9SZD2|B9SZD2_RICCO Protein binding protein, putative OS=Ricinus communis GN=RCOM_1152050 PE=4 SV=1	0	ref|XP_002531351.1| protein binding protein, putative [Ricinus communis] gb|EEF31035.1| protein binding protein, putative [Ricinus communis]	0	lcl|Q84QB5_ORYSJ/91-480 PB004860; Pfam-B_4860;	2e-77							GO:0005216,ion channel activity;GO:0051260,protein homooligomerization
isotig00278	2521	sp|Q9Y3F4|STRAP_HUMAN Serine-threonine kinase receptor-associated protein OS=Homo sapiens GN=STRAP PE=1 SV=1	2e-80	gnl|CDD|153114 cd01056, Euk_Ferritin, eukaryotic ferritins. Eukaryotic Ferritin (Euk_Ferritin) domain. Ferritins are the primary iron storage proteins of most living organisms and members of a broad superfamily of ferritin-like diiron-carboxylate proteins. The iron-free (apoferritin) ferritin molecule is a protein shell composed of 24 protein chains arranged in 432 symmetry. Iron storage involves…	2e-43	tr|B9STP9|B9STP9_RICCO Serine-threonine kinase receptor-associated protein, putative OS=Ricinus communis GN=RCOM_0826280 PE=4 SV=1	0	ref|XP_002529368.1| serine-threonine kinase receptor-associated protein, putative [Ricinus communis] gb|EEF33035.1| serine-threonine kinase receptor-associated protein, putative [Ricinus communis]	0	lcl|A8D015_PYRPY/147-292 PF00210.19;Ferritin;	6e-49	gnl|CDD|35499 KOG0278, KOG0278, KOG0278, Serine/threonine kinase receptor-associated protein [Lipid transport and metabolism].	4e-151	IPR	serine-threonine kinase receptor-associated protein	K13137	ko03013, RNA transport;	GO:0016310,phosphorylation;GO:0016301,kinase activity
isotig00279	2524			gnl|CDD|192269 pfam09368, Sas10_Utp3_C, Sas10 C-terminal domain. This family contains a C-terminal presumed domain in Sas10 which hash been identified as a regulator of chromatin silencing.	1e-27	tr|F6HAX1|F6HAX1_VITVI Putative uncharacterized protein OS=Vitis vinifera GN=VIT_05s0094g00440 PE=4 SV=1	0	ref|XP_002273791.1| PREDICTED: uncharacterized protein C3B8.09-like [Vitis vinifera]	0	lcl|C6YXL1_ORYSJ/1-261 PB001361; Pfam-B_1361;	4e-51	gnl|CDD|38328 KOG3118, KOG3118, KOG3118, Disrupter of silencing SAS10 [Chromatin structure and dynamics].	1e-43	B	U3 small nucleolar RNA-associated protein 3	K14767		GO:0005634,nucleus;GO:0016458,gene silencing;GO:0030529,ribonucleoprotein complex;GO:0003676,nucleic acid binding
isotig00280	2520	sp|P72749|TYPA_SYNY3 GTP-binding protein TypA/BipA homolog OS=Synechocystis sp. (strain PCC 6803 / Kazusa) GN=typA PE=3 SV=1	5e-175	gnl|CDD|162336 TIGR01394, TypA_BipA, GTP-binding protein TypA/BipA. This bacterial (and Arabidopsis) protein, termed TypA or BipA, a GTP-binding protein, is phosphorylated on a tyrosine residue under some cellular conditions. Mutants show altered regulation of some pathways, but the precise function is unknown.	0	tr|B9SUF2|B9SUF2_RICCO GTP-binding protein typa/bipa, putative OS=Ricinus communis GN=RCOM_0751130 PE=4 SV=1	0	ref|XP_002529621.1| GTP-binding protein typa/bipa, putative [Ricinus communis] gb|EEF32766.1| GTP-binding protein typa/bipa, putative [Ricinus communis]	0	lcl|A9PF30_POPTR/86-279 PF00009.22;GTP_EFTU;	4e-101	gnl|CDD|35683 KOG0462, KOG0462, KOG0462, Elongation factor-type GTP-binding protein [Translation, ribosomal structure and biogenesis].	0	J				GO:0006184,GTP catabolic process;GO:0003746,translation elongation factor activity;GO:0005622,intracellular;GO:0006414,translational elongation;GO:0003924,GTPase activity;GO:0000166,nucleotide binding;GO:0005525,GTP binding;GO:0031425,chloroplast RNA processing;GO:0009507,chloroplast;GO:0009570,chloroplast stroma
isotig00281	2522					tr|B9GQF3|B9GQF3_POPTR Predicted protein OS=Populus trichocarpa GN=POPTRDRAFT_755354 PE=4 SV=1	1e-134	ref|XP_002301387.1| predicted protein [Populus trichocarpa] gb|EEE80660.1| predicted protein [Populus trichocarpa]	9e-135									GO:0051087,chaperone binding
isotig00282	2523	sp|P92948|CDC5L_ARATH Cell division cycle 5-like protein OS=Arabidopsis thaliana GN=CDC5 PE=1 SV=2	2e-172	gnl|CDD|192845 pfam11831, DUF3351, Domain of unknown function (DUF3351). This domain is functionally uncharacterised. This domain is found in bacteria. This presumed domain is typically between 73 to 279 amino acids in length.	2e-72	tr|B9S7K4|B9S7K4_RICCO Cell division control protein, putative OS=Ricinus communis GN=RCOM_0609050 PE=4 SV=1	0	ref|XP_002521973.1| cell division control protein, putative [Ricinus communis] gb|EEF40377.1| cell division control protein, putative [Ricinus communis]	0	lcl|CDC5L_ARATH/338-729 PF11831.3;Myb_Cef;	7e-129				pre-mRNA-splicing factor CDC5/CEF1	K12860	ko03040, Spliceosome;	GO:0050832,defense response to fungus;GO:0010204,defense response signaling pathway, resistance gene-independent;GO:0003677,DNA binding;GO:0051301,cell division;GO:0042742,defense response to bacterium;GO:0009870,defense response signaling pathway, resistance gene-dependent;GO:0009507,chloroplast
isotig00283	2520	sp|P55737|HS902_ARATH Heat shock protein 90-2 OS=Arabidopsis thaliana GN=HSP90-2 PE=1 SV=1	0	gnl|CDD|185535 PTZ00272, PTZ00272, heat shock protein 83 kDa (Hsp83); Provisional.	0	tr|D6C500|D6C500_SOYBN HSP90-2 OS=Glycine max PE=2 SV=1	0	ref|NP_001240230.1| uncharacterized protein LOC100819568 [Glycine max] gb|ADC45396.1| HSP90-2 [Glycine max]	0	lcl|B9GIR0_POPTR/184-706 PF00183.13;HSP90;	0	gnl|CDD|35242 KOG0019, KOG0019, KOG0019, Molecular chaperone (HSP90 family) [Posttranslational modification, protein turnover, chaperones].	0	O	molecular chaperone HtpG	K04079	ko04141, Protein processing in endoplasmic reticulum;ko04612, Antigen processing and presentation;ko04621, NOD-like receptor signaling pathway;ko04626, Plant-pathogen interaction;ko04914, Progesterone-mediated oocyte maturation;ko05200, Pathways in cancer;ko05215, Prostate cancer;	GO:0005774,vacuolar membrane;GO:0006457,protein folding;GO:0005524,ATP binding;GO:0000166,nucleotide binding;GO:0051082,unfolded protein binding;GO:0006950,response to stress;GO:0005737,cytoplasm
isotig00284	2516	sp|Q9FGY9|PNG1_ARATH Peptide-N(4)-(N-acetyl-beta-glucosaminyl)asparagine amidase OS=Arabidopsis thaliana GN=PNG1 PE=2 SV=1	0			tr|D7TUL1|D7TUL1_VITVI Putative uncharacterized protein OS=Vitis vinifera GN=VIT_14s0030g01930 PE=4 SV=1	0	ref|XP_002278422.1| PREDICTED: peptide-N(4)-(N-acetyl-beta-glucosaminyl)asparagine amidase [Vitis vinifera] emb|CBI34186.3| unnamed protein product [Vitis vinifera]	0	lcl|D7TUL1_VITVI/282-398 PF03835.10;Rad4;	1e-47	gnl|CDD|36127 KOG0909, KOG0909, KOG0909, Peptide:N-glycanase [Posttranslational modification, protein turnover, chaperones].	6e-129	O	EC:3.5.1.52	K01456	ko04141, Protein processing in endoplasmic reticulum;	GO:0005634,nucleus;GO:0003684,damaged DNA binding;GO:0006289,nucleotide-excision repair
isotig00285	2515			gnl|CDD|29145 cd00183, TFIIS_I, N-terminal domain (domain I) of transcription elongation factor S-II (TFIIS); similar to a domain found in elongin A and CRSP70; likely to be involved in transcription; domain I from TFIIS interacts with RNA polymerase II holoenzyme.	2e-14	tr|F6HQP1|F6HQP1_VITVI Putative uncharacterized protein OS=Vitis vinifera GN=VIT_08s0040g00990 PE=4 SV=1	2e-148	ref|XP_002517284.1| conserved hypothetical protein [Ricinus communis] gb|EEF45077.1| conserved hypothetical protein [Ricinus communis]	3e-145	lcl|B9RU65_RICCO/183-234 PF08711.6;Med26;	1e-16							GO:0005634,nucleus;GO:0003677,DNA binding;GO:0006351,transcription, DNA-dependent
isotig00286	2518	sp|Q3AYC6|SYT_SYNS9 Threonine--tRNA ligase OS=Synechococcus sp. (strain CC9902) GN=thrS PE=3 SV=1	0	gnl|CDD|178431 PLN02837, PLN02837, threonine-tRNA ligase.	0	tr|F6HHK5|F6HHK5_VITVI Putative uncharacterized protein OS=Vitis vinifera GN=VIT_12s0057g00400 PE=3 SV=1	0	ref|XP_002270988.2| PREDICTED: threonyl-tRNA synthetase-like [Vitis vinifera]	0	lcl|A5BHW8_VITVI/313-482 PF00587.20;tRNA-synt_2b;	6e-86	gnl|CDD|36850 KOG1637, KOG1637, KOG1637, Threonyl-tRNA synthetase [Translation, ribosomal structure and biogenesis].	2e-115	J	EC:6.1.1.3	K01868	ko00970, Aminoacyl-tRNA biosynthesis;	GO:0016876,ligase activity, forming aminoacyl-tRNA and related compounds;GO:0005524,ATP binding;GO:0004829,threonine-tRNA ligase activity;GO:0005737,cytoplasm;GO:0016874,ligase activity;GO:0000166,nucleotide binding;GO:0043039,tRNA aminoacylation;GO:0005739,mitochondrion;GO:0006435,threonyl-tRNA aminoacylation;GO:0009507,chloroplast;GO:0046872,metal ion binding;GO:0006418,tRNA aminoacylation for …
isotig00287	2511					tr|B9SS47|B9SS47_RICCO O-linked n-acetylglucosamine transferase, ogt, putative OS=Ricinus communis GN=RCOM_1168260 PE=4 SV=1	0	ref|XP_002528816.1| o-linked n-acetylglucosamine transferase, ogt, putative [Ricinus communis] gb|EEF33550.1| o-linked n-acetylglucosamine transferase, ogt, putative [Ricinus communis]	0	lcl|B9SS47_RICCO/585-651 PF13414.1;TPR_11;	1e-26	gnl|CDD|39364 KOG4162, KOG4162, KOG4162, Predicted calmodulin-binding protein [Signal transduction mechanisms].	1e-140	T				GO:0016740,transferase activity;GO:0005886,plasma membrane
isotig00288	2508	sp|Q9FFT9|RH32_ARATH DEAD-box ATP-dependent RNA helicase 32 OS=Arabidopsis thaliana GN=RH32 PE=2 SV=1	0			tr|B9I7V0|B9I7V0_POPTR Predicted protein OS=Populus trichocarpa GN=POPTRDRAFT_571554 PE=3 SV=1	0	ref|XP_002319844.1| predicted protein [Populus trichocarpa] gb|EEE95767.1| predicted protein [Populus trichocarpa]	0	lcl|RH32_ARATH/95-266 PF00270.24;DEAD;	1e-64	gnl|CDD|35564 KOG0343, KOG0343, KOG0343, RNA Helicase [RNA processing and modification].	6e-167	A	EC:3.6.4.13	K14776		GO:0005634,nucleus;GO:0003723,RNA binding;GO:0005524,ATP binding;GO:0004386,helicase activity;GO:0006364,rRNA processing;GO:0008026,ATP-dependent helicase activity;GO:0003676,nucleic acid binding;GO:0042254,ribosome biogenesis;GO:0016787,hydrolase activity;GO:0005730,nucleolus;GO:0000166,nucleotide binding
isotig00289	2500	sp|P37709|TRHY_RABIT Trichohyalin OS=Oryctolagus cuniculus GN=TCHH PE=2 SV=1	3e-11			tr|D7SUW3|D7SUW3_VITVI Putative uncharacterized protein OS=Vitis vinifera GN=VIT_04s0008g05690 PE=4 SV=1	0	ref|XP_002282789.2| PREDICTED: uncharacterized protein LOC100259525 [Vitis vinifera] emb|CBI21062.3| unnamed protein product [Vitis vinifera]	0	lcl|B9RP22_RICCO/591-1573 PB000653; Pfam-B_653;	0							GO:0009058,biosynthetic process;GO:0005509,calcium ion binding;GO:0003824,catalytic activity;GO:0031424,keratinization;GO:0030170,pyridoxal phosphate binding
isotig00290	2516					tr|B9RBT8|B9RBT8_RICCO Putative uncharacterized protein OS=Ricinus communis GN=RCOM_1681020 PE=4 SV=1	0	ref|XP_002509622.1| conserved hypothetical protein [Ricinus communis] gb|EEF51009.1| conserved hypothetical protein [Ricinus communis]	0									GO:0003676,nucleic acid binding
isotig00291	2499					tr|B9HMD1|B9HMD1_POPTR Predicted protein OS=Populus trichocarpa GN=POPTRDRAFT_565325 PE=4 SV=1	0	ref|XP_003541632.1| PREDICTED: uncharacterized protein LOC100811844 [Glycine max]	0	lcl|B9HMD1_POPTR/188-660 PB009884; Pfam-B_9884;	0
isotig00292	2505					tr|F6I216|F6I216_VITVI Putative uncharacterized protein OS=Vitis vinifera GN=VIT_00s0361g00080 PE=4 SV=1	0	ref|XP_003529282.1| PREDICTED: uncharacterized protein LOC100804052 [Glycine max]	0	lcl|A3BKV8_ORYSJ/99-224 PF06273.6;eIF-4B;	2e-14							GO:0006413,translational initiation;GO:0003743,translation initiation factor activity
isotig00293	2506									lcl|B9PAG1_POPTR/1-310 PF05695.7;DUF825;	1e-150				large subunit ribosomal protein L2	K02886	ko03010, Ribosome;
isotig00294	2508	sp|Q9SJD4|LACS8_ARATH Long chain acyl-CoA synthetase 8 OS=Arabidopsis thaliana GN=LACS8 PE=2 SV=1	0	gnl|CDD|178012 PLN02387, PLN02387, long-chain-fatty-acid-CoA ligase family protein.	0	tr|D7TD95|D7TD95_VITVI Putative uncharacterized protein OS=Vitis vinifera GN=VIT_12s0057g01270 PE=4 SV=1	0	ref|XP_002267417.1| PREDICTED: long chain acyl-CoA synthetase 8 [Vitis vinifera] emb|CBI28468.3| unnamed protein product [Vitis vinifera]	0	lcl|D7TD95_VITVI/129-609 PF00501.23;AMP-binding;	0	gnl|CDD|36395 KOG1180, KOG1180, KOG1180, Acyl-CoA synthetase [Lipid transport and metabolism].	0	I	EC:6.2.1.3	K01897	ko00071, Fatty acid metabolism;ko03320, PPAR signaling pathway;ko04146, Peroxisome;ko04920, Adipocytokine signaling pathway;	GO:0016020,membrane;GO:0005783,endoplasmic reticulum;GO:0005524,ATP binding;GO:0031090,organelle membrane;GO:0004467,long-chain fatty acid-CoA ligase activity;GO:0005777,peroxisome;GO:0005741,mitochondrial outer membrane;GO:0016874,ligase activity;GO:0006631,fatty acid metabolic process;GO:0000166,nucleotide binding;GO:0016021,integral to membrane;GO:0005739,mitochondrion;GO:0005778,peroxisomal m…
isotig00295	2507	sp|Q9LV37|MPK9_ARATH Mitogen-activated protein kinase 9 OS=Arabidopsis thaliana GN=MPK9 PE=2 SV=2	0	gnl|CDD|143364 cd07859, STKc_TDY_MAPK_plant, Catalytic domain of the Serine/Threonine Kinases, TDY Mitogen-Activated Protein Kinases from Plants. Serine/Threonine Kinases (STKs), Plant TDY Mitogen-Activated Protein Kinase (MAPK) subfamily, catalytic (c) domain. STKs catalyze the transfer of the gamma-phosphoryl group from ATP to serine/threonine residues on protein substrates. The TDY MAPK subfam…	0	tr|D7SJ91|D7SJ91_VITVI Putative uncharacterized protein OS=Vitis vinifera GN=VIT_17s0000g02570 PE=4 SV=1	0	ref|XP_003525196.1| PREDICTED: mitogen-activated protein kinase 15-like isoform 1 [Glycine max]	0	lcl|B9IEA7_POPTR/55-346 PF00069.20;Pkinase;	3e-151	gnl|CDD|35879 KOG0660, KOG0660, KOG0660, Mitogen-activated protein kinase [Signal transduction mechanisms].	1e-137	TDKL				GO:0016310,phosphorylation;GO:0005634,nucleus;GO:0000165,MAPK cascade;GO:0009738,abscisic acid mediated signaling pathway;GO:0005524,ATP binding;GO:0016301,kinase activity;GO:0006468,protein phosphorylation;GO:0004674,protein serine/threonine kinase activity;GO:0000166,nucleotide binding;GO:0004672,protein kinase activity;GO:0005829,cytosol;GO:0016740,transferase activity;GO:0005739,mitochondrion…
isotig00296	2503	sp|Q9C9N5|Y1668_ARATH Probable inactive leucine-rich repeat receptor-like protein kinase At1g66830 OS=Arabidopsis thaliana GN=At1g66830 PE=1 SV=1	2e-124			tr|B9RMH3|B9RMH3_RICCO Putative uncharacterized protein OS=Ricinus communis GN=RCOM_1080850 PE=4 SV=1	0	ref|XP_002514942.1| protein with unknown function [Ricinus communis] gb|EEF47496.1| protein with unknown function [Ricinus communis]	0	lcl|B9RMH3_RICCO/427-717 PF00069.20;Pkinase;	3e-140	gnl|CDD|36401 KOG1187, KOG1187, KOG1187, Serine/threonine protein kinase [Signal transduction mechanisms].	2e-69	T				GO:0016020,membrane;GO:0016310,phosphorylation;GO:0003677,DNA binding;GO:0005524,ATP binding;GO:0006355,regulation of transcription, DNA-dependent;GO:0055114,oxidation-reduction process;GO:0000166,nucleotide binding;GO:0004672,protein kinase activity;GO:0016021,integral to membrane;GO:0005886,plasma membrane;GO:0016491,oxidoreductase activity;GO:0005634,nucleus;GO:0016301,kinase activity;GO:00064…
isotig00297	2497			gnl|CDD|148446 pfam06839, zf-GRF, GRF zinc finger. This presumed zinc binding domain is found in a variety of DNA-binding proteins. It seems likely that this domain is involved in nucleic acid binding. It is named GRF after three conserved residues in the centre of the alignment of the domain. This zinc finger may be related to pfam01396.	8e-06	tr|B9RGV4|B9RGV4_RICCO Putative uncharacterized protein OS=Ricinus communis GN=RCOM_1444290 PE=4 SV=1	5e-15								endonuclease VIII-like 3	K10569	ko03410, Base excision repair;
isotig00298	2503					tr|A5BIW7|A5BIW7_VITVI Putative uncharacterized protein OS=Vitis vinifera GN=VITISV_001744 PE=4 SV=1	4e-95	emb|CAN65705.1| hypothetical protein VITISV_001744 [Vitis vinifera]	3e-95									GO:0000166,nucleotide binding;GO:0003676,nucleic acid binding
isotig00299	2500	sp|Q03685|BIP5_TOBAC Luminal-binding protein 5 OS=Nicotiana tabacum GN=BIP5 PE=2 SV=1	0	gnl|CDD|185395 PTZ00009, PTZ00009, heat shock 70 kDa protein; Provisional.	0	tr|A9UKE0|A9UKE0_9ROSA ER-binding protein OS=Malus pumila GN=bip PE=2 SV=1	0	gb|AAW55475.1| ER-binding protein [Malus pumila]	0	lcl|O22639_SOYBN/37-644 PF00012.15;HSP70;	0	gnl|CDD|35323 KOG0100, KOG0100, KOG0100, Molecular chaperones GRP78/BiP/KAR2, HSP70 superfamily [Posttranslational modification, protein turnover, chaperones].	0	O	heat shock 70kDa protein 5	K09490	ko03060, Protein export;ko04141, Protein processing in endoplasmic reticulum;ko05020, Prion diseases;	GO:0005788,endoplasmic reticulum lumen;GO:0016020,membrane;GO:0005783,endoplasmic reticulum;GO:0005524,ATP binding;GO:0006950,response to stress;GO:0034976,response to endoplasmic reticulum stress;GO:0005730,nucleolus;GO:0000166,nucleotide binding;GO:0010197,polar nucleus fusion;GO:0005886,plasma membrane;GO:0009507,chloroplast;GO:0005634,nucleus;GO:0030433,ER-associated protein catabolic process…
isotig00300	2504	sp|Q08891|FACR2_ARATH Fatty acyl-CoA reductase 2 OS=Arabidopsis thaliana GN=FAR2 PE=2 SV=2	0	gnl|CDD|178119 PLN02503, PLN02503, fatty acyl-CoA reductase 2.	0	tr|B9IID5|B9IID5_POPTR Predicted protein OS=Populus trichocarpa GN=POPTRDRAFT_576417 PE=4 SV=1	0	ref|XP_002323348.1| predicted protein [Populus trichocarpa] gb|EEF05109.1| predicted protein [Populus trichocarpa]	0	lcl|B9IID5_POPTR/126-433 PF07993.7;NAD_binding_4;	2e-133	gnl|CDD|36435 KOG1221, KOG1221, KOG1221, Acyl-CoA reductase [Lipid transport and metabolism].	2e-126	I	EC:1.2.1.-	K13356	ko00073, Cutin, suberine and wax biosynthesis;ko04146, Peroxisome;	GO:0016620,oxidoreductase activity, acting on the aldehyde or oxo group of donors, NAD or NADP as acceptor;GO:0080019,fatty-acyl-CoA reductase (alcohol-forming) activity;GO:0000166,nucleotide binding;GO:0010584,pollen exine formation;GO:0055114,oxidation-reduction process
isotig00301	2498			gnl|CDD|192001 pfam08325, WLM, WLM domain. This is a predicted metallopeptidase domain called WLM (Wss1p-like metalloproteases). These are linked to the Ub-system by virtue of fusions with the UB-binding PUG (PUB), Ub-like, and Little Finger domains. More specifically, genetic evidence implicates the WLM family in de-SUMOylation.	6e-46	tr|F6HIG1|F6HIG1_VITVI Putative uncharacterized protein OS=Vitis vinifera GN=VIT_12s0059g01630 PE=4 SV=1	0	ref|XP_002271945.1| PREDICTED: uncharacterized protein LOC100248207 [Vitis vinifera]	0	lcl|D7TEG4_VITVI/95-278 PF08325.5;WLM;	4e-87	gnl|CDD|40039 KOG4842, KOG4842, KOG4842, Protein involved in sister chromatid separation and/or segregation [Cell cycle control, cell division, chromosome partitioning].	1e-68	D
isotig00302	2498	sp|Q96329|ACOX4_ARATH Acyl-coenzyme A oxidase 4, peroxisomal OS=Arabidopsis thaliana GN=ACX4 PE=1 SV=1	0	gnl|CDD|178141 PLN02526, PLN02526, acyl-coenzyme A oxidase.	0	tr|D7SY23|D7SY23_VITVI Putative uncharacterized protein OS=Vitis vinifera GN=VIT_08s0105g00460 PE=3 SV=1	0	ref|XP_003632582.1| PREDICTED: acyl-coenzyme A oxidase 4, peroxisomal-like isoform 2 [Vitis vinifera]	0	lcl|D7SY23_VITVI/284-430 PF00441.19;Acyl-CoA_dh_1;	2e-68	gnl|CDD|35360 KOG0138, KOG0138, KOG0138, Glutaryl-CoA dehydrogenase [Amino acid transport and metabolism].	4e-153	E	EC:1.3.3.6	K00232	ko00071, Fatty acid metabolism;ko00592, alpha-Linolenic acid metabolism;ko01040, Biosynthesis of unsaturated fatty acids;ko03320, PPAR signaling pathway;ko04146, Peroxisome;	GO:0016627,oxidoreductase activity, acting on the CH-CH group of donors;GO:0008152,metabolic process;GO:0050660,flavin adenine dinucleotide binding;GO:0005777,peroxisome;GO:0055114,oxidation-reduction process;GO:0006635,fatty acid beta-oxidation;GO:0003997,acyl-CoA oxidase activity;GO:0003995,acyl-CoA dehydrogenase activity;GO:0009793,embryo development ending in seed dormancy;GO:0016491,oxidored…
isotig00303	2500	sp|Q6YZX6|ACOC_ORYSJ Putative aconitate hydratase, cytoplasmic OS=Oryza sativa subsp. japonica GN=Os08g0191100 PE=3 SV=1	0	gnl|CDD|177699 PLN00070, PLN00070, aconitate hydratase.	0	tr|Q6YNR9|Q6YNR9_PRUAV Putative aconitase OS=Prunus avium PE=2 SV=1	0	gb|AAL13084.1| putative aconitase [Prunus avium]	0	lcl|B9SXB6_RICCO/58-568 PF00330.15;Aconitase;	0	gnl|CDD|35673 KOG0452, KOG0452, KOG0452, RNA-binding translational regulator IRP (aconitase superfamily) [RNA processing and modification, Translation, ribosomal structure and biogenesis].	0	AJ	EC:4.2.1.3	K01681	ko00020, Citrate cycle (TCA cycle);ko00630, Glyoxylate and dicarboxylate metabolism;ko00720, Carbon fixation pathways in prokaryotes;	GO:0006097,glyoxylate cycle;GO:0048046,apoplast;GO:0048027,mRNA 5'-UTR binding;GO:0005737,cytoplasm;GO:0003994,aconitate hydratase activity;GO:0016829,lyase activity;GO:0005507,copper ion binding;GO:0006102,isocitrate metabolic process;GO:0051539,4 iron, 4 sulfur cluster binding;GO:0009651,response to salt stress;GO:0005739,mitochondrion;GO:0005886,plasma membrane;GO:0006101,citrate metabolic pro…
isotig00304	2493					tr|B9RLM1|B9RLM1_RICCO Putative uncharacterized protein OS=Ricinus communis GN=RCOM_1469450 PE=4 SV=1	0	ref|XP_002514640.1| conserved hypothetical protein [Ricinus communis] gb|EEF47746.1| conserved hypothetical protein [Ricinus communis]	0	lcl|B9N047_POPTR/823-1004 PF14309.1;DUF4378;	5e-44
isotig00305	2493	sp|Q8L7F9|B3GTF_ARATH Beta-1,3-galactosyltransferase 15 OS=Arabidopsis thaliana GN=B3GALT15 PE=2 SV=1	2e-160	gnl|CDD|178679 PLN03133, PLN03133, beta-1,3-galactosyltransferase; Provisional.	0	tr|D7TN76|D7TN76_VITVI Putative uncharacterized protein OS=Vitis vinifera GN=VIT_01s0026g02530 PE=4 SV=1	0	ref|XP_002269607.1| PREDICTED: beta-1,3-galactosyltransferase 15 [Vitis vinifera] emb|CBI31949.3| unnamed protein product [Vitis vinifera]	0	lcl|D7TN76_VITVI/399-585 PF01762.16;Galactosyl_T;	3e-95	gnl|CDD|37498 KOG2287, KOG2287, KOG2287, Galactosyltransferases [Carbohydrate transport and metabolism].	8e-81	G	EC:2.4.1.-	K14413	ko00513, Various types of N-glycan biosynthesis;	GO:0016020,membrane;GO:0006486,protein glycosylation;GO:0008378,galactosyltransferase activity;GO:0030246,carbohydrate binding;GO:0016757,transferase activity, transferring glycosyl groups;GO:0005794,Golgi apparatus;GO:0016021,integral to membrane;GO:0016740,transferase activity;GO:0047220,galactosylxylosylprotein 3-beta-galactosyltransferase activity;GO:0010488,UDP-galactose:N-glycan beta-1,3-ga…
isotig00306	2493			gnl|CDD|191377 pfam05817, Ribophorin_II, Oligosaccharyltransferase subunit Ribophorin II. This family contains eukaryotic Ribophorin II (RPN2) proteins. The mammalian oligosaccharyltransferase (OST) is a protein complex that effects the cotranslational N-glycosylation of newly synthesised polypeptides, and is composed of the following proteins: ribophorins I and II (RI and RII), OST48, and Dadl, …	1e-175	tr|D7U318|D7U318_VITVI Putative uncharacterized protein OS=Vitis vinifera GN=VIT_07s0005g03640 PE=4 SV=1	0	ref|XP_003521298.1| PREDICTED: dolichyl-diphosphooligosaccharide--protein glycosyltransferase subunit 2-like [Glycine max]	0	lcl|B9GRP4_POPTR/2-688 PF05817.9;Ribophorin_II;	0	gnl|CDD|37658 KOG2447, KOG2447, KOG2447, Oligosaccharyltransferase, delta subunit (ribophorin II) [Posttranslational modification, protein turnover, chaperones].	2e-66	O	oligosaccharyltransferase complex subunit delta (ribophorin II)	K12667	ko00510, N-Glycan biosynthesis;ko00513, Various types of N-glycan biosynthesis;ko04141, Protein processing in endoplasmic reticulum;	GO:0016020,membrane;GO:0005783,endoplasmic reticulum;GO:0018279,protein N-linked glycosylation via asparagine;GO:0004579,dolichyl-diphosphooligosaccharide-protein glycotransferase activity;GO:0009409,response to cold;GO:0009505,plant-type cell wall;GO:0016757,transferase activity, transferring glycosyl groups;GO:0008250,oligosaccharyltransferase complex;GO:0016740,transferase activity;GO:0005789,…
isotig00307	2495					tr|A5AJA7|A5AJA7_VITVI Putative uncharacterized protein OS=Vitis vinifera GN=VITISV_030148 PE=4 SV=1	2e-138	emb|CAN75734.1| hypothetical protein VITISV_030148 [Vitis vinifera]	2e-138						sister chromatid cohesion protein PDS5	K11267
isotig00308	2474	sp|Q9SYM4|TPS1_ARATH Alpha,alpha-trehalose-phosphate synthase [UDP-forming] 1 OS=Arabidopsis thaliana GN=TPS1 PE=1 SV=1	0	gnl|CDD|178616 PLN03064, PLN03064, alpha,alpha-trehalose-phosphate synthase (UDP-forming); Provisional.	0	tr|B9SZ18|B9SZ18_RICCO Trehalose-6-phosphate synthase, putative OS=Ricinus communis GN=RCOM_0493750 PE=4 SV=1	0	ref|XP_002531237.1| trehalose-6-phosphate synthase, putative [Ricinus communis] gb|EEF31134.1| trehalose-6-phosphate synthase, putative [Ricinus communis]	0	lcl|TPS1_ARATH/92-559 PF00982.16;Glyco_transf_20;	0				trehalose 6-phosphate synthase/phosphatase [EC:2.4.1.15 3.1.3.12]	K16055	ko00500, Starch and sucrose metabolism;	GO:0005992,trehalose biosynthetic process;GO:0003824,catalytic activity;GO:0005737,cytoplasm;GO:0010182,sugar mediated signaling pathway;GO:0004805,trehalose-phosphatase activity;GO:0016787,hydrolase activity;GO:0016757,transferase activity, transferring glycosyl groups;GO:0051301,cell division;GO:0003825,alpha,alpha-trehalose-phosphate synthase (UDP-forming) activity;GO:0009790,embryo developmen…
isotig00309	2490	sp|P19595|UGPA_SOLTU UTP--glucose-1-phosphate uridylyltransferase OS=Solanum tuberosum PE=1 SV=3	7e-115	gnl|CDD|178092 PLN02474, PLN02474, UTP--glucose-1-phosphate uridylyltransferase.	3e-133	tr|Q2PEV2|Q2PEV2_TRIPR Putative UDP-glucose pyrophosphorylase OS=Trifolium pratense PE=2 SV=1	0	ref|XP_003526862.1| PREDICTED: UTP--glucose-1-phosphate uridylyltransferase-like [Glycine max]	0	lcl|B9I6E7_POPTR/1-396 PF01704.13;UDPGP;	2e-103	gnl|CDD|37849 KOG2638, KOG2638, KOG2638, UDP-glucose pyrophosphorylase [Carbohydrate transport and metabolism].	6e-109	G	EC:2.7.7.9	K00963	ko00040, Pentose and glucuronate interconversions;ko00052, Galactose metabolism;ko00500, Starch and sucrose metabolism;ko00520, Amino sugar and nucleotide sugar metabolism;	GO:0005840,ribosome;GO:0008152,metabolic process;GO:0005622,intracellular;GO:0016779,nucleotidyltransferase activity;GO:0003983,UTP:glucose-1-phosphate uridylyltransferase activity;GO:0005737,cytoplasm;GO:0030529,ribonucleoprotein complex;GO:0006412,translation;GO:0003735,structural constituent of ribosome;GO:0016740,transferase activity
isotig00310	2490	sp|Q9C6B8|PINI_ARATH Auxin efflux carrier component 1 OS=Arabidopsis thaliana GN=PIN1 PE=1 SV=1	0			tr|Q9FVF6|Q9FVF6_9ROSI PIN1-like auxin transport protein OS=Populus tremula x Populus tremuloides GN=pin1 PE=2 SV=1	0	ref|XP_002322104.1| auxin efflux carrier component [Populus trichocarpa] gb|EEF06231.1| auxin efflux carrier component [Populus trichocarpa]	0	lcl|B9IEC3_POPTR/9-609 PF03547.13;Mem_trans;	0				auxin efflux carrier family	K13947		GO:0010051,xylem and phloem pattern formation;GO:0010229,inflorescence development;GO:0005737,cytoplasm;GO:0009921,auxin efflux carrier complex;GO:0009926,auxin polar transport;GO:0016021,integral to membrane;GO:0010358,leaf shaping;GO:0005886,plasma membrane;GO:0055085,transmembrane transport;GO:0048830,adventitious root development;GO:0010338,leaf formation;GO:0048364,root development;GO:000992…
isotig00311	2489	sp|P37709|TRHY_RABIT Trichohyalin OS=Oryctolagus cuniculus GN=TCHH PE=2 SV=1	2e-25			tr|A5BQE9|A5BQE9_VITVI Putative uncharacterized protein OS=Vitis vinifera GN=VITISV_038920 PE=4 SV=1	0	emb|CAN74873.1| hypothetical protein VITISV_038920 [Vitis vinifera]	0	lcl|D7T9B1_VITVI/1-710 PB020838; Pfam-B_20838;	2e-123	gnl|CDD|35383 KOG0161, KOG0161, KOG0161, Myosin class II heavy chain [Cytoskeleton].	3e-31	ZSLT				GO:0005634,nucleus;GO:0006997,nucleus organization;GO:0005654,nucleoplasm;GO:0005509,calcium ion binding;GO:0005829,cytosol;GO:0031424,keratinization
isotig00312	2484					tr|F6HV19|F6HV19_VITVI Putative uncharacterized protein OS=Vitis vinifera GN=VIT_14s0066g01720 PE=4 SV=1	0	ref|XP_003633834.1| PREDICTED: uncharacterized protein LOC100252575 [Vitis vinifera]	0	lcl|A5AF28_VITVI/1191-1687 PB007335; Pfam-B_7335;	1e-124							GO:0005634,nucleus;GO:0003677,DNA binding;GO:0006351,transcription, DNA-dependent
isotig00313	2482	sp|Q058P4|PUB30_ARATH U-box domain-containing protein 30 OS=Arabidopsis thaliana GN=PUB30 PE=2 SV=1	9e-174	gnl|CDD|128780 smart00504, Ubox, Modified RING finger domain. Modified RING finger domain, without the full complement of Zn2+-binding ligands. Probable involvement in E2-dependent ubiquitination.	4e-20	tr|F6HJQ8|F6HJQ8_VITVI Putative uncharacterized protein OS=Vitis vinifera GN=VIT_00s0471g00010 PE=4 SV=1	0	ref|XP_002267145.2| PREDICTED: U-box domain-containing protein 30 [Vitis vinifera]	0	lcl|B9R6X8_RICCO/207-430 PF05804.7;KAP;	4e-80							GO:0000151,ubiquitin ligase complex;GO:0016567,protein ubiquitination;GO:0016874,ligase activity;GO:0004842,ubiquitin-protein ligase activity
isotig00314	2481					tr|D7TC29|D7TC29_VITVI Putative uncharacterized protein OS=Vitis vinifera GN=VIT_11s0016g05470 PE=4 SV=1	0	emb|CBI28214.3| unnamed protein product [Vitis vinifera]	0	lcl|D7TC29_VITVI/79-347 PB014650; Pfam-B_14650;	1e-69
isotig00315	2484					tr|B9R7S6|B9R7S6_RICCO Putative uncharacterized protein OS=Ricinus communis GN=RCOM_1593980 PE=4 SV=1	0	ref|XP_002510369.1| conserved hypothetical protein [Ricinus communis] gb|EEF52556.1| conserved hypothetical protein [Ricinus communis]	0	lcl|B9R7S6_RICCO/1271-1796 PB010898; Pfam-B_10898;	1e-168							GO:0009737,response to abscisic acid stimulus
isotig00316	2483	sp|Q93YV7|PMT3_ARATH Probable methyltransferase PMT3 OS=Arabidopsis thaliana GN=At4g14360 PE=1 SV=1	0	gnl|CDD|190539 pfam03141, DUF248, Putative methyltransferase. Members of this family of hypothetical plant proteins are probably methyltransferases: several of the aligned sequences either match the methyltransferase profile, or contain a SAM-binding motif. A member from Arabidopsis thaliana contains both. Several family members are described as ankyrin like.	0	tr|A5B517|A5B517_VITVI Putative uncharacterized protein OS=Vitis vinifera GN=VITISV_040077 PE=4 SV=1	0	ref|XP_003519467.1| PREDICTED: probable methyltransferase PMT8-like [Glycine max]	0	lcl|B9T5F0_RICCO/427-938 PF03141.11;Methyltransf_29;	0							GO:0005634,nucleus;GO:0008168,methyltransferase activity;GO:0046872,metal ion binding;GO:0005794,Golgi apparatus;GO:0008270,zinc ion binding;GO:0016740,transferase activity;GO:0032259,methylation;GO:0005886,plasma membrane
isotig00317	2484	sp|Q9S795|BADH1_ARATH Betaine aldehyde dehydrogenase 1, chloroplastic OS=Arabidopsis thaliana GN=ALDH10A8 PE=2 SV=1	0	gnl|CDD|178086 PLN02467, PLN02467, betaine aldehyde dehydrogenase.	0	tr|E9NRZ9|E9NRZ9_9ROSI Betaine-aldehyde dehydrogenase OS=Corylus heterophylla PE=2 SV=1	0	gb|ADW80331.1| betaine-aldehyde dehydrogenase [Corylus heterophylla]	0	lcl|E9NRZ9_9ROSI/16-485 PF00171.17;Aldedh;	0	gnl|CDD|37661 KOG2450, KOG2450, KOG2450, Aldehyde dehydrogenase [Energy production and conversion].	3e-165	C	EC:1.2.1.8	K00130	ko00260, Glycine, serine and threonine metabolism;	GO:0016620,oxidoreductase activity, acting on the aldehyde or oxo group of donors, NAD or NADP as acceptor;GO:0008152,metabolic process;GO:0006950,response to stress;GO:0005777,peroxisome;GO:0055114,oxidation-reduction process;GO:0008802,betaine-aldehyde dehydrogenase activity;GO:0019285,glycine betaine biosynthetic process from choline;GO:0005618,cell wall;GO:0009536,plastid;GO:0009698,phenylpro…
isotig00318	2469	sp|Q8W453|DIR1_ARATH Putative lipid-transfer protein DIR1 OS=Arabidopsis thaliana GN=DIR1 PE=1 SV=1	7e-14	gnl|CDD|128456 smart00151, SWIB, SWI complex, BAF60b domains.	1e-28	tr|G7J046|G7J046_MEDTR Upstream activation factor subunit UAF30 OS=Medicago truncatula GN=MTR_3g055330 PE=4 SV=1	4e-89	ref|XP_003532156.1| PREDICTED: uncharacterized protein LOC100801960 [Glycine max]	1e-89	lcl|D7T858_VITVI/147-222 PF02201.13;SWIB;	1e-32				upstream activation factor subunit UAF30	K15223
isotig00319	2479	sp|Q9SJ41|C3H18_ARATH Zinc finger CCCH domain-containing protein 18 OS=Arabidopsis thaliana GN=At2g05160 PE=2 SV=1	1e-116			tr|B9SST5|B9SST5_RICCO RNA binding protein, putative OS=Ricinus communis GN=RCOM_0047440 PE=4 SV=1	0	ref|XP_002529054.1| RNA binding protein, putative [Ricinus communis] gb|EEF33365.1| RNA binding protein, putative [Ricinus communis]	0	lcl|B9T7W6_RICCO/245-326 PF12872.2;OST-HTH;	6e-33							GO:0046872,metal ion binding;GO:0003723,RNA binding;GO:0000166,nucleotide binding;GO:0008270,zinc ion binding;GO:0003676,nucleic acid binding
isotig00320	2481	sp|Q9HD45|TM9S3_HUMAN Transmembrane 9 superfamily member 3 OS=Homo sapiens GN=TM9SF3 PE=1 SV=2	3e-159	gnl|CDD|145898 pfam02990, EMP70, Endomembrane protein 70.	3e-175	tr|Q940G0|Q940G0_ARATH At1g10950/T19D16_13 OS=Arabidopsis thaliana GN=T19D16.13 PE=2 SV=1	0	ref|XP_003540158.1| PREDICTED: transmembrane 9 superfamily member 3-like [Glycine max]	0	lcl|B9SXF5_RICCO/65-560 PF02990.11;EMP70;	0	gnl|CDD|36491 KOG1277, KOG1277, KOG1277, Endosomal membrane proteins, EMP70 [Intracellular trafficking, secretion, and vesicular transport].	0	U				GO:0016021,integral to membrane
isotig00321	2473	sp|Q8VZF3|CGEP_ARATH Probable glutamyl endopeptidase, chloroplastic OS=Arabidopsis thaliana GN=GEP PE=2 SV=2	0			tr|D7U2I4|D7U2I4_VITVI Putative uncharacterized protein OS=Vitis vinifera GN=VIT_07s0005g01460 PE=4 SV=1	0	ref|XP_002270510.2| PREDICTED: probable glutamyl endopeptidase, chloroplastic-like [Vitis vinifera]	0	lcl|B9I9I8_POPTR/738-914 PF00326.16;Peptidase_S9;	5e-84							GO:0006508,proteolysis;GO:0009570,chloroplast stroma;GO:0009507,chloroplast;GO:0008236,serine-type peptidase activity
isotig00322	2475	sp|Q43125|CRY1_ARATH Cryptochrome-1 OS=Arabidopsis thaliana GN=CRY1 PE=1 SV=2	0	gnl|CDD|131813 TIGR02766, crypt_chrom_pln, cryptochrome, plant family. At least five major families of cryptochomes and photolyases share FAD cofactor binding, sequence homology, and the ability to react to short wavelengths of visible light. Photolysases are responsible for light-dependent DNA repair by removal of two types of uv-induced DNA dimerizations. Cryptochromes have other functions, oft…	0	tr|B9RJK3|B9RJK3_RICCO DNA photolyase, putative OS=Ricinus communis GN=RCOM_1035330 PE=4 SV=1	0	ref|XP_002513922.1| DNA photolyase, putative [Ricinus communis] gb|EEF48505.1| DNA photolyase, putative [Ricinus communis]	0	lcl|Q93VS0_SOLLC/208-488 PF03441.9;FAD_binding_7;	4e-146				cryptochrome 1	K12118	ko04712, Circadian rhythm - plant;	GO:0009882,blue light photoreceptor activity;GO:0010343,singlet oxygen-mediated programmed cell death;GO:0009583,detection of light stimulus;GO:0009414,response to water deprivation;GO:0005524,ATP binding;GO:0010118,stomatal movement;GO:0009637,response to blue light;GO:0055114,oxidation-reduction process;GO:0009785,blue light signaling pathway;GO:0009640,photomorphogenesis;GO:0005737,cytoplasm;G…
isotig00323	2480	sp|P24280|SEC14_YEAST SEC14 cytosolic factor OS=Saccharomyces cerevisiae (strain ATCC 204508 / S288c) GN=SEC14 PE=1 SV=3	5e-36	gnl|CDD|197768 smart00516, SEC14, Domain in homologues of a S. cerevisiae phosphatidylinositol transfer protein (Sec14p). Domain in homologues of a S. cerevisiae phosphatidylinositol transfer protein (Sec14p) and in RhoGAPs, RhoGEFs and the RasGAP, neurofibromin (NF1). Lipid-binding domain. The SEC14 domain of Dbl is known to associate with G protein beta/gamma subunits.	2e-32	tr|D7UAN4|D7UAN4_VITVI Putative uncharacterized protein OS=Vitis vinifera GN=VIT_19s0015g01160 PE=4 SV=1	0	ref|XP_002268040.1| PREDICTED: uncharacterized protein LOC100263435 [Vitis vinifera] emb|CBI39799.3| unnamed protein product [Vitis vinifera]	0	lcl|D7UAN4_VITVI/146-314 PF00650.15;CRAL_TRIO;	9e-82	gnl|CDD|36684 KOG1471, KOG1471, KOG1471, Phosphatidylinositol transfer protein SEC14 and related proteins [Lipid transport and metabolism].	4e-60	I				GO:0016020,membrane;GO:0006810,transport;GO:0005794,Golgi apparatus;GO:0005622,intracellular;GO:0015031,protein transport;GO:0005215,transporter activity;GO:0000139,Golgi membrane
isotig00324	2469	sp|Q10137|SEC14_SCHPO Sec14 cytosolic factor OS=Schizosaccharomyces pombe (strain 972 / ATCC 24843) GN=sec14 PE=2 SV=1	4e-50	gnl|CDD|197768 smart00516, SEC14, Domain in homologues of a S. cerevisiae phosphatidylinositol transfer protein (Sec14p). Domain in homologues of a S. cerevisiae phosphatidylinositol transfer protein (Sec14p) and in RhoGAPs, RhoGEFs and the RasGAP, neurofibromin (NF1). Lipid-binding domain. The SEC14 domain of Dbl is known to associate with G protein beta/gamma subunits.	2e-35	tr|E0CQH2|E0CQH2_VITVI Putative uncharacterized protein OS=Vitis vinifera GN=VIT_18s0001g12950 PE=4 SV=1	0	ref|XP_002281429.1| PREDICTED: uncharacterized protein LOC100248963 isoform 2 [Vitis vinifera] emb|CBI19741.3| unnamed protein product [Vitis vinifera]	0	lcl|B9R7Y5_RICCO/152-319 PF00650.15;CRAL_TRIO;	2e-79	gnl|CDD|36684 KOG1471, KOG1471, KOG1471, Phosphatidylinositol transfer protein SEC14 and related proteins [Lipid transport and metabolism].	8e-78	I				GO:0016020,membrane;GO:0006810,transport;GO:0006657,CDP-choline pathway;GO:0005622,intracellular;GO:0000139,Golgi membrane;GO:0008526,phosphatidylinositol transporter activity;GO:0005794,Golgi apparatus;GO:0006892,post-Golgi vesicle-mediated transport;GO:0015031,protein transport;GO:0005215,transporter activity
isotig00325	2469	sp|Q9ZPI6|AIM1_ARATH Peroxisomal fatty acid beta-oxidation multifunctional protein AIM1 OS=Arabidopsis thaliana GN=AIM1 PE=1 SV=1	0	gnl|CDD|183002 PRK11154, fadJ, multifunctional fatty acid oxidation complex subunit alpha; Reviewed.	7e-116	tr|B9ILP1|B9ILP1_POPTR Predicted protein OS=Populus trichocarpa GN=POPTRDRAFT_825852 PE=3 SV=1	0	ref|XP_002324426.1| predicted protein [Populus trichocarpa] gb|EEF02991.1| predicted protein [Populus trichocarpa]	0	lcl|B9ILP1_POPTR/9-253 PF00378.15;ECH;	2e-105	gnl|CDD|36896 KOG1683, KOG1683, KOG1683, Hydroxyacyl-CoA dehydrogenase/enoyl-CoA hydratase [Lipid transport and metabolism].	6e-100	I	enoyl-CoA hydratase/3-hydroxyacyl-CoA dehydrogenase [EC:4.2.1.17 1.1.1.35 1.1.1.211]	K10527	ko00071, Fatty acid metabolism;ko00592, alpha-Linolenic acid metabolism;	GO:0005777,peroxisome;GO:0055114,oxidation-reduction process;GO:0016829,lyase activity;GO:0006635,fatty acid beta-oxidation;GO:0000166,nucleotide binding;GO:0006631,fatty acid metabolic process;GO:0004165,dodecenoyl-CoA delta-isomerase activity;GO:0009514,glyoxysome;GO:0016491,oxidoreductase activity;GO:0009507,chloroplast;GO:0004300,enoyl-CoA hydratase activity;GO:0003729,mRNA binding;GO:0016616…
isotig00326	2470	sp|Q9ZTX9|ARFD_ARATH Auxin response factor 4 OS=Arabidopsis thaliana GN=ARF4 PE=2 SV=1	0	gnl|CDD|145485 pfam02362, B3, B3 DNA binding domain. This is a family of plant transcription factors with various roles in development, the aligned region corresponds the B3 DNA binding domain as described in this domain is found in VP1/AB13 transcription factors. Some proteins also have a second AP2 DNA binding domain pfam00847 such as RAV1. DNA binding activity was demonstrated by.	8e-24	tr|D7SKV9|D7SKV9_VITVI Putative uncharacterized protein OS=Vitis vinifera GN=VIT_06s0004g03130 PE=4 SV=1	0	ref|XP_002285019.2| PREDICTED: auxin response factor 4-like [Vitis vinifera] emb|CBI16287.3| unnamed protein product [Vitis vinifera]	0	lcl|Q6L8T9_CUCSA/485-697 PF02309.11;AUX_IAA;	2e-70							GO:0005634,nucleus;GO:0003677,DNA binding;GO:0006355,regulation of transcription, DNA-dependent;GO:0010158,abaxial cell fate specification;GO:0009734,auxin mediated signaling pathway;GO:0006351,transcription, DNA-dependent;GO:0046983,protein dimerization activity;GO:0009725,response to hormone stimulus;GO:0010050,vegetative phase change
isotig00327	2466	sp|Q9LD90|DKC1_ARATH H/ACA ribonucleoprotein complex subunit 4 OS=Arabidopsis thaliana GN=NAP57 PE=1 SV=1	0	gnl|CDD|161874 TIGR00425, CBF5, rRNA pseudouridine synthase, putative. This family, found in archaea and eukaryotes, includes the only archaeal proteins markedly similar to bacterial TruB, the tRNA pseudouridine 55 synthase. However, among two related yeast proteins, the archaeal set matches yeast YLR175w far better than YNL292w. The first, termed centromere/microtubule binding protein 5 (CBF5), …	3e-153	tr|F6HLD3|F6HLD3_VITVI Putative uncharacterized protein OS=Vitis vinifera GN=VIT_08s0007g00190 PE=4 SV=1	0	ref|XP_002270073.1| PREDICTED: H/ACA ribonucleoprotein complex subunit 4 [Vitis vinifera]	0	lcl|D7LVP1_ARALL/101-217 PF01509.13;TruB_N;	4e-58	gnl|CDD|37740 KOG2529, KOG2529, KOG2529, Pseudouridine synthase [Translation, ribosomal structure and biogenesis].	8e-147	J	EC:5.4.99.-	K11131	ko03008, Ribosome biogenesis in eukaryotes;	GO:0006396,RNA processing;GO:0003723,RNA binding;GO:0005730,nucleolus;GO:0005829,cytosol;GO:0009451,RNA modification;GO:0009982,pseudouridine synthase activity;GO:0001522,pseudouridine synthesis
isotig00328	2465					tr|B9I745|B9I745_POPTR Predicted protein OS=Populus trichocarpa GN=POPTRDRAFT_663292 PE=4 SV=1	2e-160	ref|XP_002319251.1| predicted protein [Populus trichocarpa] gb|EEE95174.1| predicted protein [Populus trichocarpa]	2e-160	lcl|Q7XBV2_ORYSJ/1-244 PB062396; Pfam-B_62396;	3e-68
isotig00329	2465	sp|Q96321|IMA1_ARATH Importin subunit alpha-1 OS=Arabidopsis thaliana GN=KAP1 PE=1 SV=2	0	gnl|CDD|34668 COG5064, SRP1, Karyopherin (importin) alpha [Intracellular trafficking and secretion].	2e-168	tr|B9RFG6|B9RFG6_RICCO Importin alpha, putative OS=Ricinus communis GN=RCOM_1434500 PE=4 SV=1	0	ref|XP_002512485.1| importin alpha, putative [Ricinus communis] gb|EEF49937.1| importin alpha, putative [Ricinus communis]	0	lcl|B9I717_POPTR/4-95 PF01749.15;IBB;	6e-36	gnl|CDD|35388 KOG0166, KOG0166, KOG0166, Karyopherin (importin) alpha [Intracellular trafficking, secretion, and vesicular transport].	0	U				GO:0006810,transport;GO:0005634,nucleus;GO:0008565,protein transporter activity;GO:0006606,protein import into nucleus;GO:0015031,protein transport;GO:0005737,cytoplasm
isotig00330	2469	sp|Q8L6Y1|UBP14_ARATH Ubiquitin carboxyl-terminal hydrolase 14 OS=Arabidopsis thaliana GN=UBP14 PE=1 SV=1	0			tr|F6H2F7|F6H2F7_VITVI Ubiquitin carboxyl-terminal hydrolase OS=Vitis vinifera GN=VIT_19s0014g03920 PE=3 SV=1	0	emb|CBI20399.3| unnamed protein product [Vitis vinifera]	0	lcl|B9N564_POPTR/306-802 PF00443.24;UCH;	0	gnl|CDD|36162 KOG0944, KOG0944, KOG0944, Ubiquitin-specific protease UBP14 [Posttranslational modification, protein turnover, chaperones].	0	O	EC:3.1.2.15	K11836		GO:0008233,peptidase activity;GO:0004221,ubiquitin thiolesterase activity;GO:0048767,root hair elongation;GO:0046872,metal ion binding;GO:0016787,hydrolase activity;GO:0006508,proteolysis;GO:0006511,ubiquitin-dependent protein catabolic process;GO:0008234,cysteine-type peptidase activity;GO:0008270,zinc ion binding;GO:0016579,protein deubiquitination;GO:0008242,omega peptidase activity;GO:0009793…
isotig00331	2469			gnl|CDD|178582 PLN03005, PLN03005, beta-fructofuranosidase.	0	tr|Q1WLP5|Q1WLP5_MANES Neutral/alkaline invertase OS=Manihot esculenta GN=nINV1 PE=2 SV=1	0	gb|ABA08442.1| neutral/alkaline invertase [Manihot esculenta]	0	lcl|Q8L9K0_ARATH/72-509 PF12899.2;Glyco_hydro_100;	0							GO:0033926,glycopeptide alpha-N-acetylgalactosaminidase activity;GO:0016787,hydrolase activity;GO:0008152,metabolic process;GO:0004575,sucrose alpha-glucosidase activity;GO:0004564,beta-fructofuranosidase activity;GO:0003824,catalytic activity;GO:0016798,hydrolase activity, acting on glycosyl bonds
isotig00332	2465			gnl|CDD|147119 pfam04802, SMK-1, Component of IIS longevity pathway SMK-1. SMK-1 is a component of the IIs longevity pathway which regulates aging in C.elegans. Specifically, SMK-1 influences DAF-16-dependant regulation of the aging process by regulating the transcriptional specificity of DAF-16 activity. SMK-1 plays a role in longevity by modulating the transcriptional specificity of DAF-16.	1e-84	tr|F6H736|F6H736_VITVI Putative uncharacterized protein OS=Vitis vinifera GN=VIT_05s0077g01200 PE=4 SV=1	0	emb|CBI22902.3| unnamed protein product [Vitis vinifera]	0	lcl|B9RZN3_RICCO/165-356 PF04802.10;SMK-1;	6e-94	gnl|CDD|37386 KOG2175, KOG2175, KOG2175, Protein predicted to be involved in carbohydrate metabolism [Carbohydrate transport and metabolism].	5e-126	G
isotig00333	2463			gnl|CDD|30088 cd01366, KISc_C_terminal, Kinesin motor domain, KIFC2/KIFC3/ncd-like carboxy-terminal kinesins. Ncd is a spindle motor protein necessary for chromosome segregation in meiosis. KIFC2/KIFC3-like kinesins have been implicated in motility of the Golgi apparatus as well as dentritic and axonal transport in neurons. This catalytic (head) domain has ATPase activity and belongs to the large…	3e-92	tr|B9T2B2|B9T2B2_RICCO ATP binding protein, putative OS=Ricinus communis GN=RCOM_0409820 PE=3 SV=1	0	ref|XP_002532381.1| ATP binding protein, putative [Ricinus communis] gb|EEF29993.1| ATP binding protein, putative [Ricinus communis]	0	lcl|B9T2B2_RICCO/422-738 PF00225.18;Kinesin;	3e-151	gnl|CDD|35460 KOG0239, KOG0239, KOG0239, Kinesin (KAR3 subfamily) [Cytoskeleton].	1e-88	Z	kinesin family member C2/C3	K10406		GO:0007018,microtubule-based movement;GO:0005874,microtubule;GO:0005524,ATP binding;GO:0000166,nucleotide binding;GO:0003777,microtubule motor activity
isotig00334	2461	sp|Q9M1T1|SETH3_ARATH Probable arabinose 5-phosphate isomerase OS=Arabidopsis thaliana GN=SETH3 PE=2 SV=1	3e-148	gnl|CDD|129488 TIGR00393, kpsF, KpsF/GutQ family protein. This model describes a number of closely related proteins with the phosphosugar-binding domain SIS (Sugar ISomerase) followed by two copies of the CBS (named after Cystathionine Beta Synthase) domain. One is GutQ, a protein of the glucitol operon. Another is KpsF, a virulence factor involved in capsular polysialic acid biosynthesis in some…	5e-57	tr|A9PBR5|A9PBR5_POPTR Predicted protein OS=Populus trichocarpa GN=POPTRDRAFT_816080 PE=2 SV=1	0	ref|XP_002302040.1| predicted protein [Populus trichocarpa] gb|ABK93818.1| unknown [Populus trichocarpa] gb|EEE81313.1| predicted protein [Populus trichocarpa]	0	lcl|B9H8N8_POPTR/55-187 PF01380.17;SIS;	5e-59							GO:0030246,carbohydrate binding;GO:0005524,ATP binding;GO:0000166,nucleotide binding;GO:0019146,arabinose-5-phosphate isomerase activity;GO:0016853,isomerase activity;GO:0005975,carbohydrate metabolic process;GO:0003824,catalytic activity
isotig00335	2456	sp|Q9SIU2|NCBP1_ARATH Nuclear cap-binding protein subunit 1 OS=Arabidopsis thaliana GN=ABH1 PE=1 SV=2	0			tr|D7T129|D7T129_VITVI Putative uncharacterized protein OS=Vitis vinifera GN=VIT_06s0009g03810 PE=4 SV=1	0	ref|XP_003632252.1| PREDICTED: nuclear cap-binding protein subunit 1-like isoform 2 [Vitis vinifera] emb|CBI24208.3| unnamed protein product [Vitis vinifera]	0	lcl|C0L7D4_SOLTU/485-823 PF09090.6;MIF4G_like_2;	3e-111				nuclear cap-binding protein subunit 1	K12882	ko03013, RNA transport;ko03015, mRNA surveillance pathway;ko03040, Spliceosome;	GO:0016070,RNA metabolic process;GO:0005634,nucleus;GO:0003723,RNA binding;GO:0003677,DNA binding;GO:0000394,RNA splicing, via endonucleolytic cleavage and ligation;GO:0000339,RNA cap binding;GO:0031053,primary miRNA processing;GO:0009737,response to abscisic acid stimulus;GO:0048574,long-day photoperiodism, flowering
isotig00336	2462	sp|Q42371|ERECT_ARATH LRR receptor-like serine/threonine-protein kinase ERECTA OS=Arabidopsis thaliana GN=ERECTA PE=1 SV=1	0			tr|B9RQX5|B9RQX5_RICCO Erecta, putative OS=Ricinus communis GN=RCOM_0707480 PE=3 SV=1	0	ref|XP_002516144.1| erecta, putative [Ricinus communis] gb|EEF46146.1| erecta, putative [Ricinus communis]	0	lcl|B9HD00_POPTR/16-281 PF00069.20;Pkinase;	4e-132	gnl|CDD|36401 KOG1187, KOG1187, KOG1187, Serine/threonine protein kinase [Signal transduction mechanisms].	1e-80	TS				GO:0032440,2-alkenal reductase [NAD(P)] activity;GO:0016020,membrane;GO:0016310,phosphorylation;GO:0005524,ATP binding;GO:0016301,kinase activity;GO:0006468,protein phosphorylation;GO:0055114,oxidation-reduction process;GO:0004674,protein serine/threonine kinase activity;GO:0000166,nucleotide binding;GO:0004672,protein kinase activity;GO:0016021,integral to membrane;GO:0016740,transferase activit…
isotig00337	2455	sp|O80585|MTHR2_ARATH Methylenetetrahydrofolate reductase 2 OS=Arabidopsis thaliana GN=MTHFR2 PE=1 SV=2	0	gnl|CDD|178155 PLN02540, PLN02540, methylenetetrahydrofolate reductase.	0	tr|A5ATB7|A5ATB7_VITVI Methylenetetrahydrofolate reductase OS=Vitis vinifera GN=VITISV_016119 PE=3 SV=1	0	emb|CAN82572.1| hypothetical protein VITISV_016119 [Vitis vinifera]	0	lcl|A5ATB7_VITVI/6-301 PF02219.12;MTHFR;	1e-155	gnl|CDD|35784 KOG0564, KOG0564, KOG0564, 5,10-methylenetetrahydrofolate reductase [Amino acid transport and metabolism].	0	E	EC:1.5.1.20	K00297	ko00670, One carbon pool by folate;ko00680, Methane metabolism;ko00720, Carbon fixation pathways in prokaryotes;	GO:0006555,methionine metabolic process;GO:0004489,methylenetetrahydrofolate reductase (NADPH) activity;GO:0035999,tetrahydrofolate interconversion;GO:0055114,oxidation-reduction process;GO:0016491,oxidoreductase activity
isotig00338	2459			gnl|CDD|197731 smart00450, RHOD, Rhodanese Homology Domain. An alpha beta fold found duplicated in the Rhodanese protein. The the Cysteine containing enzymatically active version of the domain is also found in the CDC25 class of protein phosphatases and a variety of proteins such as sulfide dehydrogenases and stress proteins such as Senesence specific protein 1 in plants, PspE and GlpE in bacteri…	8e-08	tr|D7T2G9|D7T2G9_VITVI Putative uncharacterized protein OS=Vitis vinifera GN=VIT_05s0094g00820 PE=4 SV=1	0	ref|XP_002274820.2| PREDICTED: uncharacterized protein LOC100249037 [Vitis vinifera] emb|CBI24700.3| unnamed protein product [Vitis vinifera]	0	lcl|D7T2G9_VITVI/365-487 PF00581.15;Rhodanese;	1e-48							GO:0005634,nucleus;GO:0009507,chloroplast
isotig00339	2459					tr|B9H856|B9H856_POPTR Predicted protein OS=Populus trichocarpa GN=POPTRDRAFT_559520 PE=4 SV=1	0	ref|XP_002306758.1| predicted protein [Populus trichocarpa] gb|EEE93754.1| predicted protein [Populus trichocarpa]	0	lcl|A5AZL2_VITVI/1-309 PB000107; Pfam-B_107;	1e-108	gnl|CDD|35514 KOG0293, KOG0293, KOG0293, WD40 repeat-containing protein [Function unknown].	1e-141	S
isotig00340	2451	sp|Q39821|SDLCA_SOYBN Dynamin-related protein 12A OS=Glycine max PE=1 SV=1	0	gnl|CDD|189811 pfam01031, Dynamin_M, Dynamin central region. This region lies between the GTPase domain, see pfam00350, and the pleckstrin homology (PH) domain, see pfam00169.	2e-81	tr|B9GL50|B9GL50_POPTR Predicted protein OS=Populus trichocarpa GN=POPTRDRAFT_829438 PE=3 SV=1	0	ref|XP_002299468.1| predicted protein [Populus trichocarpa] gb|EEE84273.1| predicted protein [Populus trichocarpa]	0	lcl|B9GL50_POPTR/222-506 PF01031.15;Dynamin_M;	2e-144	gnl|CDD|35667 KOG0446, KOG0446, KOG0446, Vacuolar sorting protein VPS1, dynamin, and related proteins [Intracellular trafficking, secretion, and vesicular transport, General function prediction only].	3e-156	UR				GO:0010051,xylem and phloem pattern formation;GO:0009535,chloroplast thylakoid membrane;GO:0005874,microtubule;GO:0010091,trichome branching;GO:0005737,cytoplasm;GO:0000911,cytokinesis by cell plate formation;GO:0009524,phragmoplast;GO:0016787,hydrolase activity;GO:0005515,protein binding;GO:0043424,protein histidine kinase binding;GO:0000166,nucleotide binding;GO:0005886,plasma membrane;GO:00058…
isotig00341	2455			gnl|CDD|176884 cd08875, START_ArGLABRA2_like, C-terminal lipid-binding START domain of the Arabidopsis homeobox protein GLABRA 2 and related proteins. This subfamily includes the steroidogenic acute regulatory protein (StAR)-related lipid transfer (START) domains of the Arabidopsis homeobox protein GLABRA 2 and related proteins. The START domain family belongs to the SRPBCC (START/RHO_alpha_C/PIT…	1e-62	tr|B9SA48|B9SA48_RICCO Homeobox protein FWA, putative OS=Ricinus communis GN=RCOM_0185240 PE=4 SV=1	3e-116	ref|XP_002522867.1| Homeobox protein FWA, putative [Ricinus communis] gb|EEF39565.1| Homeobox protein FWA, putative [Ricinus communis]	3e-116	lcl|B9SA48_RICCO/72-327 PF01852.14;START;	9e-59				homeobox-leucine zipper protein	K09338		GO:0005634,nucleus;GO:0003677,DNA binding;GO:0006355,regulation of transcription, DNA-dependent;GO:0043565,sequence-specific DNA binding;GO:0003700,sequence-specific DNA binding transcription factor activity
isotig00342	2439			gnl|CDD|100104 cd00590, RRM, RRM (RNA recognition motif), also known as RBD (RNA binding domain) or RNP (ribonucleoprotein domain), is a highly abundant domain in eukaryotes found in proteins involved in post-transcriptional gene expression processes including mRNA and rRNA processing, RNA export, and RNA stability. This domain is 90 amino acids in length and consists of a four-stranded beta-shee…	2e-14	tr|B9RWC1|B9RWC1_RICCO Putative uncharacterized protein OS=Ricinus communis GN=RCOM_1017950 PE=4 SV=1	8e-139	emb|CBI36502.3| unnamed protein product [Vitis vinifera]	5e-140	lcl|B9GFT9_POPTR/325-388 PF00076.17;RRM_1;	5e-25							GO:0046872,metal ion binding;GO:0003723,RNA binding;GO:0000166,nucleotide binding;GO:0008270,zinc ion binding;GO:0003676,nucleic acid binding
isotig00343	2454					tr|F6H269|F6H269_VITVI Putative uncharacterized protein OS=Vitis vinifera GN=VIT_19s0014g03200 PE=4 SV=1	9e-141	emb|CAN69737.1| hypothetical protein VITISV_008338 [Vitis vinifera]	2e-138	lcl|A5B6C1_VITVI/70-1128 PB000991; Pfam-B_991;	6e-127							GO:0005634,nucleus;GO:0009416,response to light stimulus;GO:0005886,plasma membrane;GO:0015995,chlorophyll biosynthetic process;GO:0009718,anthocyanin-containing compound biosynthetic process
isotig00345	2450	sp|Q94B71|OBE3_ARATH Protein OBERON 3 OS=Arabidopsis thaliana GN=OBE3 PE=1 SV=1	0	gnl|CDD|191705 pfam07227, DUF1423, Protein of unknown function (DUF1423). This family represents a conserved region approximately 500 residues long within a number of Arabidopsis thaliana proteins of unknown function.	1e-176	tr|F6HFB0|F6HFB0_VITVI Putative uncharacterized protein OS=Vitis vinifera GN=VIT_01s0011g06210 PE=4 SV=1	0	ref|XP_002281609.2| PREDICTED: protein OBERON 3-like [Vitis vinifera]	0	lcl|B9SNH5_RICCO/351-802 PF07227.6;DUF1423;	0							GO:0006950,response to stress
isotig00346	2448	sp|Q2MHE4|HT1_ARATH Serine/threonine-protein kinase HT1 OS=Arabidopsis thaliana GN=HT1 PE=1 SV=1	2e-91	gnl|CDD|197583 smart00221, STYKc, Protein kinase; unclassified specificity. Phosphotransferases. The specificity of this class of kinases can not be predicted. Possible dual-specificity Ser/Thr/Tyr kinase.	2e-74	tr|B9RBD2|B9RBD2_RICCO Protein-tyrosine kinase, putative OS=Ricinus communis GN=RCOM_1674400 PE=4 SV=1	0	ref|XP_002509466.1| protein-tyrosine kinase, putative [Ricinus communis] gb|EEF50853.1| protein-tyrosine kinase, putative [Ricinus communis]	0	lcl|Q9FDV7_FAGSY/174-430 PF07714.12;Pkinase_Tyr;	5e-134	gnl|CDD|35413 KOG0192, KOG0192, KOG0192, Tyrosine kinase specific for activated (GTP-bound) p21cdc42Hs [Signal transduction mechanisms].	3e-84	T				GO:0016310,phosphorylation;GO:0004709,MAP kinase kinase kinase activity;GO:0000165,MAPK cascade;GO:0005524,ATP binding;GO:0016301,kinase activity;GO:0006468,protein phosphorylation;GO:0004713,protein tyrosine kinase activity;GO:0004674,protein serine/threonine kinase activity;GO:0004672,protein kinase activity;GO:0005829,cytosol;GO:0016740,transferase activity;GO:0005886,plasma membrane;GO:001677…
isotig00347	2435	sp|O65202|ACOX1_ARATH Peroxisomal acyl-coenzyme A oxidase 1 OS=Arabidopsis thaliana GN=ACX1 PE=1 SV=1	0	gnl|CDD|178062 PLN02443, PLN02443, acyl-coenzyme A oxidase.	0	tr|B9SH72|B9SH72_RICCO Acyl-coenzyme A oxidase OS=Ricinus communis GN=RCOM_1119640 PE=3 SV=1	0	ref|XP_002525341.1| acyl-CoA oxidase, putative [Ricinus communis] gb|EEF37074.1| acyl-CoA oxidase, putative [Ricinus communis]	0	lcl|B9SH72_RICCO/275-439 PF00441.19;Acyl-CoA_dh_1;	3e-84	gnl|CDD|35358 KOG0136, KOG0136, KOG0136, Acyl-CoA oxidase [Lipid transport and metabolism].	0	I	EC:1.3.3.6	K00232	ko00071, Fatty acid metabolism;ko00592, alpha-Linolenic acid metabolism;ko01040, Biosynthesis of unsaturated fatty acids;ko03320, PPAR signaling pathway;ko04146, Peroxisome;	GO:0019395,fatty acid oxidation;GO:0009620,response to fungus;GO:0009555,pollen development;GO:0033540,fatty acid beta-oxidation using acyl-CoA oxidase;GO:0050660,flavin adenine dinucleotide binding;GO:0005777,peroxisome;GO:0055114,oxidation-reduction process;GO:0006635,fatty acid beta-oxidation;GO:0003997,acyl-CoA oxidase activity;GO:0000166,nucleotide binding;GO:0006631,fatty acid metabolic pro…
isotig00348	2443	sp|Q9SG80|ASD1_ARATH Alpha-L-arabinofuranosidase 1 OS=Arabidopsis thaliana GN=ASD1 PE=1 SV=1	0	gnl|CDD|197889 smart00813, Alpha-L-AF_C, Alpha-L-arabinofuranosidase C-terminus. This entry represents the C terminus (approximately 200 residues) of bacterial and eukaryotic alpha-L-arabinofuranosidase. This catalyses the hydrolysis of non-reducing terminal alpha-L-arabinofuranosidic linkages in L-arabinose-containing polysaccharides.	2e-45	tr|B2BMP6|B2BMP6_PRUPE Alpha-L-arabinofuranosidase protein OS=Prunus persica PE=2 SV=1	0	gb|ABV32544.1| alpha-L-arabinofuranosidase protein [Prunus persica]	0	lcl|Q1HGK8_PRUPE/460-651 PF06964.7;Alpha-L-AF_C;	4e-99				EC:3.2.1.55	K01209	ko00520, Amino sugar and nucleotide sugar metabolism;	GO:0046556,alpha-N-arabinofuranosidase activity;GO:0046373,L-arabinose metabolic process;GO:0016798,hydrolase activity, acting on glycosyl bonds
isotig00349	2446	sp|Q2V452|CIPK3_ARATH CBL-interacting serine/threonine-protein kinase 3 OS=Arabidopsis thaliana GN=CIPK3 PE=1 SV=2	3e-169	gnl|CDD|197582 smart00220, S_TKc, Serine/Threonine protein kinases, catalytic domain. Phosphotransferases. Serine or threonine-specific kinase subfamily.	2e-86	tr|C4P7S2|C4P7S2_SORBI CBL-interacting protein kinase 23 OS=Sorghum bicolor GN=CIPK23 PE=2 SV=1	0	ref|XP_002461461.1| hypothetical protein SORBIDRAFT_02g003030 [Sorghum bicolor] gb|ACQ83489.1| CBL-interacting protein kinase 23 [Sorghum bicolor] gb|EER97982.1| hypothetical protein SORBIDRAFT_02g003030 [Sorghum bicolor]	0	lcl|A9PJA4_9ROSI/18-270 PF00069.20;Pkinase;	3e-131	gnl|CDD|35803 KOG0583, KOG0583, KOG0583, Serine/threonine protein kinase [Signal transduction mechanisms].	1e-92	T	#	K00924		GO:0016310,phosphorylation;GO:0009414,response to water deprivation;GO:0005524,ATP binding;GO:0010118,stomatal movement;GO:0009628,response to abiotic stimulus;GO:0005737,cytoplasm;GO:0005829,cytosol;GO:0000166,nucleotide binding;GO:0004672,protein kinase activity;GO:0007584,response to nutrient;GO:0009735,response to cytokinin stimulus;GO:0005886,plasma membrane;GO:0005634,nucleus;GO:0007165,sig…
isotig00350	2443					tr|B9IAV6|B9IAV6_POPTR Predicted protein OS=Populus trichocarpa GN=POPTRDRAFT_573126 PE=4 SV=1	0	ref|XP_003544863.1| PREDICTED: uncharacterized protein LOC100781040 [Glycine max]	0
isotig00351	2436	sp|Q9SJZ3|PP169_ARATH Pentatricopeptide repeat-containing protein At2g22410, mitochondrial OS=Arabidopsis thaliana GN=PCMP-E28 PE=2 SV=1	4e-140			tr|G7KWD0|G7KWD0_MEDTR Pentatricopeptide repeat protein OS=Medicago truncatula GN=MTR_7g093900 PE=4 SV=1	0	ref|XP_003625322.1| Pentatricopeptide repeat protein [Medicago truncatula] gb|AES81540.1| Pentatricopeptide repeat protein [Medicago truncatula]	0	lcl|B9RTM2_RICCO/454-503 PF13041.1;PPR_2;	4e-15
isotig00352	2440	sp|P40781|CYPR4_CYNCA Protein CYPRO4 OS=Cynara cardunculus GN=CYPRO4 PE=2 SV=1	7e-152			tr|F6HQB5|F6HQB5_VITVI Putative uncharacterized protein OS=Vitis vinifera GN=VIT_03s0063g00480 PE=4 SV=1	0	ref|XP_002282160.2| PREDICTED: protein CYPRO4-like [Vitis vinifera]	0	lcl|D7TPJ3_VITVI/66-522 PF08553.5;VID27;	0
isotig00353	2438	sp|O25225|TYPA_HELPY GTP-binding protein TypA/BipA homolog OS=Helicobacter pylori (strain ATCC 700392 / 26695) GN=typA PE=3 SV=1	7e-126	gnl|CDD|162336 TIGR01394, TypA_BipA, GTP-binding protein TypA/BipA. This bacterial (and Arabidopsis) protein, termed TypA or BipA, a GTP-binding protein, is phosphorylated on a tyrosine residue under some cellular conditions. Mutants show altered regulation of some pathways, but the precise function is unknown.	0	tr|E0CTM1|E0CTM1_VITVI Putative uncharacterized protein OS=Vitis vinifera GN=VIT_12s0028g02640 PE=4 SV=1	0	ref|XP_003527397.1| PREDICTED: GTP-binding protein TypA/BipA homolog [Glycine max]	0	lcl|B9SGN3_RICCO/51-247 PF00009.22;GTP_EFTU;	2e-53	gnl|CDD|35683 KOG0462, KOG0462, KOG0462, Elongation factor-type GTP-binding protein [Translation, ribosomal structure and biogenesis].	1e-143	J				GO:0006184,GTP catabolic process;GO:0000166,nucleotide binding;GO:0005622,intracellular;GO:0005525,GTP binding;GO:0003924,GTPase activity
isotig00354	2447	sp|Q93YW0|EXEC1_ARATH Protein EXECUTER 1, chloroplastic OS=Arabidopsis thaliana GN=EX1 PE=1 SV=1	1e-101	gnl|CDD|192915 pfam12014, DUF3506, Domain of unknown function (DUF3506). This presumed domain is functionally uncharacterised. This domain is found in eukaryotes. This domain is typically between 131 to 148 amino acids in length. This domain has a conserved KLTGD sequence motif.	4e-50	tr|B9RB35|B9RB35_RICCO EXECUTER1 protein, chloroplast, putative OS=Ricinus communis GN=RCOM_1510790 PE=4 SV=1	0	ref|XP_002511410.1| EXECUTER1 protein, chloroplast precursor, putative [Ricinus communis] gb|EEF52012.1| EXECUTER1 protein, chloroplast precursor, putative [Ricinus communis]	0	lcl|D7SHT0_VITVI/491-623 PF12014.3;DUF3506;	2e-60
isotig00355	2442	sp|Q9SAF0|ORP1D_ARATH Oxysterol-binding protein-related protein 1D OS=Arabidopsis thaliana GN=ORP1D PE=2 SV=1	0	gnl|CDD|189901 pfam01237, Oxysterol_BP, Oxysterol-binding protein.	1e-120	tr|F6GVJ4|F6GVJ4_VITVI Putative uncharacterized protein OS=Vitis vinifera GN=VIT_01s0137g00290 PE=4 SV=1	0	emb|CBI16832.3| unnamed protein product [Vitis vinifera]	0	lcl|B9HTF9_POPTR/419-778 PF01237.13;Oxysterol_BP;	0	gnl|CDD|36948 KOG1737, KOG1737, KOG1737, Oxysterol-binding protein [Lipid transport and metabolism].	0	IT				GO:0005543,phospholipid binding
isotig00356	2444	sp|Q8S8S7|PUB34_ARATH U-box domain-containing protein 34 OS=Arabidopsis thaliana GN=PUB34 PE=2 SV=1	0	gnl|CDD|173623 cd00180, PKc, Catalytic domain of Protein Kinases. Protein Kinases (PKs), catalytic (c) domain. PKs catalyze the transfer of the gamma-phosphoryl group from ATP to serine/threonine or tyrosine residues on protein substrates. The PK family is part of a larger superfamily that includes the catalytic domains of RIO kinases, aminoglycoside phosphotransferase, choline kinase, phosphoino…	4e-45	tr|B9RK56|B9RK56_RICCO ATP binding protein, putative OS=Ricinus communis GN=RCOM_1046610 PE=3 SV=1	0	ref|XP_002514100.1| ATP binding protein, putative [Ricinus communis] gb|EEF48054.1| ATP binding protein, putative [Ricinus communis]	0	lcl|B9RK56_RICCO/421-681 PF00069.20;Pkinase;	7e-122	gnl|CDD|36401 KOG1187, KOG1187, KOG1187, Serine/threonine protein kinase [Signal transduction mechanisms].	2e-74	T				GO:0016310,phosphorylation;GO:0005524,ATP binding;GO:0016301,kinase activity;GO:0016567,protein ubiquitination;GO:0006950,response to stress;GO:0006468,protein phosphorylation;GO:0004842,ubiquitin-protein ligase activity;GO:0004674,protein serine/threonine kinase activity;GO:0000151,ubiquitin ligase complex;GO:0000166,nucleotide binding;GO:0004672,protein kinase activity;GO:0016772,transferase ac…
isotig00357	2440	sp|Q9C5Y0|PLDD1_ARATH Phospholipase D delta OS=Arabidopsis thaliana GN=PLDDELTA PE=1 SV=2	0	gnl|CDD|178585 PLN03008, PLN03008, Phospholipase D delta.	0	tr|F6HAH8|F6HAH8_VITVI Phospholipase D OS=Vitis vinifera GN=VIT_00s0264g00100 PE=3 SV=1	0	ref|XP_002270350.2| PREDICTED: phospholipase D delta-like [Vitis vinifera]	0	lcl|B9GZ57_POPTR/552-750 PF13091.1;PLDc_2;	2e-68	gnl|CDD|36543 KOG1329, KOG1329, KOG1329, Phospholipase D1 [Lipid transport and metabolism].	0	I	EC:3.1.4.4	K01115	ko00564, Glycerophospholipid metabolism;ko00565, Ether lipid metabolism;ko04144, Endocytosis;ko04666, Fc gamma R-mediated phagocytosis;ko04724, Glutamatergic synapse;ko04912, GnRH signaling pathway;	GO:0016020,membrane;GO:0046470,phosphatidylcholine metabolic process;GO:0016042,lipid catabolic process;GO:0008152,metabolic process;GO:0009409,response to cold;GO:0003824,catalytic activity;GO:0070290,NAPE-specific phospholipase D activity;GO:0005773,vacuole;GO:0004630,phospholipase D activity;GO:0016787,hydrolase activity;GO:0046473,phosphatidic acid metabolic process;GO:0012501,programmed cell…
isotig00358	2444	sp|Q9LVM0|Y5830_ARATH Probable inactive receptor kinase At5g58300 OS=Arabidopsis thaliana GN=At5g58300 PE=1 SV=1	0			tr|F6GU76|F6GU76_VITVI Putative uncharacterized protein OS=Vitis vinifera GN=VIT_06s0004g08210 PE=4 SV=1	0	emb|CBI15804.3| unnamed protein product [Vitis vinifera]	0	lcl|D7SJH8_VITVI/362-649 PF00069.20;Pkinase;	4e-118							GO:0032440,2-alkenal reductase [NAD(P)] activity;GO:0016020,membrane;GO:0050321,tau-protein kinase activity;GO:0016310,phosphorylation;GO:0005524,ATP binding;GO:0016301,kinase activity;GO:0006468,protein phosphorylation;GO:0055114,oxidation-reduction process;GO:0009505,plant-type cell wall;GO:0004672,protein kinase activity;GO:0000166,nucleotide binding;GO:0016021,integral to membrane;GO:0016740,…
isotig00359	2443	sp|Q6GM29|SAC1_XENLA Phosphatidylinositide phosphatase SAC1 OS=Xenopus laevis GN=sacm1l PE=2 SV=1	1e-92	gnl|CDD|34909 COG5329, COG5329, Phosphoinositide polyphosphatase (Sac family) [Signal transduction mechanisms].	8e-97	tr|G7K028|G7K028_MEDTR Phosphatidylinositide phosphatase SAC1 OS=Medicago truncatula GN=MTR_5g023960 PE=4 SV=1	0	ref|XP_003517137.1| PREDICTED: phosphatidylinositide phosphatase SAC1-like [Glycine max]	0	lcl|B9H663_POPTR/65-358 PF02383.13;Syja_N;	2e-148	gnl|CDD|37100 KOG1889, KOG1889, KOG1889, Putative phosphoinositide phosphatase [Lipid transport and metabolism].	0	I				GO:0016020,membrane;GO:0090404,pollen tube tip;GO:0005783,endoplasmic reticulum;GO:0031520,plasma membrane of cell tip;GO:0042578,phosphoric ester hydrolase activity;GO:0016791,phosphatase activity;GO:0043812,phosphatidylinositol-4-phosphate phosphatase activity;GO:0048768,root hair cell tip growth;GO:0016787,hydrolase activity;GO:0005794,Golgi apparatus;GO:0016021,integral to membrane;GO:0016311…
isotig00360	2444			gnl|CDD|191450 pfam06101, DUF946, Plant protein of unknown function (DUF946). This family consists of several hypothetical proteins from Arabidopsis thaliana and Oryza sativa. The function of this family is unknown.	0	tr|B9S7N0|B9S7N0_RICCO Putative uncharacterized protein OS=Ricinus communis GN=RCOM_0609930 PE=4 SV=1	0	ref|XP_002521999.1| conserved hypothetical protein [Ricinus communis] gb|EEF40403.1| conserved hypothetical protein [Ricinus communis]	0	lcl|B9S7N0_RICCO/18-567 PF06101.6;DUF946;	0
isotig00361	2441	sp|Q5R8W1|KLDC4_PONAB Kelch domain-containing protein 4 OS=Pongo abelii GN=KLHDC4 PE=2 SV=1	2e-78			tr|D7SHB2|D7SHB2_VITVI Putative uncharacterized protein OS=Vitis vinifera GN=VIT_17s0000g10130 PE=4 SV=1	0	ref|XP_002276501.1| PREDICTED: kelch domain-containing protein 4 [Vitis vinifera] emb|CBI14871.3| unnamed protein product [Vitis vinifera]	0	lcl|A5BF71_VITVI/361-509 PB012445; Pfam-B_12445;	1e-34	gnl|CDD|36444 KOG1230, KOG1230, KOG1230, Protein containing repeated kelch motifs [General function prediction only].	3e-134	R
isotig00362	2441	sp|Q9FLH0|NMCP_ARATH Putative nuclear matrix constituent protein 1-like protein OS=Arabidopsis thaliana GN=At5g65770 PE=2 SV=1	7e-155			tr|D7TG95|D7TG95_VITVI Putative uncharacterized protein OS=Vitis vinifera GN=VIT_00s0558g00020 PE=4 SV=1	0	ref|XP_003635406.1| PREDICTED: putative nuclear matrix constituent protein 1-like protein-like [Vitis vinifera] emb|CBI29518.3| unnamed protein product [Vitis vinifera]	0	lcl|D7TG95_VITVI/131-1073 PB117184; Pfam-B_117184;	0	gnl|CDD|35383 KOG0161, KOG0161, KOG0161, Myosin class II heavy chain [Cytoskeleton].	6e-28	ZSL	EC:2.6.1.42	K00826	ko00280, Valine, leucine and isoleucine degradation;ko00290, Valine, leucine and isoleucine biosynthesis;ko00770, Pantothenate and CoA biosynthesis;	GO:0004084,branched-chain-amino-acid transaminase activity;GO:0005509,calcium ion binding;GO:0031424,keratinization;GO:0005739,mitochondrion;GO:0009507,chloroplast
isotig00363	2443	sp|Q9F234|AGL2_BACTQ Alpha-glucosidase 2 OS=Bacillus thermoamyloliquefaciens PE=3 SV=1	2e-115	gnl|CDD|178363 PLN02763, PLN02763, hydrolase, hydrolyzing O-glycosyl compounds.	0	tr|D7U407|D7U407_VITVI Putative uncharacterized protein OS=Vitis vinifera GN=VIT_02s0033g01410 PE=4 SV=1	0	emb|CBI37476.3| unnamed protein product [Vitis vinifera]	0	lcl|D7U407_VITVI/235-662 PF01055.21;Glyco_hydro_31;	0							GO:0008152,metabolic process;GO:0004558,alpha-glucosidase activity;GO:0003824,catalytic activity;GO:0016798,hydrolase activity, acting on glycosyl bonds;GO:0004553,hydrolase activity, hydrolyzing O-glycosyl compounds;GO:0030246,carbohydrate binding;GO:0032450,maltose alpha-glucosidase activity;GO:0016787,hydrolase activity;GO:0005975,carbohydrate metabolic process;GO:0009507,chloroplast
isotig00364	2441	sp|Q8RWE8|GGAP1_ARATH GDP-L-galactose phosphorylase 1 OS=Arabidopsis thaliana GN=VTC2 PE=1 SV=1	0	gnl|CDD|178650 PLN03103, PLN03103, GDP-L-galactose-hexose-1-phosphate guanyltransferase; Provisional.	0	tr|C0LQ97|C0LQ97_MALDO VTC2-like protein OS=Malus domestica PE=2 SV=1	0	gb|ACN88681.1| VTC2-like protein [Malus x domestica]	0	lcl|C0LQ97_MALDO/1-360 PB001303; Pfam-B_1303;	0	gnl|CDD|37931 KOG2720, KOG2720, KOG2720, Predicted hydrolase (HIT family) [General function prediction only].	3e-142	R	EC:2.7.7.69	K14190	ko00053, Ascorbate and aldarate metabolism;	GO:0010474,glucose-1-phosphate guanylyltransferase (GDP) activity;GO:0042742,defense response to bacterium;GO:0009753,response to jasmonic acid stimulus;GO:0010473,GDP-galactose:myoinositol-1-phosphate guanylyltransferase activity;GO:0010471,GDP-galactose:mannose-1-phosphate guanylyltransferase activity;GO:0010193,response to ozone;GO:0009408,response to heat;GO:0080048,GDP-D-glucose phosphorylas…
isotig00365	2431					tr|F6HFG2|F6HFG2_VITVI Putative uncharacterized protein OS=Vitis vinifera GN=VIT_01s0011g05280 PE=4 SV=1	0	ref|XP_002284658.1| PREDICTED: uncharacterized protein LOC100264607 isoform 1 [Vitis vinifera]	0	lcl|B9SP73_RICCO/269-577 PF10151.4;DUF2359;	1e-115	gnl|CDD|39668 KOG4467, KOG4467, KOG4467, Uncharacterized conserved protein [Function unknown].	2e-112	S				GO:0016020,membrane;GO:0005783,endoplasmic reticulum;GO:0005634,nucleus;GO:0005886,plasma membrane
isotig00366	2433	sp|O04057|ASPR_CUCPE Aspartic proteinase OS=Cucurbita pepo PE=2 SV=1	0	gnl|CDD|133162 cd06098, phytepsin, Phytepsin, a plant homolog of mammalian lysosomal pepsins. Phytepsin, a plant homolog of mammalian lysosomal pepsins, resides in grains, roots, stems, leaves and flowers. Phytepsin may participate in metabolic turnover and in protein processing events. In addition, it highly expressed in several plant tissues undergoing apoptosis. Phytepsin contains an internal …	2e-143	tr|B9SVA7|B9SVA7_RICCO Aspartic proteinase, putative OS=Ricinus communis GN=RCOM_1303660 PE=3 SV=1	0	ref|XP_002529926.1| Aspartic proteinase precursor, putative [Ricinus communis] gb|EEF32480.1| Aspartic proteinase precursor, putative [Ricinus communis]	0	lcl|D0F1P7_9ROSI/89-512 PF00026.18;Asp;	0	gnl|CDD|36553 KOG1339, KOG1339, KOG1339, Aspartyl protease [Posttranslational modification, protein turnover, chaperones].	3e-49	O	EC:3.4.23.40	K08245		GO:0016020,membrane;GO:0005783,endoplasmic reticulum;GO:0008233,peptidase activity;GO:0031090,organelle membrane;GO:0016787,hydrolase activity;GO:0005576,extracellular region;GO:0009651,response to salt stress;GO:0004175,endopeptidase activity;GO:0043231,intracellular membrane-bounded organelle;GO:0004190,aspartic-type endopeptidase activity;GO:0005773,vacuole;GO:0005578,proteinaceous extracellul…
isotig00367	2435	sp|Q9LUW5|RH53_ARATH DEAD-box ATP-dependent RNA helicase 53 OS=Arabidopsis thaliana GN=RH53 PE=2 SV=1	0	gnl|CDD|30859 COG0513, SrmB, Superfamily II DNA and RNA helicases [DNA replication, recombination, and repair / Transcription / Translation, ribosomal structure and biogenesis].	2e-106	tr|A5AH66|A5AH66_VITVI Putative uncharacterized protein OS=Vitis vinifera GN=VITISV_028850 PE=4 SV=1	0	emb|CBI31778.3| unnamed protein product [Vitis vinifera]	0	lcl|RH53_ARATH/128-298 PF00270.24;DEAD;	2e-81	gnl|CDD|35552 KOG0331, KOG0331, KOG0331, ATP-dependent RNA helicase [RNA processing and modification].	1e-123	A				GO:0016787,hydrolase activity;GO:0005524,ATP binding;GO:0004386,helicase activity;GO:0008026,ATP-dependent helicase activity;GO:0003676,nucleic acid binding
isotig00368	2438	sp|A2XFI3|PDC2_ORYSI Pyruvate decarboxylase isozyme 2 OS=Oryza sativa subsp. indica GN=PDC2 PE=2 SV=2	0	gnl|CDD|178185 PLN02573, PLN02573, pyruvate decarboxylase.	0	tr|B0ZS79|B0ZS79_PRUAR Pyruvate decarboxylase OS=Prunus armeniaca GN=PDC PE=2 SV=1	0	gb|ABZ79223.1| pyruvate decarboxylase [Prunus armeniaca]	0	lcl|B0ZS79_PRUAR/43-216 PF02776.13;TPP_enzyme_N;	1e-96	gnl|CDD|36398 KOG1184, KOG1184, KOG1184, Thiamine pyrophosphate-requiring enzyme [Amino acid transport and metabolism, Coenzyme transport and metabolism].	0	EH	EC:4.1.1.1	K01568	ko00010, Glycolysis / Gluconeogenesis;	GO:0004737,pyruvate decarboxylase activity;GO:0000287,magnesium ion binding;GO:0008152,metabolic process;GO:0006950,response to stress;GO:0003824,catalytic activity;GO:0016831,carboxy-lyase activity;GO:0016829,lyase activity;GO:0046872,metal ion binding;GO:0030976,thiamine pyrophosphate binding
isotig00369	2433	sp|Q08DQ2|GFPT2_BOVIN Glucosamine--fructose-6-phosphate aminotransferase [isomerizing] 2 OS=Bos taurus GN=GFPT2 PE=1 SV=1	0	gnl|CDD|178562 PLN02981, PLN02981, glucosamine:fructose-6-phosphate aminotransferase.	0	tr|B9RM60|B9RM60_RICCO Glucosamine-fructose-6-phosphate aminotransferase, putative OS=Ricinus communis GN=RCOM_1077800 PE=4 SV=1	0	ref|XP_002514829.1| glucosamine-fructose-6-phosphate aminotransferase, putative [Ricinus communis] gb|EEF47383.1| glucosamine-fructose-6-phosphate aminotransferase, putative [Ricinus communis]	0	lcl|D7T393_VITVI/43-221 PF13522.1;GATase_6;	5e-78	gnl|CDD|36482 KOG1268, KOG1268, KOG1268, Glucosamine 6-phosphate synthetases, contain amidotransferase and phosphosugar isomerase domains [Cell wall/membrane/envelope biogenesis].	0	M	EC:2.6.1.16	K00820	ko00250, Alanine, aspartate and glutamate metabolism;ko00520, Amino sugar and nucleotide sugar metabolism;	GO:0030246,carbohydrate binding;GO:0016051,carbohydrate biosynthetic process;GO:0008152,metabolic process;GO:0008483,transaminase activity;GO:0005975,carbohydrate metabolic process;GO:0016740,transferase activity;GO:0005737,cytoplasm;GO:0004360,glutamine-fructose-6-phosphate transaminase (isomerizing) activity
isotig00370	2433	sp|Q7XJ98|KATAM_ARATH Xyloglucan galactosyltransferase KATAMARI1 OS=Arabidopsis thaliana GN=KAM1 PE=1 SV=1	0	gnl|CDD|190503 pfam03016, Exostosin, Exostosin family. The EXT family is a family of tumour suppressor genes. Mutations of EXT1 on 8q24.1, EXT2 on 11p11-13, and EXT3 on 19p have been associated with the autosomal dominant disorder known as hereditary multiple exostoses (HME). This is the most common known skeletal dysplasia. The chromosomal locations of other EXT genes suggest association with ot…	2e-68	tr|D0V2A6|D0V2A6_EUCGR Xyloglucan galactosyltransferase OS=Eucalyptus grandis GN=MUR3 PE=2 SV=1	0	gb|ACY08857.1| xyloglucan galactosyltransferase [Eucalyptus grandis]	0	lcl|D0V2A6_EUCGR/156-498 PF03016.10;Exostosin;	0							GO:0016020,membrane;GO:0009969,xyloglucan biosynthetic process;GO:0009826,unidimensional cell growth;GO:0010256,endomembrane system organization;GO:0042353,fucose biosynthetic process;GO:0009863,salicylic acid mediated signaling pathway;GO:0030173,integral to Golgi membrane;GO:0016757,transferase activity, transferring glycosyl groups;GO:0005794,Golgi apparatus;GO:0016740,transferase activity
isotig00371	2432	sp|Q68F38|VAC14_XENLA Protein VAC14 homolog OS=Xenopus laevis GN=vac14 PE=2 SV=1	2e-117	gnl|CDD|192877 pfam11916, Vac14_Fig4_bd, Vacuolar protein 14 C-terminal Fig4p binding. Vac14 is a scaffold for the Fab1 kinase complex, a complex that allows for the dynamic interconversion of PI3P and PI(3,5)P2p (phosphoinositide phosphate (PIP) lipids, that are generated transiently on the cytoplasmic face of selected intracellular membranes). This interconversion is regulated by at least five …	4e-62	tr|B9SJ28|B9SJ28_RICCO Putative uncharacterized protein OS=Ricinus communis GN=RCOM_0598020 PE=4 SV=1	0	ref|XP_002525997.1| conserved hypothetical protein [Ricinus communis] gb|EEF36421.1| conserved hypothetical protein [Ricinus communis]	0	lcl|A5B6J4_VITVI/426-608 PF11916.3;Vac14_Fig4_bd;	3e-71	gnl|CDD|35433 KOG0212, KOG0212, KOG0212, Uncharacterized conserved protein [Function unknown].	0	S	vacuole morphology and inheritance protein 14	K15305	ko05166, HTLV-I infection;	GO:0016020,membrane;GO:0010008,endosome membrane;GO:0005768,endosome
isotig00373	2427	sp|O60524|NEMF_HUMAN Nuclear export mediator factor NEMF OS=Homo sapiens GN=NEMF PE=1 SV=4	5e-110			tr|F6H6Z8|F6H6Z8_VITVI Putative uncharacterized protein OS=Vitis vinifera GN=VIT_05s0077g00460 PE=4 SV=1	0	ref|XP_002273922.1| PREDICTED: nuclear export mediator factor Nemf-like [Vitis vinifera]	0	lcl|B9HIJ8_POPTR/232-333 PF05670.8;DUF814;	8e-54	gnl|CDD|37241 KOG2030, KOG2030, KOG2030, Predicted RNA-binding protein [General function prediction only].	8e-120	R				GO:0046872,metal ion binding;GO:0005507,copper ion binding;GO:0008270,zinc ion binding;GO:0048038,quinone binding;GO:0009308,amine metabolic process;GO:0003676,nucleic acid binding
isotig00374	2428	sp|Q9FNI7|CSLA2_ARATH Glucomannan 4-beta-mannosyltransferase 2 OS=Arabidopsis thaliana GN=CSLA2 PE=2 SV=1	0	gnl|CDD|133059 cd06437, CESA_CaSu_A2, Cellulose synthase catalytic subunit A2 (CESA2) is a catalytic subunit or a catalytic subunit substitute of the cellulose synthase complex. Cellulose synthase (CESA) catalyzes the polymerization reaction of cellulose using UDP-glucose as the substrate. Cellulose is an aggregate of unbranched polymers of beta-1,4-linked glucose residues, which is an abundant p…	7e-116	tr|B9SN76|B9SN76_RICCO Transferase, transferring glycosyl groups, putative OS=Ricinus communis GN=RCOM_1186280 PE=4 SV=1	0	ref|XP_002527445.1| transferase, transferring glycosyl groups, putative [Ricinus communis] gb|EEF34937.1| transferase, transferring glycosyl groups, putative [Ricinus communis]	0	lcl|CSLA2_ARATH/97-332 PF13641.1;Glyco_tranf_2_3;	4e-130				EC:2.4.1.32	K13680		GO:0016760,cellulose synthase (UDP-forming) activity;GO:0016757,transferase activity, transferring glycosyl groups;GO:0016740,transferase activity;GO:0051753,mannan synthase activity
isotig00375	2425					tr|D7TUI7|D7TUI7_VITVI Putative uncharacterized protein OS=Vitis vinifera GN=VIT_14s0030g02190 PE=4 SV=1	0	ref|XP_002274609.1| PREDICTED: uncharacterized protein LOC100248755 [Vitis vinifera] emb|CBI34162.3| unnamed protein product [Vitis vinifera]	0	lcl|B9S7N3_RICCO/1048-1256 PF01434.13;Peptidase_M41;	2e-101							GO:0008233,peptidase activity;GO:0005524,ATP binding;GO:0004222,metalloendopeptidase activity;GO:0006508,proteolysis;GO:0008237,metallopeptidase activity;GO:0016787,hydrolase activity;GO:0000166,nucleotide binding;GO:0017111,nucleoside-triphosphatase activity;GO:0008568,microtubule-severing ATPase activity
isotig00376	2415	sp|Q9SJG9|MPK20_ARATH Mitogen-activated protein kinase 20 OS=Arabidopsis thaliana GN=MPK20 PE=1 SV=2	0	gnl|CDD|143364 cd07859, STKc_TDY_MAPK_plant, Catalytic domain of the Serine/Threonine Kinases, TDY Mitogen-Activated Protein Kinases from Plants. Serine/Threonine Kinases (STKs), Plant TDY Mitogen-Activated Protein Kinase (MAPK) subfamily, catalytic (c) domain. STKs catalyze the transfer of the gamma-phosphoryl group from ATP to serine/threonine residues on protein substrates. The TDY MAPK subfam…	0	tr|F6HNZ0|F6HNZ0_VITVI Putative uncharacterized protein OS=Vitis vinifera GN=VIT_12s0142g00130 PE=4 SV=1	0	ref|XP_002283794.2| PREDICTED: mitogen-activated protein kinase 20-like [Vitis vinifera]	0	lcl|C5YVW2_SORBI/34-325 PF00069.20;Pkinase;	3e-129	gnl|CDD|35879 KOG0660, KOG0660, KOG0660, Mitogen-activated protein kinase [Signal transduction mechanisms].	2e-111	TDKL				GO:0016310,phosphorylation;GO:0000165,MAPK cascade;GO:0005524,ATP binding;GO:0016301,kinase activity;GO:0006468,protein phosphorylation;GO:0004674,protein serine/threonine kinase activity;GO:0000166,nucleotide binding;GO:0004672,protein kinase activity;GO:0016740,transferase activity;GO:0004707,MAP kinase activity;GO:0016772,transferase activity, transferring phosphorus-containing groups
isotig00377	2418	sp|Q9FNX5|DRP1E_ARATH Dynamin-related protein 1E OS=Arabidopsis thaliana GN=DRP1E PE=1 SV=1	0	gnl|CDD|189811 pfam01031, Dynamin_M, Dynamin central region. This region lies between the GTPase domain, see pfam00350, and the pleckstrin homology (PH) domain, see pfam00169.	1e-77	tr|B9SKH8|B9SKH8_RICCO Dynamin, putative OS=Ricinus communis GN=RCOM_0658880 PE=3 SV=1	0	ref|XP_002526508.1| dynamin, putative [Ricinus communis] gb|EEF35899.1| dynamin, putative [Ricinus communis]	0	lcl|B9SKH8_RICCO/226-509 PF01031.15;Dynamin_M;	2e-149	gnl|CDD|35667 KOG0446, KOG0446, KOG0446, Vacuolar sorting protein VPS1, dynamin, and related proteins [Intracellular trafficking, secretion, and vesicular transport, General function prediction only].	4e-171	UR				GO:0005874,microtubule;GO:0005737,cytoplasm;GO:0009524,phragmoplast;GO:0016787,hydrolase activity;GO:0005515,protein binding;GO:0043424,protein histidine kinase binding;GO:0000166,nucleotide binding;GO:0005739,mitochondrion;GO:0005886,plasma membrane;GO:0050832,defense response to fungus;GO:0005856,cytoskeleton;GO:0006184,GTP catabolic process;GO:0003924,GTPase activity;GO:0005773,vacuole;GO:0005…
isotig00378	2420			gnl|CDD|197853 smart00743, Agenet, Tudor-like domain present in plant sequences. Domain in plant sequences with possible chromatin-associated functions.	2e-08	tr|F6I040|F6I040_VITVI Putative uncharacterized protein OS=Vitis vinifera GN=VIT_00s0229g00110 PE=4 SV=1	0	ref|XP_002267137.2| PREDICTED: uncharacterized protein LOC100266068 [Vitis vinifera]	0	lcl|A5CBI0_VITVI/1951-2320 PB026901; Pfam-B_26901;	1e-95							GO:0003723,RNA binding
isotig00379	2413					tr|B9N3I2|B9N3I2_POPTR Predicted protein OS=Populus trichocarpa GN=POPTRDRAFT_784299 PE=4 SV=1	1e-104	ref|XP_002329830.1| predicted protein [Populus trichocarpa] gb|EEF08023.1| predicted protein [Populus trichocarpa]	1e-104	lcl|A5BEH4_VITVI/641-778 PB001158; Pfam-B_1158;	2e-18							GO:0008270,zinc ion binding;GO:0003676,nucleic acid binding
isotig00380	2416					tr|B9IAZ8|B9IAZ8_POPTR Predicted protein OS=Populus trichocarpa GN=POPTRDRAFT_807710 PE=4 SV=1	4e-128			lcl|A5C5R7_VITVI/1-513 PB030737; Pfam-B_30737;	2e-117
isotig00381	2420	sp|P52914|NTPA_PEA Nucleoside-triphosphatase OS=Pisum sativum PE=2 SV=1	4e-123	gnl|CDD|110172 pfam01150, GDA1_CD39, GDA1/CD39 (nucleoside phosphatase) family.	8e-97	tr|B9SHK1|B9SHK1_RICCO Adenosine diphosphatase, putative OS=Ricinus communis GN=RCOM_1122480 PE=3 SV=1	0	ref|XP_003548478.1| PREDICTED: nucleoside-triphosphatase-like [Glycine max]	0	lcl|B9SHK1_RICCO/62-469 PF01150.12;GDA1_CD39;	2e-169	gnl|CDD|36599 KOG1385, KOG1385, KOG1385, Nucleoside phosphatase [Nucleotide transport and metabolism].	1e-118	F	EC:3.6.1.5	K14641	ko00230, Purine metabolism;ko00240, Pyrimidine metabolism;	GO:0016020,membrane;GO:0006810,transport;GO:0005634,nucleus;GO:0005524,ATP binding;GO:0051028,mRNA transport;GO:0016787,hydrolase activity;GO:0000166,nucleotide binding;GO:0016021,integral to membrane;GO:0017111,nucleoside-triphosphatase activity
isotig00382	2421	sp|P92557|RT07_ARATH Ribosomal protein S7, mitochondrial OS=Arabidopsis thaliana GN=RPS7 PE=2 SV=1	6e-74	gnl|CDD|162164 TIGR01029, rpsG_bact, ribosomal protein S7, bacterial/organelle. This model describes the bacterial and organellar branch of the ribosomal protein S7 family (includes prokaroytic S7 and eukaryotic S5). The eukaryotic and archaeal branch is described by model TIGR01028.	9e-42	tr|D5I3C7|D5I3C7_CITLA Ribosomal protein S7 OS=Citrullus lanatus GN=rps7 PE=4 SV=1	2e-91	ref|YP_003587257.1| ribosomal protein S7 [Citrullus lanatus] gb|ACV96654.1| ribosomal protein S7 [Citrullus lanatus]	2e-91	lcl|D5I3F4_CUCPE/5-140 PF00177.16;Ribosomal_S7;	3e-68				small subunit ribosomal protein S7	K02992	ko03010, Ribosome;	GO:0005840,ribosome;GO:0003723,RNA binding;GO:0030529,ribonucleoprotein complex;GO:0006412,translation;GO:0005622,intracellular;GO:0000049,tRNA binding;GO:0005739,mitochondrion;GO:0003735,structural constituent of ribosome;GO:0015935,small ribosomal subunit;GO:0019843,rRNA binding
isotig00383	2420	sp|Q9SZ11|GLPQ2_ARATH Probable glycerophosphoryl diester phosphodiesterase 2 OS=Arabidopsis thaliana GN=GPDL2 PE=1 SV=3	0	gnl|CDD|176545 cd08603, GDPD_SHV3_repeat_1, Glycerophosphodiester phosphodiesterase domain repeat 1 of glycerophosphodiester phosphodiesterase-like protein SHV3 and SHV3-like proteins. This subfamily corresponds to the glycerophosphodiester phosphodiesterase domain (GDPD) repeat 1 present in glycerophosphodiester phosphodiesterase (GP-GDE)-like protein SHV3 and SHV3-like proteins (SVLs), which ma…	3e-131	tr|B9SSQ8|B9SSQ8_RICCO Glycerophosphoryl diester phosphodiesterase, putative OS=Ricinus communis GN=RCOM_0046160 PE=4 SV=1	0	ref|XP_002529027.1| glycerophosphoryl diester phosphodiesterase, putative [Ricinus communis] gb|EEF33338.1| glycerophosphoryl diester phosphodiesterase, putative [Ricinus communis]	0	lcl|B9SSQ8_RICCO/57-345 PF03009.12;GDPD;	1e-117	gnl|CDD|37469 KOG2258, KOG2258, KOG2258, Glycerophosphoryl diester phosphodiesterase [Energy production and conversion].	1e-63	C				GO:0048046,apoplast;GO:0008889,glycerophosphodiester phosphodiesterase activity;GO:0010442,guard cell morphogenesis;GO:0006071,glycerol metabolic process;GO:0009932,cell tip growth;GO:0009505,plant-type cell wall;GO:0048765,root hair cell differentiation;GO:0010026,trichome differentiation;GO:0008081,phosphoric diester hydrolase activity;GO:0046658,anchored to plasma membrane;GO:0005886,plasma me…
isotig00384	2417	sp|Q43117|KPYA_RICCO Pyruvate kinase isozyme A, chloroplastic OS=Ricinus communis PE=1 SV=1	2e-174	gnl|CDD|178362 PLN02762, PLN02762, pyruvate kinase complex alpha subunit.	0	tr|F6HBQ2|F6HBQ2_VITVI Pyruvate kinase OS=Vitis vinifera GN=VIT_03s0088g00410 PE=3 SV=1	0	ref|XP_002275785.1| PREDICTED: pyruvate kinase isozyme A, chloroplastic [Vitis vinifera]	0	lcl|B9HN29_POPTR/90-437 PF00224.16;PK;	1e-165	gnl|CDD|37534 KOG2323, KOG2323, KOG2323, Pyruvate kinase [Carbohydrate transport and metabolism].	3e-90	G	EC:2.7.1.40	K00873	ko00010, Glycolysis / Gluconeogenesis;ko00230, Purine metabolism;ko00620, Pyruvate metabolism;ko00710, Carbon fixation in photosynthetic organisms;ko04930, Type II diabetes mellitus;	GO:0000287,magnesium ion binding;GO:0016310,phosphorylation;GO:0005524,ATP binding;GO:0004743,pyruvate kinase activity;GO:0016301,kinase activity;GO:0006096,glycolysis;GO:0003824,catalytic activity;GO:0030955,potassium ion binding;GO:0046872,metal ion binding;GO:0000166,nucleotide binding;GO:0009536,plastid;GO:0016740,transferase activity;GO:0009507,chloroplast
isotig00385	2418	sp|B7ZWR6|OEP61_ARATH Outer envelope protein 61, chloroplastic OS=Arabidopsis thaliana GN=OEP61 PE=1 SV=1	0			tr|B9MYM0|B9MYM0_POPTR Predicted protein OS=Populus trichocarpa GN=POPTRDRAFT_921885 PE=4 SV=1	0	ref|XP_002328190.1| predicted protein [Populus trichocarpa] gb|EEE76070.1| predicted protein [Populus trichocarpa]	0	lcl|A5AU11_VITVI/421-708 PB020617; Pfam-B_20617;	1e-94
isotig00386	2414	sp|Q94AH8|TPS6_ARATH Alpha,alpha-trehalose-phosphate synthase [UDP-forming] 6 OS=Arabidopsis thaliana GN=TPS6 PE=1 SV=2	8e-164	gnl|CDD|177855 PLN02205, PLN02205, alpha,alpha-trehalose-phosphate synthase [UDP-forming].	0	tr|A5AY88|A5AY88_VITVI Putative uncharacterized protein OS=Vitis vinifera GN=VIT_01s0011g05960 PE=4 SV=1	0	emb|CAN76185.1| hypothetical protein VITISV_023086 [Vitis vinifera]	0	lcl|B3FTL4_ZOSMR/67-552 PF00982.16;Glyco_transf_20;	2e-179				trehalose 6-phosphate synthase/phosphatase [EC:2.4.1.15 3.1.3.12]	K16055	ko00500, Starch and sucrose metabolism;	GO:0008152,metabolic process;GO:0005992,trehalose biosynthetic process;GO:0003825,alpha,alpha-trehalose-phosphate synthase (UDP-forming) activity;GO:0003824,catalytic activity
isotig00387	2416	sp|O24606|EIN3_ARATH Protein ETHYLENE INSENSITIVE 3 OS=Arabidopsis thaliana GN=EIN3 PE=1 SV=1	1e-166	gnl|CDD|178656 PLN03109, PLN03109, ETHYLENE-INSENSITIVE3-like3 protein; Provisional.	2e-137	tr|A0MQ94|A0MQ94_PRUPE EIL2 OS=Prunus persica PE=2 SV=1	0	gb|ABK35086.1| EIL2 [Prunus persica]	0	lcl|C0KTA1_9ROSA/1-372 PF04873.8;EIN3;	0				ethylene-insensitive protein 3	K14514	ko04075, Plant hormone signal transduction;	GO:0005634,nucleus;GO:0006355,regulation of transcription, DNA-dependent;GO:0003700,sequence-specific DNA binding transcription factor activity
isotig00388	2415	sp|Q5ZJK8|TCPH_CHICK T-complex protein 1 subunit eta OS=Gallus gallus GN=CCT7 PE=1 SV=1	0	gnl|CDD|48157 cd03340, TCP1_eta, TCP-1 (CTT or eukaryotic type II) chaperonin family, eta subunit. Chaperonins are involved in productive folding of proteins. They share a common general morphology, a double toroid of 2 stacked rings. In contrast to bacterial group I chaperonins (GroEL), each ring of the eukaryotic cytosolic chaperonin (CTT) consists of eight different, but homologous subunits. T…	0	tr|D9ZJD7|D9ZJD7_MALDO TCP domain class transcription factor OS=Malus domestica GN=TCP9 PE=2 SV=1	0	gb|ADL36840.1| TCP domain class transcription factor [Malus x domestica]	0	lcl|B9SS36_RICCO/35-530 PF00118.19;Cpn60_TCP1;	0	gnl|CDD|35582 KOG0361, KOG0361, KOG0361, Chaperonin complex component, TCP-1 eta subunit (CCT7) [Posttranslational modification, protein turnover, chaperones].	0	O	T-complex protein 1 subunit eta	K09499		GO:0044267,cellular protein metabolic process;GO:0006457,protein folding;GO:0046686,response to cadmium ion;GO:0005524,ATP binding;GO:0051082,unfolded protein binding;GO:0000166,nucleotide binding;GO:0005737,cytoplasm
isotig00389	2410	sp|Q9FE20|PBS1_ARATH Serine/threonine-protein kinase PBS1 OS=Arabidopsis thaliana GN=PBS1 PE=1 SV=1	0	gnl|CDD|173623 cd00180, PKc, Catalytic domain of Protein Kinases. Protein Kinases (PKs), catalytic (c) domain. PKs catalyze the transfer of the gamma-phosphoryl group from ATP to serine/threonine or tyrosine residues on protein substrates. The PK family is part of a larger superfamily that includes the catalytic domains of RIO kinases, aminoglycoside phosphotransferase, choline kinase, phosphoino…	2e-48	tr|B9GMP8|B9GMP8_POPTR Serine/threonine protein kinase PBS1 OS=Populus trichocarpa GN=POPTRDRAFT_548061 PE=3 SV=1	0	ref|XP_002297857.1| serine/threonine protein kinase PBS1 [Populus trichocarpa] gb|EEE82662.1| serine/threonine protein kinase PBS1 [Populus trichocarpa]	0	lcl|B9GZC6_POPTR/86-361 PF00069.20;Pkinase;	2e-152	gnl|CDD|36401 KOG1187, KOG1187, KOG1187, Serine/threonine protein kinase [Signal transduction mechanisms].	1e-114	T	EC:2.7.11.1	K13430	ko04626, Plant-pathogen interaction;	GO:0016310,phosphorylation;GO:0004715,non-membrane spanning protein tyrosine kinase activity;GO:0005524,ATP binding;GO:0016301,kinase activity;GO:0006468,protein phosphorylation;GO:0046777,protein autophosphorylation;GO:0009816,defense response to bacterium, incompatible interaction;GO:0004674,protein serine/threonine kinase activity;GO:0000166,nucleotide binding;GO:0004672,protein kinase activit…
isotig00390	2411	sp|O82491|SPT16_ARATH FACT complex subunit SPT16 OS=Arabidopsis thaliana GN=SPT16 PE=1 SV=1	0			tr|B9N434|B9N434_POPTR Global transcription factor group OS=Populus trichocarpa GN=GTC901 PE=4 SV=1	0	ref|XP_002330007.1| global transcription factor group [Populus trichocarpa] gb|EEF08563.1| global transcription factor group [Populus trichocarpa]	0	lcl|B9N434_POPTR/552-706 PF08644.6;SPT16;	2e-70							GO:0005634,nucleus;GO:0006281,DNA repair;GO:0006355,regulation of transcription, DNA-dependent;GO:0006260,DNA replication;GO:0035101,FACT complex;GO:0006351,transcription, DNA-dependent;GO:0005694,chromosome;GO:0010228,vegetative to reproductive phase transition of meristem;GO:0005730,nucleolus;GO:0005719,nuclear euchromatin;GO:0009987,cellular process;GO:0006974,response to DNA damage stimulus
isotig00391	2395	sp|Q67UL3|PIN1C_ORYSJ Probable auxin efflux carrier component 1c OS=Oryza sativa subsp. japonica GN=PIN1C PE=2 SV=1	0			tr|D6RT09|D6RT09_SOLLC Auxin efflux carrier OS=Solanum lycopersicum GN=SlPIN1 PE=2 SV=1	0	ref|NP_001234220.1| auxin efflux facilitator SlPIN9 [Solanum lycopersicum] dbj|BAJ09454.1| auxin efflux carrier [Solanum lycopersicum] gb|ADR30407.1| auxin efflux facilitator SlPIN9 [Solanum lycopersicum]	0	lcl|D6RT09_SOLLC/9-589 PF03547.13;Mem_trans;	0				auxin efflux carrier family	K13947		GO:0055085,transmembrane transport;GO:0016021,integral to membrane
isotig00392	2412	sp|Q7EZT1|NAC67_ORYSJ NAC domain-containing protein 67 OS=Oryza sativa subsp. japonica GN=NAC67 PE=2 SV=1	2e-40	gnl|CDD|190291 pfam02365, NAM, No apical meristem (NAM) protein. This is a family of no apical meristem (NAM) proteins these are plant development proteins. Mutations in NAM result in the failure to develop a shoot apical meristem in petunia embryos. NAM is indicated as having a role in determining positions of meristems and primordial. One member of this family NAP (NAC-like, activated by AP3/PI…	2e-63	tr|D9ZJA7|D9ZJA7_MALDO NAC domain class transcription factor OS=Malus domestica GN=NAC8 PE=2 SV=1	0	gb|ADL36810.1| NAC domain class transcription factor [Malus x domestica]	0	lcl|D9ZJA7_MALDO/9-145 PF02365.10;NAM;	4e-74							GO:0003677,DNA binding;GO:0006355,regulation of transcription, DNA-dependent
isotig00393	2412	sp|Q93Y39|RH13_ARATH DEAD-box ATP-dependent RNA helicase 13 OS=Arabidopsis thaliana GN=RH13 PE=2 SV=3	0	gnl|CDD|30859 COG0513, SrmB, Superfamily II DNA and RNA helicases [DNA replication, recombination, and repair / Transcription / Translation, ribosomal structure and biogenesis].	2e-84	tr|D7SZR5|D7SZR5_VITVI Putative uncharacterized protein OS=Vitis vinifera GN=VIT_05s0049g02360 PE=3 SV=1	0	ref|XP_002282504.1| PREDICTED: DEAD-box ATP-dependent RNA helicase 13 [Vitis vinifera] emb|CBI23744.3| unnamed protein product [Vitis vinifera]	0	lcl|B9RWT5_RICCO/183-396 PF00270.24;DEAD;	1e-91	gnl|CDD|35568 KOG0347, KOG0347, KOG0347, RNA helicase [RNA processing and modification].	4e-135	A	EC:3.6.4.13	K14805		GO:0005634,nucleus;GO:0003723,RNA binding;GO:0005524,ATP binding;GO:0004386,helicase activity;GO:0006364,rRNA processing;GO:0008026,ATP-dependent helicase activity;GO:0003676,nucleic acid binding;GO:0042254,ribosome biogenesis;GO:0005730,nucleolus;GO:0016787,hydrolase activity;GO:0000166,nucleotide binding
isotig00394	2413					tr|F6GSU6|F6GSU6_VITVI Putative uncharacterized protein OS=Vitis vinifera GN=VIT_17s0000g07880 PE=4 SV=1	0	emb|CAN60153.1| hypothetical protein VITISV_021504 [Vitis vinifera]	0	lcl|A5AF28_VITVI/1191-1687 PB007335; Pfam-B_7335;	0							GO:0005634,nucleus;GO:0003677,DNA binding;GO:0006351,transcription, DNA-dependent
isotig00395	2406	sp|Q08733|PIP13_ARATH Aquaporin PIP1-3 OS=Arabidopsis thaliana GN=PIP1-3 PE=1 SV=1	5e-139	gnl|CDD|109294 pfam00230, MIP, Major intrinsic protein. MIP (Major Intrinsic Protein) family proteins exhibit essentially two distinct types of channel properties: (1) specific water transport by the aquaporins, and (2) small neutral solutes transport, such as glycerol by the glycerol facilitators.	3e-85	tr|E7BKU3|E7BKU3_9ROSA Plasma membrane intrinsic protein PIP1;1 OS=Fragaria chiloensis PE=2 SV=1	4e-169	gb|ADJ57598.1| plasma membrane intrinsic protein PIP1;1 [Fragaria chiloensis]	3e-169	lcl|E7BKU3_9ROSA/44-274 PF00230.15;MIP;	1e-108	gnl|CDD|38316 KOG3106, KOG3106, KOG3106, ER lumen protein retaining receptor [Intracellular trafficking, secretion, and vesicular transport].	2e-87	UG	aquaporin PIP	K09872		GO:0016020,membrane;GO:0006833,water transport;GO:0006810,transport;GO:0055085,transmembrane transport;GO:0016021,integral to membrane;GO:0005886,plasma membrane;GO:0005215,transporter activity
isotig00396	2413	sp|Q6WWW4|UPL3_ARATH E3 ubiquitin-protein ligase UPL3 OS=Arabidopsis thaliana GN=UPL3 PE=1 SV=1	0	gnl|CDD|28959 cd00078, HECTc, HECT domain; C-terminal catalytic domain of a subclass of Ubiquitin-protein ligase (E3). It binds specific ubiquitin-conjugating enzymes (E2), accepts ubiquitin from E2, transfers ubiquitin to substrate lysine side chains, and transfers additional ubiquitin molecules to the end of growing ubiquitin chains..	2e-97	tr|B9SXV1|B9SXV1_RICCO Hect ubiquitin-protein ligase, putative OS=Ricinus communis GN=RCOM_0490830 PE=4 SV=1	0	ref|XP_002530820.1| hect ubiquitin-protein ligase, putative [Ricinus communis] gb|EEF31560.1| hect ubiquitin-protein ligase, putative [Ricinus communis]	0	lcl|D7U560_VITVI/1002-1352 PF00632.20;HECT;	2e-163	gnl|CDD|35391 KOG0170, KOG0170, KOG0170, E3 ubiquitin protein ligase [Posttranslational modification, protein turnover, chaperones].	0	O	EC:6.3.2.19	K10590	ko04120, Ubiquitin mediated proteolysis;	GO:0006464,cellular protein modification process;GO:0010091,trichome branching;GO:0016881,acid-amino acid ligase activity;GO:0005622,intracellular;GO:0042023,DNA endoreduplication;GO:0005886,plasma membrane;GO:0016874,ligase activity
isotig00397	2414	sp|Q6P3K7|KC1DB_DANRE Casein kinase I isoform delta-B OS=Danio rerio GN=csnk1db PE=2 SV=1	4e-49			tr|B9SHG2|B9SHG2_RICCO Casein kinase, putative OS=Ricinus communis GN=RCOM_1121690 PE=3 SV=1	0	ref|XP_002525432.1| casein kinase, putative [Ricinus communis] gb|EEF36922.1| casein kinase, putative [Ricinus communis]	0	lcl|A5C016_VITVI/148-421 PF00069.20;Pkinase;	1e-151	gnl|CDD|36379 KOG1164, KOG1164, KOG1164, Casein kinase (serine/threonine/tyrosine protein kinase) [Signal transduction mechanisms].	2e-68	T				GO:0016310,phosphorylation;GO:0005524,ATP binding;GO:0004674,protein serine/threonine kinase activity;GO:0016301,kinase activity;GO:0004672,protein kinase activity;GO:0000166,nucleotide binding;GO:0006468,protein phosphorylation;GO:0016772,transferase activity, transferring phosphorus-containing groups
isotig00398	2415	sp|P51615|MAOX_VITVI NADP-dependent malic enzyme OS=Vitis vinifera PE=2 SV=1	0	gnl|CDD|178675 PLN03129, PLN03129, NADP-dependent malic enzyme; Provisional.	0	tr|G3BMV8|G3BMV8_PYRPY Malic enzyme OS=Pyrus pyrifolia PE=2 SV=1	0	gb|ADU20198.1| NADP-dependent malic enzyme [Pyrus pyrifolia]	0	lcl|B9RQE8_RICCO/357-610 PF03949.10;Malic_M;	8e-115	gnl|CDD|36471 KOG1257, KOG1257, KOG1257, NADP+-dependent malic enzyme [Energy production and conversion].	0	C	EC:1.1.1.40	K00029	ko00620, Pyruvate metabolism;ko00710, Carbon fixation in photosynthetic organisms;	GO:0016616,oxidoreductase activity, acting on the CH-OH group of donors, NAD or NADP as acceptor;GO:0051260,protein homooligomerization;GO:0051287,NAD binding;GO:0005737,cytoplasm;GO:0055114,oxidation-reduction process;GO:0006108,malate metabolic process;GO:0016619,malate dehydrogenase (oxaloacetate-decarboxylating) activity;GO:0004473,malate dehydrogenase (oxaloacetate-decarboxylating) (NADP+) a…
isotig00399	2406	sp|Q38846|ERS1_ARATH Ethylene response sensor 1 OS=Arabidopsis thaliana GN=ERS1 PE=1 SV=1	0			tr|A1INM0|A1INM0_PRUDO Ethylene-responsive sensor OS=Prunus domestica subsp. insititia GN=ers1 PE=2 SV=1	0	emb|CAI64504.1| ethylene-responsive sensor [Prunus domestica subsp. insititia]	0	lcl|Q8W225_PYRCO/158-307 PF01590.21;GAF;	1e-67				EC:2.7.13.-	K14509	ko04075, Plant hormone signal transduction;	GO:0023014,signal transduction by phosphorylation;GO:0016020,membrane;GO:0005783,endoplasmic reticulum;GO:0016310,phosphorylation;GO:0009873,ethylene mediated signaling pathway;GO:0005524,ATP binding;GO:0006355,regulation of transcription, DNA-dependent;GO:0035556,intracellular signal transduction;GO:0004673,protein histidine kinase activity;GO:0000160,two-component signal transduction system (ph…
isotig00400	2403	sp|Q9FMJ0|P4KB1_ARATH Phosphatidylinositol 4-kinase beta 1 OS=Arabidopsis thaliana GN=PI4KBETA1 PE=1 SV=1	0	gnl|CDD|119428 cd05168, PI4Kc_III_beta, Phosphoinositide 4-kinase (PI4K), Type III, beta isoform, catalytic domain; The PI4K catalytic domain family is part of a larger superfamily that includes the catalytic domains of other kinases such as the typical serine/threonine/tyrosine protein kinases (PKs), aminoglycoside phosphotransferase, choline kinase, and RIO kinases. PI4Ks catalyze the transfer …	1e-143	tr|B9MZ90|B9MZ90_POPTR Predicted protein OS=Populus trichocarpa GN=POPTRDRAFT_595372 PE=4 SV=1	0	emb|CBI37546.3| unnamed protein product [Vitis vinifera]	0	lcl|O81281_SOLTU/117-326 PF00454.22;PI3_PI4_kinase;	3e-114	gnl|CDD|36121 KOG0903, KOG0903, KOG0903, Phosphatidylinositol 4-kinase, involved in intracellular trafficking and secretion [Signal transduction mechanisms, Intracellular trafficking, secretion, and vesicular transport].	0	TU	EC:2.7.1.67	K00888	ko00562, Inositol phosphate metabolism;ko04070, Phosphatidylinositol signaling system;	GO:0016020,membrane;GO:0016310,phosphorylation;GO:0005634,nucleus;GO:0016301,kinase activity;GO:0016773,phosphotransferase activity, alcohol group as acceptor;GO:0009860,pollen tube growth;GO:0046854,phosphatidylinositol phosphorylation;GO:0004430,1-phosphatidylinositol 4-kinase activity;GO:0048768,root hair cell tip growth;GO:0005829,cytosol;GO:0048015,phosphatidylinositol-mediated signaling;GO:…
isotig00401	2402					tr|A5B618|A5B618_VITVI Putative uncharacterized protein OS=Vitis vinifera GN=VITISV_021204 PE=4 SV=1	0	ref|XP_003519334.1| PREDICTED: uncharacterized protein LOC100795617 isoform 1 [Glycine max]	0	lcl|B9GV71_POPTR/131-429 PF10151.4;DUF2359;	3e-121	gnl|CDD|39668 KOG4467, KOG4467, KOG4467, Uncharacterized conserved protein [Function unknown].	2e-112	S
isotig00402	2400	sp|O78328|DXS_CAPAN Probable 1-deoxy-D-xylulose-5-phosphate synthase, chloroplastic OS=Capsicum annuum GN=TKT2 PE=2 SV=1	0	gnl|CDD|178194 PLN02582, PLN02582, 1-deoxy-D-xylulose-5-phosphate synthase.	0	tr|B3GEM0|B3GEM0_POPTR Putative chloroplast 1-deoxy-D-xylulose 5-phosphate synthase (Fragment) OS=Populus trichocarpa GN=DXS PE=2 SV=1	0	gb|ACD70396.1| putative chloroplast 1-deoxy-D-xylulose 5-phosphate synthase [Populus trichocarpa]	0	lcl|Q1PCC5_BRACM/76-361 PF13292.1;DXP_synthase_N;	1e-147	gnl|CDD|35743 KOG0523, KOG0523, KOG0523, Transketolase [Carbohydrate transport and metabolism].	0	G	EC:2.2.1.7	K01662	ko00900, Terpenoid backbone biosynthesis;	GO:0000287,magnesium ion binding;GO:0008299,isoprenoid biosynthetic process;GO:0008152,metabolic process;GO:0003824,catalytic activity;GO:0009228,thiamine biosynthetic process;GO:0046872,metal ion binding;GO:0052865,1-deoxy-D-xylulose 5-phosphate biosynthetic process;GO:0016114,terpenoid biosynthetic process;GO:0009536,plastid;GO:0008661,1-deoxy-D-xylulose-5-phosphate synthase activity;GO:0016740…
isotig00403	2403	sp|Q8GUM4|Y3739_ARATH Uncharacterized membrane protein At3g27390 OS=Arabidopsis thaliana GN=At3g27390 PE=1 SV=2	0			tr|B9GIX9|B9GIX9_POPTR Predicted protein OS=Populus trichocarpa GN=POPTRDRAFT_752632 PE=4 SV=1	0	ref|XP_002298580.1| predicted protein [Populus trichocarpa] gb|EEE83385.1| predicted protein [Populus trichocarpa]	0	lcl|D7SPY0_VITVI/1-583 PB006714; Pfam-B_6714;	0							GO:0005886,plasma membrane
isotig00404	2399	sp|P08927|RUBB_PEA RuBisCO large subunit-binding protein subunit beta, chloroplastic OS=Pisum sativum PE=1 SV=2	0	gnl|CDD|178711 PLN03167, PLN03167, Chaperonin-60 beta subunit; Provisional.	0	tr|B9SBN5|B9SBN5_RICCO Rubisco subunit binding-protein beta subunit, rubb, putative OS=Ricinus communis GN=RCOM_0342910 PE=3 SV=1	0	ref|XP_002523404.1| rubisco subunit binding-protein beta subunit, rubb, putative [Ricinus communis] gb|EEF38983.1| rubisco subunit binding-protein beta subunit, rubb, putative [Ricinus communis]	0	lcl|RUBB_PEA/72-576 PF00118.19;Cpn60_TCP1;	0	gnl|CDD|35577 KOG0356, KOG0356, KOG0356, Mitochondrial chaperonin, Cpn60/Hsp60p [Posttranslational modification, protein turnover, chaperones].	0	O	chaperonin GroEL	K04077	ko03018, RNA degradation;ko04940, Type I diabetes mellitus;ko05134, Legionellosis;ko05152, Tuberculosis;	GO:0016020,membrane;GO:0048046,apoplast;GO:0005524,ATP binding;GO:0051085,chaperone mediated protein folding requiring cofactor;GO:0005737,cytoplasm;GO:0044267,cellular protein metabolic process;GO:0005730,nucleolus;GO:0000166,nucleotide binding;GO:0009941,chloroplast envelope;GO:0005739,mitochondrion;GO:0005886,plasma membrane;GO:0009507,chloroplast;GO:0006457,protein folding;GO:0005634,nucleus;…
isotig00405	2397	sp|Q8RX28|HDA5_ARATH Histone deacetylase 5 OS=Arabidopsis thaliana GN=HDA5 PE=2 SV=1	0			tr|B9RLP1|B9RLP1_RICCO Histone deacetylase hda1, putative OS=Ricinus communis GN=RCOM_1469870 PE=4 SV=1	0	ref|XP_002514660.1| histone deacetylase hda1, putative [Ricinus communis] gb|EEF47766.1| histone deacetylase hda1, putative [Ricinus communis]	0	lcl|D7MUH0_ARALL/31-348 PF00850.14;Hist_deacetyl;	2e-136				EC:3.5.1.98	K11407	ko05034, Alcoholism;	GO:0005634,nucleus;GO:0016787,hydrolase activity;GO:0045604,regulation of epidermal cell differentiation;GO:0005737,cytoplasm
isotig00406	2393	sp|Q9LU68|CIA2_ARATH Protein CHLOROPLAST IMPORT APPARATUS 2 OS=Arabidopsis thaliana GN=CIA2 PE=2 SV=1	9e-35	gnl|CDD|114895 pfam06203, CCT, CCT motif. This short motif is found in a number of plant proteins. It is rich in basic amino acids and has been called a CCT motif after Co, Col and Toc1. The CCT motif is about 45 amino acids long and contains a putative nuclear localisation signal within the second half of the CCT motif. Toc1 mutants have been identified in this region.	6e-20	tr|F6I5M8|F6I5M8_VITVI Putative uncharacterized protein OS=Vitis vinifera GN=VIT_11s0103g00760 PE=4 SV=1	9e-114	ref|XP_002268213.1| PREDICTED: protein CHLOROPLAST IMPORT APPARATUS 2-like [Vitis vinifera]	3e-112	lcl|CIA2_ARATH/383-427 PF06203.9;CCT;	7e-16							GO:0005634,nucleus;GO:0006355,regulation of transcription, DNA-dependent;GO:0045036,protein targeting to chloroplast
isotig00407	2396	sp|Q9FKW4|CDPKS_ARATH Calcium-dependent protein kinase 28 OS=Arabidopsis thaliana GN=CPK28 PE=1 SV=1	0	gnl|CDD|197582 smart00220, S_TKc, Serine/Threonine protein kinases, catalytic domain. Phosphotransferases. Serine or threonine-specific kinase subfamily.	2e-82	tr|B9S6N9|B9S6N9_RICCO Calcium-dependent protein kinase, putative OS=Ricinus communis GN=RCOM_0870530 PE=4 SV=1	0	ref|XP_002521658.1| calcium-dependent protein kinase, putative [Ricinus communis] gb|EEF40645.1| calcium-dependent protein kinase, putative [Ricinus communis]	0	lcl|D7SNZ6_VITVI/95-355 PF00069.20;Pkinase;	4e-140	gnl|CDD|35255 KOG0032, KOG0032, KOG0032, Ca2+/calmodulin-dependent protein kinase, EF-Hand protein superfamily [Signal transduction mechanisms].	2e-111	T				GO:0016310,phosphorylation;GO:0005524,ATP binding;GO:0016301,kinase activity;GO:0006468,protein phosphorylation;GO:0004674,protein serine/threonine kinase activity;GO:0004683,calmodulin-dependent protein kinase activity;GO:0000166,nucleotide binding;GO:0004672,protein kinase activity;GO:0005509,calcium ion binding;GO:0016740,transferase activity;GO:0005886,plasma membrane;GO:0016772,transferase a…
isotig00408	2394	sp|Q38833|CHLG_ARATH Chlorophyll synthase, chloroplastic OS=Arabidopsis thaliana GN=CHLG PE=2 SV=1	5e-91	gnl|CDD|177652 PLN00012, PLN00012, chlorophyll synthetase; Provisional.	1e-112	tr|B9IGC2|B9IGC2_POPTR Predicted protein OS=Populus trichocarpa GN=POPTRDRAFT_735891 PE=4 SV=1	5e-154	ref|XP_002322990.1| predicted protein [Populus trichocarpa] gb|EEF04751.1| predicted protein [Populus trichocarpa]	5e-154	lcl|A9REQ5_PHYPA/61-339 PF01040.13;UbiA;	2e-119				EC:2.5.1.62	K04040	ko00860, Porphyrin and chlorophyll metabolism;	GO:0016020,membrane;GO:0004659,prenyltransferase activity;GO:0006950,response to stress;GO:0016021,integral to membrane;GO:0046408,chlorophyll synthetase activity;GO:0016740,transferase activity;GO:0009536,plastid;GO:0030494,bacteriochlorophyll biosynthetic process;GO:0031969,chloroplast membrane;GO:0009507,chloroplast;GO:0015995,chlorophyll biosynthetic process
isotig00409	2391					tr|B9SJT7|B9SJT7_RICCO Importin beta-1, putative OS=Ricinus communis GN=RCOM_0736490 PE=4 SV=1	0	ref|XP_002526256.1| importin beta-1, putative [Ricinus communis] gb|EEF36125.1| importin beta-1, putative [Ricinus communis]	0	lcl|B9RQ34_RICCO/381-437 PF13513.1;HEAT_EZ;	1e-13				importin subunit beta-1	K14293	ko03013, RNA transport;	GO:0006886,intracellular protein transport;GO:0008565,protein transporter activity;GO:0005622,intracellular;GO:0009507,chloroplast
isotig00410	2391	sp|Q8GUM5|NICA_ARATH Nicastrin OS=Arabidopsis thaliana GN=At3g52640/At3g52650 PE=2 SV=1	0	gnl|CDD|193502 cd03881, M28_Nicastrin, M28 Zn-Peptidase Nicastrin, a main component of gamma-secretase complex. Peptidase M28 family, Nicastrin subfamily. Nicastrin is a main component of gamma-secretase complex. Its extracellular domain sequence resembles aminopeptidases, but certain catalytic residues are not conserved. It is mainly localized to the endoplasmic reticulum and Golgi. It is highly…	1e-59	tr|D7TSK0|D7TSK0_VITVI Putative uncharacterized protein OS=Vitis vinifera GN=VIT_14s0006g00380 PE=4 SV=1	0	ref|XP_002264144.1| PREDICTED: nicastrin [Vitis vinifera] emb|CBI33472.3| unnamed protein product [Vitis vinifera]	0	lcl|D7TSK0_VITVI/247-481 PF05450.10;Nicastrin;	9e-90				nicastrin	K06171	ko04330, Notch signaling pathway;ko05010, Alzheimer's disease;	GO:0016485,protein processing;GO:0016021,integral to membrane;GO:0005886,plasma membrane;GO:0005773,vacuole
isotig00411	2388	sp|P53681|CRK_DAUCA CDPK-related protein kinase OS=Daucus carota GN=CRK PE=2 SV=1	0			tr|B9HE65|B9HE65_POPTR CPK related protein kinase 7 OS=Populus trichocarpa GN=CRK7 PE=4 SV=1	0	ref|XP_002310736.1| CPK related protein kinase 7 [Populus trichocarpa] gb|EEE91186.1| CPK related protein kinase 7 [Populus trichocarpa]	0	lcl|CRK_DAUCA/148-410 PF00069.20;Pkinase;	2e-131	gnl|CDD|35255 KOG0032, KOG0032, KOG0032, Ca2+/calmodulin-dependent protein kinase, EF-Hand protein superfamily [Signal transduction mechanisms].	5e-66	T	#	K00924		GO:0016310,phosphorylation;GO:0005524,ATP binding;GO:0016301,kinase activity;GO:0006468,protein phosphorylation;GO:0004674,protein serine/threonine kinase activity;GO:0000166,nucleotide binding;GO:0004672,protein kinase activity;GO:0005509,calcium ion binding;GO:0016740,transferase activity;GO:0005886,plasma membrane;GO:0016772,transferase activity, transferring phosphorus-containing groups
isotig00412	2392					tr|B9MUG0|B9MUG0_POPTR Predicted protein OS=Populus trichocarpa GN=POPTRDRAFT_796590 PE=4 SV=1	2e-90	ref|XP_002326782.1| predicted protein [Populus trichocarpa] gb|EEE72581.1| predicted protein [Populus trichocarpa]	2e-90	lcl|B9MUG0_POPTR/305-476 PF01988.14;VIT1;	1e-44
isotig00413	2389					tr|B9I9D3|B9I9D3_POPTR Predicted protein OS=Populus trichocarpa GN=POPTRDRAFT_572550 PE=4 SV=1	0	ref|XP_002320267.1| predicted protein [Populus trichocarpa] gb|EEE98582.1| predicted protein [Populus trichocarpa]	0	lcl|D7U2P8_VITVI/1-313 PB000550; Pfam-B_550;	2e-72							GO:0046872,metal ion binding;GO:0008270,zinc ion binding;GO:0005622,intracellular
isotig00414	2388			gnl|CDD|146640 pfam04109, APG9, Autophagy protein Apg9. In yeast, 15 Apg proteins coordinate the formation of autophagosomes. Autophagy is a bulk degradation process induced by starvation in eukaryotic cells. Apg9 plays a direct role in the formation of the cytoplasm to vacuole targeting and autophagic vesicles, possibly serving as a marker for a specialised compartment essential for these vesicl…	1e-132	tr|B9GS27|B9GS27_POPTR Predicted protein OS=Populus trichocarpa GN=POPTRDRAFT_816092 PE=4 SV=1	0	ref|XP_002302054.1| predicted protein [Populus trichocarpa] gb|EEE81327.1| predicted protein [Populus trichocarpa]	0	lcl|B9T2A0_RICCO/197-565 PF04109.11;APG9;	5e-178	gnl|CDD|37384 KOG2173, KOG2173, KOG2173, Integral membrane protein [General function prediction only].	4e-161	R				GO:0006914,autophagy
isotig00415	2384	sp|Q9SM09|VATA_CITUN V-type proton ATPase catalytic subunit A OS=Citrus unshiu PE=2 SV=1	0	gnl|CDD|162171 TIGR01042, V-ATPase_V1_A, V-type (H+)-ATPase V1, A subunit. This models eukaryotic vacuolar (H+)-ATPase that is responsible for acidifying cellular compartments. This enzyme shares extensive sequence similarity with archaeal ATP synthase.	0	tr|Q946X7|Q946X7_PRUPE V-ATPase catalytic subunit A OS=Prunus persica GN=atpvA1 PE=2 SV=1	0	gb|AAL11505.1|AF367445_1 V-ATPase catalytic subunit A [Prunus persica]	0	lcl|VATA_GOSHI/231-458 PF00006.20;ATP-synt_ab;	2e-126	gnl|CDD|36566 KOG1352, KOG1352, KOG1352, Vacuolar H+-ATPase V1 sector, subunit A [Energy production and conversion].	0	C	EC:3.6.3.14	K02145	ko00190, Oxidative phosphorylation;ko04145, Phagosome;ko04721, Synaptic vesicle cycle;ko04966, Collecting duct acid secretion;ko05110, Vibrio cholerae infection;ko05120, Epithelial cell signaling in Helicobacter pylori infection;ko05323, Rheumatoid arthritis;	GO:0046034,ATP metabolic process;GO:0005524,ATP binding;GO:0006754,ATP biosynthetic process;GO:0042777,plasma membrane ATP synthesis coupled proton transport;GO:0016787,hydrolase activity;GO:0000166,nucleotide binding;GO:0033180,proton-transporting V-type ATPase, V1 domain;GO:0015992,proton transport;GO:0016887,ATPase activity;GO:0046961,proton-transporting ATPase activity, rotational mechanism;G…
isotig00416	2388	sp|Q8GX78|ANTR2_ARATH Probable anion transporter 2, chloroplastic OS=Arabidopsis thaliana GN=ANTR2 PE=2 SV=1	0			tr|F6I640|F6I640_VITVI Putative uncharacterized protein OS=Vitis vinifera GN=VIT_15s0046g02390 PE=4 SV=1	0	ref|XP_002275090.1| PREDICTED: probable anion transporter 2, chloroplastic-like [Vitis vinifera]	0	lcl|B9RDT5_RICCO/167-530 PF07690.11;MFS_1;	0	gnl|CDD|37743 KOG2532, KOG2532, KOG2532, Permease of the major facilitator superfamily [Carbohydrate transport and metabolism].	2e-127	G				GO:0055085,transmembrane transport;GO:0005315,inorganic phosphate transmembrane transporter activity;GO:0016021,integral to membrane;GO:0009536,plastid;GO:0009507,chloroplast
isotig00417	2386	sp|Q15029|U5S1_HUMAN 116 kDa U5 small nuclear ribonucleoprotein component OS=Homo sapiens GN=EFTUD2 PE=1 SV=1	0	gnl|CDD|185604 PTZ00416, PTZ00416, elongation factor 2; Provisional.	0	tr|A5BRS2|A5BRS2_VITVI Putative uncharacterized protein OS=Vitis vinifera GN=VIT_11s0118g00720 PE=4 SV=1	0	emb|CBI25589.3| unnamed protein product [Vitis vinifera]	0	lcl|A5BRS2_VITVI/137-455 PF00009.22;GTP_EFTU;	1e-66	gnl|CDD|35689 KOG0468, KOG0468, KOG0468, U5 snRNP-specific protein [Translation, ribosomal structure and biogenesis].	0	J	116 kDa U5 small nuclear ribonucleoprotein component	K12852	ko03040, Spliceosome;	GO:0006397,mRNA processing;GO:0005634,nucleus;GO:0006184,GTP catabolic process;GO:0003676,nucleic acid binding;GO:0003924,GTPase activity;GO:0005681,spliceosomal complex;GO:0000166,nucleotide binding;GO:0030529,ribonucleoprotein complex;GO:0005525,GTP binding;GO:0008380,RNA splicing
isotig00418	2386	sp|Q9FXI5|IQD32_ARATH Protein IQ-DOMAIN 32 OS=Arabidopsis thaliana GN=IQD32 PE=1 SV=3	1e-92			tr|F6H068|F6H068_VITVI Putative uncharacterized protein OS=Vitis vinifera GN=VIT_18s0001g13870 PE=4 SV=1	0	ref|XP_002301992.1| predicted protein [Populus trichocarpa] gb|EEE81265.1| predicted protein [Populus trichocarpa]	0	lcl|E0CPK9_VITVI/276-463 PB000761; Pfam-B_761;	7e-58
isotig00419	2386	sp|Q93YV7|PMT3_ARATH Probable methyltransferase PMT3 OS=Arabidopsis thaliana GN=At4g14360 PE=1 SV=1	0	gnl|CDD|190539 pfam03141, DUF248, Putative methyltransferase. Members of this family of hypothetical plant proteins are probably methyltransferases: several of the aligned sequences either match the methyltransferase profile, or contain a SAM-binding motif. A member from Arabidopsis thaliana contains both. Several family members are described as ankyrin like.	0	tr|B9H8P1|B9H8P1_POPTR Predicted protein OS=Populus trichocarpa GN=POPTRDRAFT_818726 PE=4 SV=1	0	ref|XP_002306859.1| predicted protein [Populus trichocarpa] gb|EEE93855.1| predicted protein [Populus trichocarpa]	0	lcl|D7SZH8_VITVI/95-600 PF03141.11;Methyltransf_29;	0							GO:0005634,nucleus;GO:0005794,Golgi apparatus;GO:0008168,methyltransferase activity;GO:0005886,plasma membrane;GO:0032259,methylation
isotig00420	2378	sp|Q38953|DHX8_ARATH Probable pre-mRNA-splicing factor ATP-dependent RNA helicase OS=Arabidopsis thaliana GN=At3g26560 PE=1 SV=2	0			tr|B9N9A7|B9N9A7_POPTR Predicted protein OS=Populus trichocarpa GN=POPTRDRAFT_586590 PE=4 SV=1	0	ref|XP_002331832.1| predicted protein [Populus trichocarpa] gb|EEF12201.1| predicted protein [Populus trichocarpa]	0	lcl|E5GBQ6_CUCME/566-731 PF00270.24;DEAD;	1e-78	gnl|CDD|36140 KOG0922, KOG0922, KOG0922, DEAH-box RNA helicase [RNA processing and modification].	0	A	EC:3.6.4.13	K12818	ko03040, Spliceosome;	GO:0003723,RNA binding;GO:0005524,ATP binding;GO:0004386,helicase activity;GO:0008026,ATP-dependent helicase activity;GO:0003676,nucleic acid binding;GO:0016787,hydrolase activity;GO:0000166,nucleotide binding;GO:0005829,cytosol;GO:0005739,mitochondrion
isotig00421	2379	sp|Q8LEV3|Y2060_ARATH BTB/POZ domain-containing protein At2g30600 OS=Arabidopsis thaliana GN=At2g30600/At2g30610 PE=2 SV=1	0	gnl|CDD|152683 pfam12248, Methyltransf_FA, Farnesoic acid 0-methyl transferase. This domain family is found in bacteria and eukaryotes, and is approximately 110 amino acids in length.Farnesoic acid O-methyl transferase (FAMeT) is the enzyme that catalyses the formation of methyl farnesoate (MF) from farnesoic acid (FA) in the biosynthetic pathway of juvenile hormone (JH).	2e-20	tr|F6I6T0|F6I6T0_VITVI Putative uncharacterized protein OS=Vitis vinifera GN=VIT_18s0122g01340 PE=4 SV=1	0	ref|XP_002270675.1| PREDICTED: BTB/POZ domain-containing protein At2g30600 [Vitis vinifera]	0	lcl|D7UD97_VITVI/44-152 PF12248.3;Methyltransf_FA;	8e-57							GO:0007155,cell adhesion
isotig00422	2373	sp|Q9SCV4|BGAL8_ARATH Beta-galactosidase 8 OS=Arabidopsis thaliana GN=BGAL8 PE=2 SV=2	0	gnl|CDD|166698 PLN03059, PLN03059, beta-galactosidase; Provisional.	0	tr|Q5CCP7|Q5CCP7_PYRPY Beta-galactosidase OS=Pyrus pyrifolia GN=PpGAL6 PE=2 SV=1	0	dbj|BAD91083.1| beta-D-galactosidase [Pyrus pyrifolia]	0	lcl|Q5CCP7_PYRPY/28-335 PF01301.14;Glyco_hydro_35;	2e-179	gnl|CDD|35717 KOG0496, KOG0496, KOG0496, Beta-galactosidase [Carbohydrate transport and metabolism].	0	G				GO:0048046,apoplast;GO:0008152,metabolic process;GO:0003824,catalytic activity;GO:0016798,hydrolase activity, acting on glycosyl bonds;GO:0043169,cation binding;GO:0004553,hydrolase activity, hydrolyzing O-glycosyl compounds;GO:0030246,carbohydrate binding;GO:0004565,beta-galactosidase activity;GO:0005618,cell wall;GO:0016787,hydrolase activity;GO:0005576,extracellular region;GO:0005975,carbohydr…
isotig00423	2375			gnl|CDD|128853 smart00584, TLDc, domain in TBC and LysM domain containing proteins.	1e-31	tr|Q8GT91|Q8GT91_PRUPE Putative uncharacterized protein OS=Prunus persica PE=4 SV=1	0	gb|AAO14626.1|AF467900_3 hypothetical protein [Prunus persica]	0	lcl|Q8GT91_PRUPE/316-483 PF07534.11;TLD;	2e-93	gnl|CDD|39836 KOG4636, KOG4636, KOG4636, Uncharacterized conserved protein with TLDc domain [Function unknown].	3e-105	S
isotig00424	2378					tr|F6GW76|F6GW76_VITVI Putative uncharacterized protein OS=Vitis vinifera GN=VIT_06s0061g00860 PE=4 SV=1	5e-165	ref|XP_002272391.2| PREDICTED: uncharacterized protein LOC100243144 [Vitis vinifera]	5e-165	lcl|B9SCM1_RICCO/5-189 PB003496; Pfam-B_3496;	5e-61	gnl|CDD|39374 KOG4172, KOG4172, KOG4172, Predicted E3 ubiquitin ligase [Posttranslational modification, protein turnover, chaperones].	3e-10	O				GO:0046872,metal ion binding;GO:0008270,zinc ion binding
isotig00425	2376	sp|Q94FB9|AB1D_ARATH ABC transporter D family member 1 OS=Arabidopsis thaliana GN=ABCC1 PE=1 SV=1	0	gnl|CDD|162129 TIGR00954, 3a01203, Peroxysomal Fatty Acyl CoA Transporter (FAT) Family protei.	5e-128	tr|B9RQ07|B9RQ07_RICCO Peroxisomal abc transporter, putative OS=Ricinus communis GN=RCOM_1662980 PE=3 SV=1	0	ref|XP_002515826.1| peroxisomal abc transporter, putative [Ricinus communis] gb|EEF46568.1| peroxisomal abc transporter, putative [Ricinus communis]	0	lcl|B9H532_POPTR/723-1004 PF06472.10;ABC_membrane_2;	2e-127	gnl|CDD|35283 KOG0060, KOG0060, KOG0060, Long-chain acyl-CoA transporter, ABC superfamily (involved in peroxisome organization and biogenesis) [Lipid transport and metabolism, General function prediction only].	1e-121	IR				GO:0016020,membrane;GO:0005524,ATP binding;GO:0005777,peroxisome;GO:0015916,fatty-acyl-CoA transport;GO:0006635,fatty acid beta-oxidation;GO:0016787,hydrolase activity;GO:0046861,glyoxysomal membrane;GO:0000166,nucleotide binding;GO:0017111,nucleoside-triphosphatase activity;GO:0016021,integral to membrane;GO:0016887,ATPase activity;GO:0006810,transport;GO:0055085,transmembrane transport;GO:00426…
isotig00426	2365			gnl|CDD|191459 pfam06136, DUF966, Domain of unknown function (DUF966). Family of plant proteins with unknown function.	1e-61	tr|A5AGU0|A5AGU0_VITVI Putative uncharacterized protein OS=Vitis vinifera GN=VIT_06s0061g00700 PE=4 SV=1	0	ref|XP_002274821.1| PREDICTED: uncharacterized protein LOC100253409 [Vitis vinifera] emb|CAN64540.1| hypothetical protein VITISV_009523 [Vitis vinifera]	0	lcl|B9HQP0_POPTR/35-427 PF06136.8;DUF966;	7e-154							GO:0005886,plasma membrane
isotig00427	2375	sp|P13708|SUSY_SOYBN Sucrose synthase OS=Glycine max GN=SS PE=1 SV=2	0	gnl|CDD|177747 PLN00142, PLN00142, sucrose synthase.	0	tr|Q9SLS2|Q9SLS2_CITUN Sucrose synthase OS=Citrus unshiu GN=CitSUS1-2 PE=4 SV=1	0	dbj|BAA89049.1| sucrose synthase [Citrus unshiu]	0	lcl|Q9SBL8_CITLA/7-554 PF00862.14;Sucrose_synth;	0	gnl|CDD|36071 KOG0853, KOG0853, KOG0853, Glycosyltransferase [Cell wall/membrane/envelope biogenesis].	6e-106	M	EC:2.4.1.13	K00695	ko00500, Starch and sucrose metabolism;	GO:0009877,nodulation;GO:0016757,transferase activity, transferring glycosyl groups;GO:0009058,biosynthetic process;GO:0016157,sucrose synthase activity;GO:0016740,transferase activity;GO:0005985,sucrose metabolic process
isotig00428	2373	sp|Q42438|CDPK8_ARATH Calcium-dependent protein kinase 8 OS=Arabidopsis thaliana GN=CPK8 PE=1 SV=1	0	gnl|CDD|197582 smart00220, S_TKc, Serine/Threonine protein kinases, catalytic domain. Phosphotransferases. Serine or threonine-specific kinase subfamily.	8e-85	tr|O48565|O48565_FRAAN Calcium-dependent protein kinase OS=Fragaria ananassa GN=MAX17 PE=2 SV=1	0	gb|AAB88537.1| calcium-dependent protein kinase [Fragaria x ananassa]	0	lcl|C9WVP5_GOSHI/59-317 PF00069.20;Pkinase;	4e-132	gnl|CDD|35255 KOG0032, KOG0032, KOG0032, Ca2+/calmodulin-dependent protein kinase, EF-Hand protein superfamily [Signal transduction mechanisms].	2e-109	T	#	K00924		GO:0016310,phosphorylation;GO:0009738,abscisic acid mediated signaling pathway;GO:0005524,ATP binding;GO:0005737,cytoplasm;GO:0000166,nucleotide binding;GO:0004672,protein kinase activity;GO:0004683,calmodulin-dependent protein kinase activity;GO:0009651,response to salt stress;GO:0005886,plasma membrane;GO:0004698,calcium-dependent protein kinase C activity;GO:0005634,nucleus;GO:0016301,kinase a…
isotig00429	2372	sp|C0LGL9|FEI2_ARATH LRR receptor-like serine/threonine-protein kinase FEI 2 OS=Arabidopsis thaliana GN=FEI2 PE=1 SV=1	0	gnl|CDD|173623 cd00180, PKc, Catalytic domain of Protein Kinases. Protein Kinases (PKs), catalytic (c) domain. PKs catalyze the transfer of the gamma-phosphoryl group from ATP to serine/threonine or tyrosine residues on protein substrates. The PK family is part of a larger superfamily that includes the catalytic domains of RIO kinases, aminoglycoside phosphotransferase, choline kinase, phosphoino…	3e-44	tr|B9S1N0|B9S1N0_RICCO BRASSINOSTEROID INSENSITIVE 1-associated receptor kinase 1, putative OS=Ricinus communis GN=RCOM_0866600 PE=3 SV=1	0	ref|XP_002519895.1| BRASSINOSTEROID INSENSITIVE 1-associated receptor kinase 1 precursor, putative [Ricinus communis] gb|EEF42499.1| BRASSINOSTEROID INSENSITIVE 1-associated receptor kinase 1 precursor, putative [Ricinus communis]	0	lcl|B9S1N0_RICCO/311-578 PF00069.20;Pkinase;	9e-144	gnl|CDD|36401 KOG1187, KOG1187, KOG1187, Serine/threonine protein kinase [Signal transduction mechanisms].	3e-88	T				GO:0016020,membrane;GO:0016310,phosphorylation;GO:0005524,ATP binding;GO:0016301,kinase activity;GO:0006468,protein phosphorylation;GO:0004674,protein serine/threonine kinase activity;GO:0000166,nucleotide binding;GO:0004672,protein kinase activity;GO:0016021,integral to membrane;GO:0016740,transferase activity;GO:0016772,transferase activity, transferring phosphorus-containing groups;GO:0004714,…
isotig00430	2376	sp|Q9LYC1|GID1B_ARATH Gibberellin receptor GID1B OS=Arabidopsis thaliana GN=GID1B PE=1 SV=1	3e-155	gnl|CDD|149109 pfam07859, Abhydrolase_3, alpha/beta hydrolase fold. This catalytic domain is found in a very wide range of enzymes.	9e-53	tr|B9SFJ8|B9SFJ8_RICCO Gibberellin receptor GID1, putative OS=Ricinus communis GN=RCOM_0646940 PE=4 SV=1	0	ref|XP_002524767.1| Gibberellin receptor GID1, putative [Ricinus communis] gb|EEF37610.1| Gibberellin receptor GID1, putative [Ricinus communis]	0	lcl|B9SFJ8_RICCO/108-322 PF07859.8;Abhydrolase_3;	5e-109	gnl|CDD|36728 KOG1515, KOG1515, KOG1515, Arylacetamide deacetylase [Defense mechanisms].	9e-90	V	EC:3.-.-.-	K14493	ko04075, Plant hormone signal transduction;	GO:0009939,positive regulation of gibberellic acid mediated signaling pathway;GO:0016787,hydrolase activity;GO:0008152,metabolic process;GO:0010325,raffinose family oligosaccharide biosynthetic process;GO:0010476,gibberellin mediated signaling pathway;GO:0009739,response to gibberellin stimulus;GO:0048444,floral organ morphogenesis
isotig00431	2371			gnl|CDD|175986 cd04019, C2C_MCTP_PRT_plant, C2 domain third repeat found in Multiple C2 domain and Transmembrane region Proteins (MCTP); plant subset. MCTPs are involved in Ca2+ signaling at the membrane. Plant-MCTPs are composed of a variable N-terminal sequence, four C2 domains, two transmembrane regions (TMRs), and a short C-terminal sequence. It is one of four protein classes that are anchore…	4e-70	tr|B9T264|B9T264_RICCO Synaptotagmin, putative OS=Ricinus communis GN=RCOM_0413290 PE=4 SV=1	0	ref|XP_002532333.1| synaptotagmin, putative [Ricinus communis] gb|EEF30035.1| synaptotagmin, putative [Ricinus communis]	0	lcl|Q0TV71_ARATH/364-455 PF00168.25;C2;	3e-38
isotig00432	2371					tr|F6HT38|F6HT38_VITVI Putative uncharacterized protein OS=Vitis vinifera GN=VIT_02s0012g02290 PE=4 SV=1	7e-173	ref|XP_002275738.1| PREDICTED: uncharacterized protein LOC100264257 [Vitis vinifera]	1e-173	lcl|D7TTP9_VITVI/164-379 PF11926.3;DUF3444;	5e-94							GO:0006457,protein folding;GO:0051082,unfolded protein binding;GO:0031072,heat shock protein binding;GO:0006950,response to stress
isotig00433	2365	sp|Q9SUC9|UGPI7_ARATH Uncharacterized GPI-anchored protein At4g28100 OS=Arabidopsis thaliana GN=At4g28100 PE=1 SV=1	4e-90			tr|B9I6H4|B9I6H4_POPTR Predicted protein (Fragment) OS=Populus trichocarpa GN=POPTRDRAFT_729171 PE=4 SV=1	7e-113	ref|XP_002319388.1| predicted protein [Populus trichocarpa] gb|EEE95311.1| predicted protein [Populus trichocarpa]	7e-113	lcl|A9PHL6_POPTR/1-321 PB010373; Pfam-B_10373;	7e-114	gnl|CDD|36816 KOG1603, KOG1603, KOG1603, Copper chaperone [Inorganic ion transport and metabolism].	3e-10	P				GO:0046658,anchored to plasma membrane
isotig00434	2366					tr|B9T1A8|B9T1A8_RICCO Structural maintenance of chromosomes protein OS=Ricinus communis GN=RCOM_0499140 PE=3 SV=1	0	ref|XP_002532030.1| Structural maintenance of chromosome 1 protein, putative [Ricinus communis] gb|EEF30346.1| Structural maintenance of chromosome 1 protein, putative [Ricinus communis]	0	lcl|B9T1A8_RICCO/9-1207 PF02463.14;SMC_N;	0	gnl|CDD|35241 KOG0018, KOG0018, KOG0018, Structural maintenance of chromosome protein 1 (sister chromatid cohesion complex Cohesin, subunit SMC1) [Cell cycle control, cell division, chromosome partitioning].	2e-174	D	structural maintenance of chromosome 1	K06636	ko04110, Cell cycle;ko04111, Cell cycle - yeast;ko04113, Meiosis - yeast;ko04114, Oocyte meiosis;	GO:0030261,chromosome condensation;GO:0005634,nucleus;GO:0006281,DNA repair;GO:0005524,ATP binding;GO:0007062,sister chromatid cohesion;GO:0051276,chromosome organization;GO:0005694,chromosome;GO:0006310,DNA recombination
isotig00435	2366	sp|P52706|MDL1_PRUSE (R)-mandelonitrile lyase 1 OS=Prunus serotina GN=MDL1 PE=1 SV=1	0	gnl|CDD|178382 PLN02785, PLN02785, Protein HOTHEAD.	6e-133	tr|Q945K2|Q945K2_PRUDU R-oxynitrile lyase isoenzyme 1 (Precursor) OS=Prunus dulcis GN=hnl1 PE=1 SV=1	0	gb|AAL11514.1|AF412329_1 R-oxynitrile lyase isoenzyme 1 precursor [Prunus dulcis]	0	lcl|MDL1_PRUSE/54-327 PF00732.14;GMC_oxred_N;	2e-150				EC:4.1.2.10	K08248	ko00460, Cyanoamino acid metabolism;	GO:0016614,oxidoreductase activity, acting on CH-OH group of donors;GO:0046593,mandelonitrile lyase activity;GO:0050660,flavin adenine dinucleotide binding;GO:0055114,oxidation-reduction process;GO:0006066,alcohol metabolic process;GO:0005773,vacuole;GO:0016829,lyase activity;GO:0000166,nucleotide binding;GO:0008812,choline dehydrogenase activity;GO:0033095,aleurone grain;GO:0016491,oxidoreductas…
isotig00436	2369	sp|Q9SS80|U503A_ARATH UPF0503 protein At3g09070, chloroplastic OS=Arabidopsis thaliana GN=At3g09070 PE=1 SV=1	9e-72	gnl|CDD|114083 pfam05340, DUF740, Protein of unknown function (DUF740). This family consists of several uncharacterised plant proteins of unknown function.	5e-93	tr|B9IG52|B9IG52_POPTR Predicted protein OS=Populus trichocarpa GN=POPTRDRAFT_1104183 PE=4 SV=1	3e-175	ref|XP_002273894.1| PREDICTED: UPF0503 protein At3g09070, chloroplastic-like [Vitis vinifera]	1e-180	lcl|B9IG52_POPTR/6-610 PF05340.7;DUF740;	3e-141							GO:0005886,plasma membrane
isotig00437	2366					tr|D7TWB8|D7TWB8_VITVI Putative uncharacterized protein OS=Vitis vinifera GN=VIT_02s0025g04900 PE=4 SV=1	0	emb|CBI34793.3| unnamed protein product [Vitis vinifera]	0	lcl|D7TWB8_VITVI/35-790 PB023726; Pfam-B_23726;	0
isotig00438	2368					tr|A5B280|A5B280_VITVI Putative uncharacterized protein OS=Vitis vinifera GN=VITISV_027789 PE=4 SV=1	0	ref|XP_002272685.1| PREDICTED: pre-mRNA-processing factor 39-like [Vitis vinifera]	0	lcl|A9T4L0_PHYPA/342-665 PF05843.9;Suf;	8e-49	gnl|CDD|36472 KOG1258, KOG1258, KOG1258, mRNA processing protein [RNA processing and modification].	7e-147	A	pre-mRNA-processing factor 39	K13217		GO:0006396,RNA processing;GO:0048510,regulation of timing of transition from vegetative to reproductive phase;GO:0005622,intracellular
isotig00439	2355	sp|Q9MUK5|TOC64_PEA Translocon at the outer membrane of chloroplasts 64 OS=Pisum sativum GN=TOC64 PE=1 SV=1	0	gnl|CDD|166363 PLN02722, PLN02722, indole-3-acetamide amidohydrolase.	9e-100	tr|D7SJB1|D7SJB1_VITVI Putative uncharacterized protein OS=Vitis vinifera GN=VIT_17s0000g02400 PE=4 SV=1	0	ref|XP_002282402.1| PREDICTED: translocon at the outer membrane of chloroplasts 64 [Vitis vinifera] emb|CBI15572.3| unnamed protein product [Vitis vinifera]	0	lcl|D7SJB1_VITVI/47-441 PF01425.16;Amidase;	8e-158							GO:0016020,membrane;GO:0006810,transport;GO:0004040,amidase activity;GO:0016787,hydrolase activity;GO:0005515,protein binding;GO:0031359,integral to chloroplast outer membrane;GO:0009527,plastid outer membrane;GO:0016021,integral to membrane;GO:0016884,carbon-nitrogen ligase activity, with glutamine as amido-N-donor;GO:0009707,chloroplast outer membrane;GO:0009536,plastid;GO:0016740,transferase a…
isotig00440	2360	sp|Q84TQ7|GAI_GOSHI DELLA protein GAI OS=Gossypium hirsutum GN=GAI PE=2 SV=1	0	gnl|CDD|146255 pfam03514, GRAS, GRAS family transcription factor. Sequence analysis of the products of the GRAS (GAI, RGA, SCR) gene family indicates that they share a variable amino-terminus and a highly conserved carboxyl-terminus that contains five recognisable motifs. Proteins in the GRAS family are transcription factors that seem to be involved in development and other processes. Mutation of…	2e-146	tr|Q0HA72|Q0HA72_MALDO DELLA protein OS=Malus domestica GN=RGL2b PE=2 SV=1	0	gb|AEX97111.1| spur-type DELLA protein [Malus x domestica]	0	lcl|Q0HA72_MALDO/218-578 PF03514.9;GRAS;	0				DELLA protein	K14494	ko04075, Plant hormone signal transduction;	GO:0006355,regulation of transcription, DNA-dependent;GO:0006808,regulation of nitrogen utilization;GO:0009739,response to gibberellin stimulus;GO:0009723,response to ethylene stimulus;GO:0009863,salicylic acid mediated signaling pathway;GO:0010233,phloem transport;GO:0010218,response to far red light;GO:0009651,response to salt stress;GO:0009740,gibberellic acid mediated signaling pathway;GO:000…
isotig00441	2358					tr|F6HCE8|F6HCE8_VITVI Putative uncharacterized protein OS=Vitis vinifera GN=VIT_13s0067g00080 PE=4 SV=1	7e-122
isotig00442	2354	sp|Q03387|IF41_WHEAT Eukaryotic initiation factor iso-4F subunit p82-34 OS=Triticum aestivum PE=1 SV=2	0	gnl|CDD|190452 pfam02854, MIF4G, MIF4G domain. MIF4G is named after Middle domain of eukaryotic initiation factor 4G (eIF4G). Also occurs in NMD2p and CBP80. The domain is rich in alpha-helices and may contain multiple alpha-helical repeats. In eIF4G, this domain binds eIF4A, eIF3, RNA and DNA.	2e-47	tr|F6H343|F6H343_VITVI Putative uncharacterized protein OS=Vitis vinifera GN=VIT_04s0008g06770 PE=4 SV=1	0	ref|XP_003633181.1| PREDICTED: eukaryotic initiation factor iso-4F subunit p82-34-like isoform 2 [Vitis vinifera]	0	lcl|D7SV52_VITVI/305-530 PF02854.14;MIF4G;	3e-112				translation initiation factor 4G	K03260	ko03013, RNA transport;ko05416, Viral myocarditis;	GO:0016070,RNA metabolic process;GO:0005634,nucleus;GO:0003723,RNA binding;GO:0003677,DNA binding;GO:0005737,cytoplasm;GO:0046740,spread of virus in host, cell to cell;GO:0006413,translational initiation;GO:0003743,translation initiation factor activity;GO:0006412,translation;GO:0009615,response to virus
isotig00443	2357	sp|Q9SUQ3|Y4374_ARATH Probable inactive receptor kinase At4g23740 OS=Arabidopsis thaliana GN=At4g23740 PE=1 SV=1	0			tr|B9GX60|B9GX60_POPTR Predicted protein OS=Populus trichocarpa GN=POPTRDRAFT_554451 PE=4 SV=1	0	ref|XP_002303623.1| predicted protein [Populus trichocarpa] gb|EEE78602.1| predicted protein [Populus trichocarpa]	0	lcl|B9GX60_POPTR/327-594 PF00069.20;Pkinase;	2e-115							GO:0016020,membrane;GO:0016310,phosphorylation;GO:0005524,ATP binding;GO:0016301,kinase activity;GO:0006468,protein phosphorylation;GO:0000166,nucleotide binding;GO:0004672,protein kinase activity;GO:0016021,integral to membrane;GO:0005886,plasma membrane;GO:0016772,transferase activity, transferring phosphorus-containing groups
isotig00444	2354					tr|F6GVU0|F6GVU0_VITVI Putative uncharacterized protein OS=Vitis vinifera GN=VIT_14s0083g00740 PE=4 SV=1	0	ref|XP_002282329.1| PREDICTED: sodium-coupled neutral amino acid transporter 4 [Vitis vinifera]	0	lcl|B9T738_RICCO/41-453 PF01490.13;Aa_trans;	0	gnl|CDD|36519 KOG1305, KOG1305, KOG1305, Amino acid transporter protein [Amino acid transport and metabolism].	7e-100	E				GO:0016020,membrane;GO:0016021,integral to membrane;GO:0005886,plasma membrane;GO:0005773,vacuole
isotig00445	2345	sp|Q9M316|PP292_ARATH Pentatricopeptide repeat-containing protein At3g61520, mitochondrial OS=Arabidopsis thaliana GN=At3g61520 PE=2 SV=1	2e-179			tr|D7UCE3|D7UCE3_VITVI Putative uncharacterized protein OS=Vitis vinifera GN=VIT_15s0046g02180 PE=4 SV=1	0	ref|XP_002275491.1| PREDICTED: pentatricopeptide repeat-containing protein At3g61520, mitochondrial [Vitis vinifera] emb|CBI40408.3| unnamed protein product [Vitis vinifera]	0	lcl|B9I8Q2_POPTR/381-431 PF13041.1;PPR_2;	7e-18
isotig00446	2346	sp|Q9LFS4|NIK1_ARATH Protein NSP-INTERACTING KINASE 1 OS=Arabidopsis thaliana GN=NIK1 PE=1 SV=1	0	gnl|CDD|173623 cd00180, PKc, Catalytic domain of Protein Kinases. Protein Kinases (PKs), catalytic (c) domain. PKs catalyze the transfer of the gamma-phosphoryl group from ATP to serine/threonine or tyrosine residues on protein substrates. The PK family is part of a larger superfamily that includes the catalytic domains of RIO kinases, aminoglycoside phosphotransferase, choline kinase, phosphoino…	2e-41	tr|B9T3S1|B9T3S1_RICCO BRASSINOSTEROID INSENSITIVE 1-associated receptor kinase 1, putative OS=Ricinus communis GN=RCOM_0446840 PE=3 SV=1	0	ref|XP_002278965.1| PREDICTED: protein NSP-INTERACTING KINASE 1 [Vitis vinifera]	0	lcl|C6ZRM9_SOYBN/280-549 PF00069.20;Pkinase;	6e-144	gnl|CDD|36401 KOG1187, KOG1187, KOG1187, Serine/threonine protein kinase [Signal transduction mechanisms].	3e-95	T				GO:0032440,2-alkenal reductase [NAD(P)] activity;GO:0016020,membrane;GO:0016310,phosphorylation;GO:0005524,ATP binding;GO:0016301,kinase activity;GO:0051607,defense response to virus;GO:0006468,protein phosphorylation;GO:0055114,oxidation-reduction process;GO:0004674,protein serine/threonine kinase activity;GO:0000166,nucleotide binding;GO:0004672,protein kinase activity;GO:0016021,integral to me…
isotig00447	2350			gnl|CDD|197799 smart00582, RPR, domain present in proteins, which are involved in regulation of nuclear pre-mRNA.	4e-31	tr|F6HMV0|F6HMV0_VITVI Putative uncharacterized protein OS=Vitis vinifera GN=VIT_08s0056g00770 PE=4 SV=1	0	ref|XP_002267006.1| PREDICTED: uncharacterized protein LOC100250127 [Vitis vinifera]	0	lcl|B9SY93_RICCO/58-120 PF04818.8;CTD_bind;	8e-25				regulator of Ty1 transposition protein 103	K15559
isotig00448	2347					tr|F6GTQ8|F6GTQ8_VITVI Putative uncharacterized protein OS=Vitis vinifera GN=VIT_17s0000g09570 PE=3 SV=1	4e-154			lcl|B9RAS2_RICCO/41-497 PF00067.17;p450;	8e-153							GO:0005506,iron ion binding;GO:0047720,indoleacetaldoxime dehydratase activity;GO:0042742,defense response to bacterium;GO:0055114,oxidation-reduction process;GO:0016705,oxidoreductase activity, acting on paired donors, with incorporation or reduction of molecular oxygen;GO:0009507,chloroplast;GO:0050592,4-hydroxyphenylacetaldehyde oxime monooxygenase activity;GO:0016491,oxidoreductase activity;G…
isotig00449	2340	sp|Q9FIE3|VIN3_ARATH Protein VERNALIZATION INSENSITIVE 3 OS=Arabidopsis thaliana GN=VIN3 PE=2 SV=2	2e-83			tr|F6GXH2|F6GXH2_VITVI Putative uncharacterized protein OS=Vitis vinifera GN=VIT_11s0052g00830 PE=4 SV=1	0	ref|XP_003541436.1| PREDICTED: protein VERNALIZATION INSENSITIVE 3-like [Glycine max]	0	lcl|D7MC72_ARALL/135-347 PF07227.6;DUF1423;	3e-72							GO:0048587,regulation of short-day photoperiodism, flowering;GO:0031519,PcG protein complex;GO:0035064,methylated histone residue binding;GO:0010228,vegetative to reproductive phase transition of meristem
isotig00450	2346	sp|Q94F88|CMT3_ARATH DNA (cytosine-5)-methyltransferase CMT3 OS=Arabidopsis thaliana GN=CMT3 PE=1 SV=2	0	gnl|CDD|72856 cd04716, BAH_plantDCM_I, BAH, or Bromo Adjacent Homology domain, first copy present in DNA (Cytosine-5)-methyltransferases (DCM) from plants. DNA methylation, or the covalent addition of a methyl group to cytosine within the context of the CpG dinucleotide, has profound effects on the genome. These effects include transcriptional repression via inhibition of transcription factor bin…	3e-26	tr|F6GUF8|F6GUF8_VITVI Cytosine-specific methyltransferase OS=Vitis vinifera GN=VIT_06s0004g01080 PE=3 SV=1	0	ref|XP_003517640.1| PREDICTED: DNA (cytosine-5)-methyltransferase CMT3-like [Glycine max]	0	lcl|D7SLE9_VITVI/405-787 PF00145.12;DNA_methylase;	1e-149				EC:2.1.1.37	K00558	ko00270, Cysteine and methionine metabolism;	GO:0003677,DNA binding;GO:0006355,regulation of transcription, DNA-dependent;GO:0008168,methyltransferase activity;GO:0051567,histone H3-K9 methylation;GO:0009294,DNA mediated transformation;GO:0032259,methylation;GO:0090116,C-5 methylation of cytosine;GO:0016568,chromatin modification;GO:0010069,zygote asymmetric cytokinesis in embryo sac;GO:0010425,DNA methylation on cytosine within a CNG seque…
isotig00451	2347	sp|P29001|INVA_VIGRR Acid beta-fructofuranosidase OS=Vigna radiata var. radiata GN=INVA PE=1 SV=1	0	gnl|CDD|197813 smart00640, Glyco_32, Glycosyl hydrolases family 32.	1e-169	tr|B2NIA1|B2NIA1_PYRPY Soluble acid invertase OS=Pyrus pyrifolia GN=PpAIV2 PE=2 SV=1	0	dbj|BAF35859.1| soluble acid invertase [Pyrus pyrifolia var. culta] dbj|BAG30920.1| soluble acid invertase [Pyrus pyrifolia]	0	lcl|B9GVI2_POPTR/136-454 PF00251.15;Glyco_hydro_32N;	1e-173	gnl|CDD|35449 KOG0228, KOG0228, KOG0228, Beta-fructofuranosidase (invertase) [Carbohydrate transport and metabolism].	0	G	EC:3.2.1.26	K01193	ko00052, Galactose metabolism;ko00500, Starch and sucrose metabolism;	GO:0008152,metabolic process;GO:0004575,sucrose alpha-glucosidase activity;GO:0005985,sucrose metabolic process;GO:0051669,fructan beta-fructosidase activity;GO:0005773,vacuole;GO:0016798,hydrolase activity, acting on glycosyl bonds;GO:0009505,plant-type cell wall;GO:0004553,hydrolase activity, hydrolyzing O-glycosyl compounds;GO:0016787,hydrolase activity;GO:0050306,sucrose 1F-fructosyltransfera…
isotig00452	2343					tr|B9HI08|B9HI08_POPTR Predicted protein OS=Populus trichocarpa GN=POPTRDRAFT_820458 PE=4 SV=1	0	ref|XP_002311274.1| predicted protein [Populus trichocarpa] gb|EEE88641.1| predicted protein [Populus trichocarpa]	0	lcl|F2E3R2_HORVD/690-964 PB001149; Pfam-B_1149;	1e-79
isotig00453	2346	sp|Q9P258|RCC2_HUMAN Protein RCC2 OS=Homo sapiens GN=RCC2 PE=1 SV=2	3e-73			tr|B9R853|B9R853_RICCO Protein RCC2, putative OS=Ricinus communis GN=RCOM_1596800 PE=4 SV=1	0	ref|XP_002510496.1| Protein RCC2, putative [Ricinus communis] gb|EEF52683.1| Protein RCC2, putative [Ricinus communis]	0	lcl|Q9FXI6_ARATH/189-250 PF00415.13;RCC1;	4e-25	gnl|CDD|36640 KOG1427, KOG1427, KOG1427, Uncharacterized conserved protein, contains RCC1 domain [Function unknown].	4e-161	S				GO:0005634,nucleus;GO:0005730,nucleolus;GO:0051301,cell division;GO:0007049,cell cycle;GO:0007067,mitosis
isotig00454	2340	sp|Q43191|LOX15_SOLTU Probable linoleate 9S-lipoxygenase 5 OS=Solanum tuberosum GN=LOX1.5 PE=2 SV=1	0	gnl|CDD|177971 PLN02337, PLN02337, lipoxygenase.	0	tr|Q8W4X6|Q8W4X6_PRUDU Lipoxygenase OS=Prunus dulcis GN=lox PE=2 SV=1	0	emb|CAD10779.2| lipoxygenase [Prunus dulcis]	0	lcl|Q8W4X6_PRUDU/172-846 PF00305.14;Lipoxygenase;	0				EC:1.13.11.58	K15718	ko00591, Linoleic acid metabolism;	GO:0016702,oxidoreductase activity, acting on single donors with incorporation of molecular oxygen, incorporation of two atoms of oxygen;GO:0005506,iron ion binding;GO:0009753,response to jasmonic acid stimulus;GO:0005737,cytoplasm;GO:0048364,root development;GO:0055114,oxidation-reduction process;GO:0009816,defense response to bacterium, incompatible interaction;GO:0009737,response to abscisic a…
isotig00455	2344			gnl|CDD|191887 pfam07899, Frigida, Frigida-like protein. This family is composed of plant proteins that are similar to FRIGIDA protein expressed by Arabidopsis thaliana. This protein is probably nuclear and is required for the regulation of flowering time in the late-flowering phenotype. It is known to increase RNA levels of flowering locus C. Allelic variation at the FRIGIDA locus is a major det…	9e-69					lcl|B9REX4_RICCO/245-531 PF07899.6;Frigida;	8e-44
isotig00456	2339			gnl|CDD|166510 PLN02869, PLN02869, fatty aldehyde decarbonylase.	2e-136					lcl|D7SM84_VITVI/131-253 PF04116.8;FA_hydroxylase;	3e-40				EC:4.1.99.5	K15404	ko00073, Cutin, suberine and wax biosynthesis;
isotig00457	2336	sp|O24370|LOX21_SOLTU Linoleate 13S-lipoxygenase 2-1, chloroplastic OS=Solanum tuberosum GN=LOX2.1 PE=1 SV=1	0	gnl|CDD|189495 pfam00305, Lipoxygenase, Lipoxygenase.	0	tr|Q45HK6|Q45HK6_POPDE Lipoxygenase OS=Populus deltoides GN=LOX2 PE=2 SV=1	0	gb|AAZ57445.1| lipoxygenase LOX2 [Populus deltoides]	0	lcl|E3UIM5_CAMSI/215-885 PF00305.14;Lipoxygenase;	0				EC:1.13.11.12	K00454	ko00591, Linoleic acid metabolism;ko00592, alpha-Linolenic acid metabolism;	GO:0009535,chloroplast thylakoid membrane;GO:0009620,response to fungus;GO:0005506,iron ion binding;GO:0009534,chloroplast thylakoid;GO:0055114,oxidation-reduction process;GO:0009941,chloroplast envelope;GO:0006633,fatty acid biosynthetic process;GO:0031408,oxylipin biosynthetic process;GO:0016491,oxidoreductase activity;GO:0016165,lipoxygenase activity;GO:0008610,lipid biosynthetic process;GO:00…
isotig00458	2335			gnl|CDD|150424 pfam09749, HVSL, Uncharacterised conserved protein. This entry is of proteins of approximately 300 residues conserved from plants to humans. It contains two conserved motifs, HxSL and FHVSL. The function is unknown.	5e-57	tr|A5BG02|A5BG02_VITVI Putative uncharacterized protein OS=Vitis vinifera GN=VIT_16s0039g02680 PE=4 SV=1	3e-121	ref|XP_002280630.1| PREDICTED: uncharacterized protein LOC100266582 [Vitis vinifera]	3e-123	lcl|A5BG02_VITVI/36-279 PF09749.4;HVSL;	4e-100	gnl|CDD|38312 KOG3102, KOG3102, KOG3102, Uncharacterized conserved protein [Function unknown].	5e-67	S				GO:0051082,unfolded protein binding;GO:0031072,heat shock protein binding
isotig00459	2331			gnl|CDD|197561 smart00184, RING, Ring finger. E3 ubiquitin-protein ligase activity is intrinsic to the RING domain of c-Cbl and is likely to be a general function of this domain; Various RING fingers exhibit binding activity towards E2 ubiquitin-conjugating enzymes (Ubc' s).	2e-08	tr|G7KX94|G7KX94_MEDTR RING finger protein OS=Medicago truncatula GN=MTR_7g084020 PE=4 SV=1	0	ref|XP_002275712.2| PREDICTED: RING finger protein 10-like [Vitis vinifera]	0	lcl|B9RGY2_RICCO/228-274 PF00097.20;zf-C3HC4;	6e-22							GO:0046872,metal ion binding;GO:0008270,zinc ion binding
isotig00460	2323			gnl|CDD|190503 pfam03016, Exostosin, Exostosin family. The EXT family is a family of tumour suppressor genes. Mutations of EXT1 on 8q24.1, EXT2 on 11p11-13, and EXT3 on 19p have been associated with the autosomal dominant disorder known as hereditary multiple exostoses (HME). This is the most common known skeletal dysplasia. The chromosomal locations of other EXT genes suggest association with ot…	5e-55	tr|B9HA65|B9HA65_POPTR Predicted protein OS=Populus trichocarpa GN=POPTRDRAFT_762147 PE=4 SV=1	0	ref|XP_002308967.1| predicted protein [Populus trichocarpa] gb|EEE92490.1| predicted protein [Populus trichocarpa]	0	lcl|B9HA65_POPTR/345-700 PF03016.10;Exostosin;	0							GO:0016020,membrane;GO:0000287,magnesium ion binding;GO:0046872,metal ion binding;GO:0000166,nucleotide binding;GO:0006164,purine nucleotide biosynthetic process;GO:0005525,GTP binding;GO:0005737,cytoplasm;GO:0004019,adenylosuccinate synthase activity;GO:0016874,ligase activity
isotig00461	2336	sp|P33543|TMKL1_ARATH Putative kinase-like protein TMKL1 OS=Arabidopsis thaliana GN=TMKL1 PE=1 SV=1	0			tr|B9GR84|B9GR84_POPTR Predicted protein OS=Populus trichocarpa GN=POPTRDRAFT_553251 PE=4 SV=1	0	ref|XP_002303085.1| predicted protein [Populus trichocarpa] gb|EEE82358.1| predicted protein [Populus trichocarpa]	0	lcl|A5C4R0_VITVI/330-603 PF07714.12;Pkinase_Tyr;	1e-138							GO:0016020,membrane;GO:0016310,phosphorylation;GO:0005524,ATP binding;GO:0016301,kinase activity;GO:0006468,protein phosphorylation;GO:0004672,protein kinase activity;GO:0016021,integral to membrane;GO:0005886,plasma membrane;GO:0016772,transferase activity, transferring phosphorus-containing groups
isotig00462	2341	sp|Q84K00|NAC78_ARATH NAC domain-containing protein 78 OS=Arabidopsis thaliana GN=NAC078 PE=2 SV=2	3e-118	gnl|CDD|190291 pfam02365, NAM, No apical meristem (NAM) protein. This is a family of no apical meristem (NAM) proteins these are plant development proteins. Mutations in NAM result in the failure to develop a shoot apical meristem in petunia embryos. NAM is indicated as having a role in determining positions of meristems and primordial. One member of this family NAP (NAC-like, activated by AP3/PI…	1e-64	tr|D9ZJA8|D9ZJA8_MALDO NAC domain class transcription factor OS=Malus domestica GN=NAC9 PE=2 SV=1	0	gb|ADL36811.1| NAC domain class transcription factor [Malus x domestica]	0	lcl|D9ZJA8_MALDO/9-137 PF02365.10;NAM;	1e-70							GO:0009644,response to high light intensity;GO:0009962,regulation of flavonoid biosynthetic process;GO:0005634,nucleus;GO:0003677,DNA binding;GO:0006355,regulation of transcription, DNA-dependent;GO:0005737,cytoplasm
isotig00463	2331	sp|Q8H0V1|CK5P1_ARATH CDK5RAP1-like protein OS=Arabidopsis thaliana GN=At4g36390 PE=2 SV=1	0	gnl|CDD|184626 PRK14329, PRK14329, (dimethylallyl)adenosine tRNA methylthiotransferase; Provisional.	5e-177	tr|B9HFB0|B9HFB0_POPTR Predicted protein OS=Populus trichocarpa GN=POPTRDRAFT_869356 PE=4 SV=1	0	ref|XP_002310277.1| predicted protein [Populus trichocarpa] gb|EEE90727.1| predicted protein [Populus trichocarpa]	0	lcl|B9HFB0_POPTR/275-472 PF04055.16;Radical_SAM;	7e-103	gnl|CDD|37703 KOG2492, KOG2492, KOG2492, CDK5 activator-binding protein [Signal transduction mechanisms].	0	T				GO:0032440,2-alkenal reductase [NAD(P)] activity;GO:0005575,cellular_component;GO:0003824,catalytic activity;GO:0055114,oxidation-reduction process;GO:0051536,iron-sulfur cluster binding;GO:0043412,macromolecule modification;GO:0051539,4 iron, 4 sulfur cluster binding;GO:0009451,RNA modification;GO:0016740,transferase activity;GO:0016491,oxidoreductase activity
isotig00464	2338	sp|O49954|GCSP_SOLTU Glycine dehydrogenase [decarboxylating], mitochondrial OS=Solanum tuberosum GN=GDCSP PE=2 SV=1	0	gnl|CDD|178035 PLN02414, PLN02414, glycine dehydrogenase (decarboxylating).	0	tr|B9HDN2|B9HDN2_POPTR Precursor of carboxylase p-protein 1, glycine decarboxylase complex OS=Populus trichocarpa GN=gdcP1 PE=3 SV=1	0	ref|XP_002308562.1| precursor of carboxylase p-protein 1, glycine decarboxylase complex [Populus trichocarpa] gb|EEE92085.1| precursor of carboxylase p-protein 1, glycine decarboxylase complex [Populus trichocarpa]	0	lcl|F0SDZ5_PEDSD/438-866 PF02347.11;GDC-P;	2e-154	gnl|CDD|37251 KOG2040, KOG2040, KOG2040, Glycine dehydrogenase (decarboxylating) [Amino acid transport and metabolism].	0	E	EC:1.4.4.2	K00281	ko00260, Glycine, serine and threonine metabolism;	GO:0005960,glycine cleavage complex;GO:0048046,apoplast;GO:0005524,ATP binding;GO:0055114,oxidation-reduction process;GO:0019464,glycine decarboxylation via glycine cleavage system;GO:0006544,glycine metabolic process;GO:0009941,chloroplast envelope;GO:0005739,mitochondrion;GO:0030170,pyridoxal phosphate binding;GO:0016491,oxidoreductase activity;GO:0009507,chloroplast;GO:0032440,2-alkenal reduct…
isotig00465	2333			gnl|CDD|192495 pfam10250, O-FucT, GDP-fucose protein O-fucosyltransferase. This is a family of conserved proteins representing the enzyme responsible for adding O-fucose to EGF (epidermal growth factor-like) repeats. Six highly conserved cysteines are present in O-FucT-1 as well as a DXD-like motif (ERD), conserved in mammals, Drosophila, and C. elegans. Both features are characteristic of severa…	4e-105	tr|D7SIP6|D7SIP6_VITVI Putative uncharacterized protein OS=Vitis vinifera GN=VIT_17s0000g04810 PE=4 SV=1	0	ref|XP_002267425.2| PREDICTED: DUF246 domain-containing protein At1g04910-like [Vitis vinifera]	0	lcl|D7SIP6_VITVI/116-454 PF10250.4;O-FucT;	0
isotig00466	2335	sp|Q43644|NDUS1_SOLTU NADH dehydrogenase [ubiquinone] iron-sulfur protein 1, mitochondrial OS=Solanum tuberosum PE=2 SV=1	0	gnl|CDD|181665 PRK09130, PRK09130, NADH dehydrogenase subunit G; Validated.	0	tr|F6HSN0|F6HSN0_VITVI Putative uncharacterized protein OS=Vitis vinifera GN=VIT_14s0006g02020 PE=3 SV=1	0	ref|XP_002270157.1| PREDICTED: NADH dehydrogenase [ubiquinone] iron-sulfur protein 1, mitochondrial [Vitis vinifera]	0	lcl|B9T118_RICCO/342-662 PF00384.17;Molybdopterin;	2e-146	gnl|CDD|37493 KOG2282, KOG2282, KOG2282, NADH-ubiquinone oxidoreductase, NDUFS1/75 kDa subunit [Energy production and conversion].	0	C	NADH dehydrogenase (ubiquinone) Fe-S protein 1 [EC:1.6.5.3 1.6.99.3]	K03934	ko00190, Oxidative phosphorylation;ko05010, Alzheimer's disease;ko05012, Parkinson's disease;ko05016, Huntington's disease;	GO:0046034,ATP metabolic process;GO:0016020,membrane;GO:0051537,2 iron, 2 sulfur cluster binding;GO:0016651,oxidoreductase activity, acting on NADH or NADPH;GO:0042773,ATP synthesis coupled electron transport;GO:0055114,oxidation-reduction process;GO:0045271,respiratory chain complex I;GO:0005747,mitochondrial respiratory chain complex I;GO:0051539,4 iron, 4 sulfur cluster binding;GO:0045333,cell…
isotig00467	2335	sp|Q9C5V6|TOP6B_ARATH DNA topoisomerase 6 subunit B OS=Arabidopsis thaliana GN=TOP6B PE=1 SV=1	0			tr|D7SLA7|D7SLA7_VITVI Putative uncharacterized protein OS=Vitis vinifera GN=VIT_06s0004g01530 PE=3 SV=1	0	emb|CBI16435.3| unnamed protein product [Vitis vinifera]	0	lcl|TOP6B_ARATH/398-558 PF09239.6;Topo-VIb_trans;	7e-82							GO:0003677,DNA binding;GO:0005524,ATP binding;GO:0016853,isomerase activity;GO:0006268,DNA unwinding involved in replication;GO:0003918,DNA topoisomerase (ATP-hydrolyzing) activity;GO:0005694,chromosome;GO:0003916,DNA topoisomerase activity;GO:0003676,nucleic acid binding;GO:0000166,nucleotide binding;GO:0006265,DNA topological change
isotig00468	2330	sp|P46275|F16P1_PEA Fructose-1,6-bisphosphatase, chloroplastic OS=Pisum sativum GN=FBP PE=1 SV=2	8e-172	gnl|CDD|178157 PLN02542, PLN02542, fructose-1,6-bisphosphatase.	0	tr|A8VYM0|A8VYM0_FRAAN Chloroplast fructose-1,6-bisphosphatase I OS=Fragaria ananassa PE=2 SV=1	0	gb|ABW38330.1| chloroplast fructose-1,6-bisphosphatase I [Fragaria x ananassa]	0	lcl|B9SPG7_RICCO/75-410 PF00316.15;FBPase;	3e-169	gnl|CDD|36671 KOG1458, KOG1458, KOG1458, Fructose-1,6-bisphosphatase [Carbohydrate transport and metabolism].	2e-131	G	EC:3.1.3.11	K03841	ko00010, Glycolysis / Gluconeogenesis;ko00030, Pentose phosphate pathway;ko00051, Fructose and mannose metabolism;ko00680, Methane metabolism;ko00710, Carbon fixation in photosynthetic organisms;ko04910, Insulin signaling pathway;	GO:0000287,magnesium ion binding;GO:0048046,apoplast;GO:0009773,photosynthetic electron transport in photosystem I;GO:0016051,carbohydrate biosynthetic process;GO:0055114,oxidation-reduction process;GO:0005737,cytoplasm;GO:0016787,hydrolase activity;GO:0005975,carbohydrate metabolic process;GO:0042132,fructose 1,6-bisphosphate 1-phosphatase activity;GO:0016491,oxidoreductase activity;GO:0009507,c…
isotig00469	2325					tr|F6HVZ2|F6HVZ2_VITVI Putative uncharacterized protein OS=Vitis vinifera GN=VIT_10s0071g00780 PE=4 SV=1	0	ref|XP_002267403.2| PREDICTED: uncharacterized ATP-dependent helicase C23E6.02-like [Vitis vinifera]	0	lcl|D7TXZ1_VITVI/284-606 PF00176.18;SNF2_N;	1e-135							GO:0046872,metal ion binding;GO:0003677,DNA binding;GO:0005524,ATP binding;GO:0008270,zinc ion binding;GO:0016740,transferase activity;GO:0004386,helicase activity;GO:0003676,nucleic acid binding
isotig00470	2316	sp|Q8RWD6|FB271_ARATH F-box protein At5g39450 OS=Arabidopsis thaliana GN=At5g39450 PE=2 SV=1	1e-135			tr|F6H4E1|F6H4E1_VITVI Putative uncharacterized protein OS=Vitis vinifera GN=VIT_07s0031g02420 PE=4 SV=1	0	emb|CAN77670.1| hypothetical protein VITISV_024978 [Vitis vinifera]	0	lcl|D7MJL7_ARALL/66-571 PB017040; Pfam-B_17040;	6e-121
isotig00472	2328	sp|Q93YS4|AB22G_ARATH ABC transporter G family member 22 OS=Arabidopsis thaliana GN=ABCG22 PE=1 SV=1	0	gnl|CDD|178750 PLN03211, PLN03211, ABC transporter G-25; Provisional.	2e-167	tr|B9IIG9|B9IIG9_POPTR White-brown-complex ABC transporter family OS=Populus trichocarpa GN=POPTRDRAFT_825159 PE=3 SV=1	0	ref|XP_002322764.1| white-brown-complex ABC transporter family [Populus trichocarpa] gb|EEF04525.1| white-brown-complex ABC transporter family [Populus trichocarpa]	0	lcl|D7U8P1_VITVI/483-692 PF01061.19;ABC2_membrane;	8e-97	gnl|CDD|35284 KOG0061, KOG0061, KOG0061, Transporter, ABC superfamily (Breast cancer resistance protein) [Secondary metabolites biosynthesis, transport and catabolism].	4e-155	Q				GO:0016020,membrane;GO:0015412,molybdate transmembrane-transporting ATPase activity;GO:0005524,ATP binding;GO:0016787,hydrolase activity;GO:0000166,nucleotide binding;GO:0006200,ATP catabolic process;GO:0017111,nucleoside-triphosphatase activity;GO:0005886,plasma membrane;GO:0016887,ATPase activity
isotig00473	2328	sp|Q9CAV6|WNK1_ARATH Serine/threonine-protein kinase WNK1 OS=Arabidopsis thaliana GN=WNK1 PE=1 SV=1	0	gnl|CDD|197582 smart00220, S_TKc, Serine/Threonine protein kinases, catalytic domain. Phosphotransferases. Serine or threonine-specific kinase subfamily.	2e-58	tr|B9RES6|B9RES6_RICCO Kinase, putative OS=Ricinus communis GN=RCOM_1428500 PE=4 SV=1	0	ref|XP_002512245.1| kinase, putative [Ricinus communis] gb|EEF49697.1| kinase, putative [Ricinus communis]	0	lcl|WNK1_ARATH/24-281 PF00069.20;Pkinase;	4e-143	gnl|CDD|35804 KOG0584, KOG0584, KOG0584, Serine/threonine protein kinase [General function prediction only].	0	R	EC:2.7.11.1	K12132	ko04712, Circadian rhythm - plant;	GO:0016020,membrane;GO:0007623,circadian rhythm;GO:0016310,phosphorylation;GO:0004709,MAP kinase kinase kinase activity;GO:0000165,MAPK cascade;GO:0005524,ATP binding;GO:0016301,kinase activity;GO:0006468,protein phosphorylation;GO:0004674,protein serine/threonine kinase activity;GO:0004672,protein kinase activity;GO:0016740,transferase activity;GO:0016772,transferase activity, transferring phosp…
isotig00474	2328	sp|Q5R8M1|STK38_PONAB Serine/threonine-protein kinase 38 OS=Pongo abelii GN=STK38 PE=1 SV=1	4e-121	gnl|CDD|173690 cd05599, STKc_NDR_like, Catalytic domain of Nuclear Dbf2-Related kinase-like Protein Serine/Threonine Kinases. Serine/Threonine Kinases (STKs), Nuclear Dbf2-Related (NDR) kinase subfamily, catalytic (c) domain. STKs catalyze the transfer of the gamma-phosphoryl group from ATP to serine/threonine residues on protein substrates. The NDR subfamily is part of a larger superfamily that …	0	tr|B9HSF6|B9HSF6_POPTR Predicted protein OS=Populus trichocarpa GN=POPTRDRAFT_768862 PE=4 SV=1	0	ref|XP_002314478.1| predicted protein [Populus trichocarpa] gb|EEF00649.1| predicted protein [Populus trichocarpa]	0	lcl|Q53VE2_LOTJA/119-418 PF00069.20;Pkinase;	2e-168	gnl|CDD|35825 KOG0605, KOG0605, KOG0605, NDR and related serine/threonine kinases [General function prediction only].	0	RT				GO:0000287,magnesium ion binding;GO:0016310,phosphorylation;GO:0005524,ATP binding;GO:0043407,negative regulation of MAP kinase activity;GO:0005737,cytoplasm;GO:0007243,intracellular protein kinase cascade;GO:0009524,phragmoplast;GO:0005829,cytosol;GO:0000166,nucleotide binding;GO:0004672,protein kinase activity;GO:0070688,MLL5-L complex;GO:0005886,plasma membrane;GO:0043231,intracellular membran…
isotig00475	2318	sp|Q8BM39|PRP18_MOUSE Pre-mRNA-splicing factor 18 OS=Mus musculus GN=Prpf18 PE=1 SV=1	5e-51	gnl|CDD|190447 pfam02840, Prp18, Prp18 domain. The splicing factor Prp18 is required for the second step of pre-mRNA splicing. The structure of a large fragment of the Saccharomyces cerevisiae Prp18 is known. This fragment is fully active in yeast splicing in vitro and includes the sequences of Prp18 that have been evolutionarily conserved. The core structure consists of five alpha-helices that a…	6e-68	tr|B9S407|B9S407_RICCO Potassium channel regulatory factor, putative OS=Ricinus communis GN=RCOM_0557340 PE=4 SV=1	0	ref|XP_002520726.1| potassium channel regulatory factor, putative [Ricinus communis] gb|EEF41688.1| potassium channel regulatory factor, putative [Ricinus communis]	0	lcl|Q6YTU8_ORYSJ/251-395 PF02840.10;Prp18;	4e-71	gnl|CDD|38019 KOG2808, KOG2808, KOG2808, U5 snRNP-associated RNA splicing factor [RNA processing and modification].	1e-99	A	pre-mRNA-splicing factor 18	K12817	ko03040, Spliceosome;	GO:0006397,mRNA processing;GO:0005634,nucleus;GO:0005216,ion channel activity;GO:0005681,spliceosomal complex;GO:0016607,nuclear speck;GO:0008380,RNA splicing
isotig00476	2328	sp|O80860|FTSH2_ARATH ATP-dependent zinc metalloprotease FTSH 2, chloroplastic OS=Arabidopsis thaliana GN=FTSH2 PE=1 SV=1	0	gnl|CDD|177080 CHL00176, ftsH, cell division protein; Validated.	0	tr|F6H539|F6H539_VITVI Putative uncharacterized protein OS=Vitis vinifera GN=VIT_12s0028g01600 PE=3 SV=1	0	ref|XP_002282107.1| PREDICTED: ATP-dependent zinc metalloprotease FTSH 2, chloroplastic-like [Vitis vinifera]	0	lcl|B9NCL0_POPTR/239-449 PF01434.13;Peptidase_M41;	2e-107	gnl|CDD|35950 KOG0731, KOG0731, KOG0731, AAA+-type ATPase containing the peptidase M41 domain [Posttranslational modification, protein turnover, chaperones].	3e-174	O	EC:3.4.24.-	K03798		GO:0016020,membrane;GO:0009535,chloroplast thylakoid membrane;GO:0008233,peptidase activity;GO:0005524,ATP binding;GO:0004222,metalloendopeptidase activity;GO:0010205,photoinhibition;GO:0031977,thylakoid lumen;GO:0016787,hydrolase activity;GO:0000166,nucleotide binding;GO:0008568,microtubule-severing ATPase activity;GO:0017111,nucleoside-triphosphatase activity;GO:0008270,zinc ion binding;GO:0009…
isotig00477	2325					tr|B9S7L9|B9S7L9_RICCO Putative uncharacterized protein OS=Ricinus communis GN=RCOM_0609600 PE=4 SV=1	0	ref|XP_002521988.1| conserved hypothetical protein [Ricinus communis] gb|EEF40392.1| conserved hypothetical protein [Ricinus communis]	0	lcl|B9S7L9_RICCO/104-494 PB020264; Pfam-B_20264;	2e-179
isotig00478	2324	sp|O04235|SSRP1_VICFA FACT complex subunit SSRP1 OS=Vicia faba GN=SSRP1 PE=2 SV=1	0	gnl|CDD|112354 pfam03531, SSrecog, Structure-specific recognition protein (SSRP1). SSRP1 has been implicated in transcriptional initiation and elongation and in DNA replication and repair.	9e-106	tr|D7SX63|D7SX63_VITVI Putative uncharacterized protein OS=Vitis vinifera GN=VIT_14s0108g00040 PE=4 SV=1	0	ref|XP_002282538.1| PREDICTED: FACT complex subunit SSRP1 [Vitis vinifera] emb|CBI22160.3| unnamed protein product [Vitis vinifera]	0	lcl|D7SX63_VITVI/74-295 PF03531.9;SSrecog;	9e-117	gnl|CDD|35746 KOG0526, KOG0526, KOG0526, Nucleosome-binding factor SPN, POB3 subunit [Transcription, Replication, recombination and repair, Chromatin structure and dynamics].	4e-163	KLBR	structure-specific recognition protein 1	K09272		GO:0032440,2-alkenal reductase [NAD(P)] activity;GO:0005634,nucleus;GO:0003677,DNA binding;GO:0006281,DNA repair;GO:0006355,regulation of transcription, DNA-dependent;GO:0006260,DNA replication;GO:0035101,FACT complex;GO:0006351,transcription, DNA-dependent;GO:0005694,chromosome;GO:0055114,oxidation-reduction process;GO:0010228,vegetative to reproductive phase transition of meristem;GO:0005719,nu…
isotig00479	2323	sp|Q0DCT8|G11A_ORYSJ Protein kinase G11A OS=Oryza sativa subsp. japonica GN=Os06g0291600 PE=2 SV=1	0	gnl|CDD|173665 cd05574, STKc_phototropin_like, Catalytic domain of Phototropin-like Protein Serine/Threonine Kinases. Serine/Threonine Kinases (STKs), Phototropin-like subfamily, catalytic (c) domain. STKs catalyze the transfer of the gamma-phosphoryl group from ATP to serine/threonine residues on protein substrates. The phototropin-like subfamily is part of a larger superfamily that includes the…	2e-147	tr|G0Z816|G0Z816_9ROSA Serine/threonine protein kinase-like protein OS=Pyrus x bretschneideri PE=2 SV=1	0	gb|AEK94320.1| serine/threonine protein kinase-like protein [Pyrus x bretschneideri]	0	lcl|Q02494_MAIZE/28-218 PF00069.20;Pkinase;	1e-95	gnl|CDD|35830 KOG0610, KOG0610, KOG0610, Putative serine/threonine protein kinase [General function prediction only].	0	RT	EC:2.7.11.-	K08286		GO:0016310,phosphorylation;GO:0005634,nucleus;GO:0005524,ATP binding;GO:0016301,kinase activity;GO:0006468,protein phosphorylation;GO:0005737,cytoplasm;GO:0004674,protein serine/threonine kinase activity;GO:0005730,nucleolus;GO:0000166,nucleotide binding;GO:0004672,protein kinase activity;GO:0016740,transferase activity;GO:0016772,transferase activity, transferring phosphorus-containing groups
isotig00480	2311					tr|G7IJA3|G7IJA3_MEDTR Putative uncharacterized protein OS=Medicago truncatula GN=MTR_2g069500 PE=4 SV=1	0	ref|XP_003546786.1| PREDICTED: uncharacterized protein LOC100783035 [Glycine max]	0	lcl|D7T9J2_VITVI/84-518 PB003151; Pfam-B_3151;	0							GO:0008152,metabolic process;GO:0003824,catalytic activity
isotig00481	2318			gnl|CDD|191821 pfam07714, Pkinase_Tyr, Protein tyrosine kinase.	5e-66	tr|F6H9V0|F6H9V0_VITVI Putative uncharacterized protein OS=Vitis vinifera GN=VIT_19s0085g00550 PE=3 SV=1	0	emb|CBI24172.3| unnamed protein product [Vitis vinifera]	0	lcl|C5WRU5_SORBI/930-1193 PF07714.12;Pkinase_Tyr;	1e-130	gnl|CDD|35413 KOG0192, KOG0192, KOG0192, Tyrosine kinase specific for activated (GTP-bound) p21cdc42Hs [Signal transduction mechanisms].	3e-84	T				GO:0005634,nucleus;GO:0016310,phosphorylation;GO:0004715,non-membrane spanning protein tyrosine kinase activity;GO:0005524,ATP binding;GO:0016301,kinase activity;GO:0006468,protein phosphorylation;GO:0004674,protein serine/threonine kinase activity;GO:0005829,cytosol;GO:0004672,protein kinase activity;GO:0016740,transferase activity;GO:0016772,transferase activity, transferring phosphorus-contain…
isotig00482	2316	sp|P30924|GLGB_SOLTU 1,4-alpha-glucan-branching enzyme OS=Solanum tuberosum GN=SBE1 PE=2 SV=2	0	gnl|CDD|178066 PLN02447, PLN02447, 1,4-alpha-glucan-branching enzyme.	0	tr|Q45TX6|Q45TX6_MALDO Starch branching enzyme I OS=Malus domestica GN=SbeI PE=4 SV=1	0	gb|AAZ20130.1| starch branching enzyme I [Malus x domestica]	0	lcl|Q45TX6_MALDO/297-570 PF00128.19;Alpha-amylase;	1e-157	gnl|CDD|35691 KOG0470, KOG0470, KOG0470, 1,4-alpha-glucan branching enzyme/starch branching enzyme II [Carbohydrate transport and metabolism].	1e-154	G	EC:2.4.1.18	K00700	ko00500, Starch and sucrose metabolism;	GO:0005982,starch metabolic process;GO:0009501,amyloplast;GO:0003844,1,4-alpha-glucan branching enzyme activity;GO:0003824,catalytic activity;GO:0019252,starch biosynthetic process;GO:0004553,hydrolase activity, hydrolyzing O-glycosyl compounds;GO:0005978,glycogen biosynthetic process;GO:0043169,cation binding;GO:0016757,transferase activity, transferring glycosyl groups;GO:0005975,carbohydrate m…
isotig00483	2322	sp|O82784|MDL4_PRUSE (R)-mandelonitrile lyase 4 OS=Prunus serotina GN=MDL4 PE=2 SV=1	0	gnl|CDD|178382 PLN02785, PLN02785, Protein HOTHEAD.	2e-127	tr|B9X0I2|B9X0I2_PRUMU (R)-hydroxynitrile lyase OS=Prunus mume GN=PmHNL PE=3 SV=1	0	sp|O82784.1|MDL4_PRUSE RecName: Full=(R)-mandelonitrile lyase 4; AltName: Full=Hydroxynitrile lyase 4; Short=(R)-oxynitrilase 4; Flags: Precursor gb|AAC61980.1| (R)-(+)-mandelonitrile lyase isoform MDL4 precursor [Prunus serotina] gb|AAC61981.1| (R)-(+)-mandelonitrile lyase isoform MDL4 precursor [Prunus serotina] gb|AAD02265.1| (R)-(+)-mandelonitrile lyase isoform MDL4 precursor [Prunus serotina…	0	lcl|MDL4_PRUSE/55-329 PF00732.14;GMC_oxred_N;	1e-147				EC:4.1.2.10	K08248	ko00460, Cyanoamino acid metabolism;	GO:0016614,oxidoreductase activity, acting on CH-OH group of donors;GO:0046593,mandelonitrile lyase activity;GO:0050660,flavin adenine dinucleotide binding;GO:0055114,oxidation-reduction process;GO:0006066,alcohol metabolic process;GO:0005773,vacuole;GO:0016829,lyase activity;GO:0000166,nucleotide binding;GO:0008812,choline dehydrogenase activity;GO:0033095,aleurone grain;GO:0016491,oxidoreductas…
isotig00484	2318	sp|Q6DKB0|5NTC_XENLA Cytosolic purine 5'-nucleotidase OS=Xenopus laevis GN=nt5c2 PE=2 SV=1	8e-57	gnl|CDD|191367 pfam05761, 5_nucleotid, 5' nucleotidase family. This family of eukaryotic proteins includes 5' nucleotidase enzymes, such as purine 5'-nucleotidase EC:3.1.3.5.	2e-138	tr|F6H046|F6H046_VITVI Putative uncharacterized protein OS=Vitis vinifera GN=VIT_18s0001g12510 PE=3 SV=1	0	ref|XP_002281422.1| PREDICTED: cytosolic purine 5'-nucleotidase [Vitis vinifera] emb|CBI19698.3| unnamed protein product [Vitis vinifera]	0	lcl|E0CQD0_VITVI/45-537 PF05761.9;5_nucleotid;	0	gnl|CDD|37680 KOG2469, KOG2469, KOG2469, IMP-GMP specific 5'-nucleotidase [Nucleotide transport and metabolism].	4e-124	F				GO:0046872,metal ion binding;GO:0008152,metabolic process;GO:0016787,hydrolase activity;GO:0008253,5'-nucleotidase activity;GO:0000166,nucleotide binding;GO:0003824,catalytic activity;GO:0005737,cytoplasm;GO:0009117,nucleotide metabolic process
[truncated: 27,439 more rows]
