# Supplementary material for: Comprehensive evaluation of fuel properties and complex regulation of intracellular transporters for high oil production in developing seeds of Prunus sibirica for woody biodiesel
Source: Biotechnol Biofuels. 2019 Jan 4;12:6. doi: 10.1186/s13068-018-1347-x (PMC6318995; doi:10.1186/s13068-018-1347-x)
Supplement: Supplementary file 2 — Additional file 2: Table S2. Genes annotated for plastidial transporters and OPPP in developing P. sibirica seeds. Plastidial transporters involved specifically in carbon allocation into glycolysis and OPPP, and the transport of adenine nucleotide and Pi. Also, some genes were annotated for enzymes of OPPP in both plastid and cytosol. [file 13068_2018_1347_MOESM2_ESM.xls]

## Sheet: Sheet2
Table S2 Genes annotated for plastidial transporters and OPPP in developing Prunus sibirica seeds
Transporter	Transport function	GeneName	Definition	UnigeneID	Length	AP_id	AP_evalue	Swissprot_des	Swissprot_evalue	Cdd_des	Cdd_evalue	Trembl_des	Trembl_evalue	NR_des	NR_evalue	PFAM_des	PFAM_evalue	KOG_des	KOG_evalue	KOG	EC	KO	Pathway	GO
Plastidial transporters	Involved in carbon partitioning in the glycolysis	TPT	Triose-phosphate/phosphate translocator	isotig02513	1603	AT5G46110	5e-179	sp|P21727|TPT_PEA Triose phosphate/phosphate translocator, chloroplastic OS=Pisum sativum PE=1 SV=1	3e-174	gnl|CDD|129898 TIGR00817, tpt, Tpt phosphate/phosphoenolpyruvate translocator. The 6-8 TMS Triose-phosphate Transporter (TPT) Family (TC 2.A.7.9)Functionally characterized members of the TPT family are derived from the inner envelope membranes of chloroplasts and nongreen plastids of plants. However,homologues are also present in yeast. Saccharomyces cerevisiae has three functionally uncharacteri…	1e-124	tr|B9RB94|B9RB94_RICCO Triose phosphate/phosphate translocator, chloroplast, putative OS=Ricinus communis GN=RCOM_1673220 PE=4 SV=1	0	ref|XP_002509428.1| Triose phosphate/phosphate translocator, chloroplast precursor, putative [Ricinus communis] gb|EEF50815.1| Triose phosphate/phosphate translocator, chloroplast precursor, putative [Ricinus communis]	0	lcl|TPT_FLATR/248-392 PF03151.11;TPT;	3e-62	gnl|CDD|36654 KOG1441, KOG1441, KOG1441, Glucose-6-phosphate/phosphate and phosphoenolpyruvate/phosphate antiporter [Carbohydrate transport and metabolism, Amino acid transport and metabolism].	6e-70	GE	solute carrier family 35, member E1	K15283		GO:0016020,membrane;GO:0006810,transport;GO:0016021,integral to membrane;GO:0009941,chloroplast envelope;GO:0009536,plastid;GO:0005215,transporter activity;GO:0009507,chloroplast;GO:0031969,chloroplast membrane
		MEX1	Maltose translocator	isotig04279	1343	AT5G17520	1e-97	sp|Q9LF50|MEX1_ARATH Maltose excess protein 1, chloroplastic OS=Arabidopsis thaliana GN=MEX1 PE=1 SV=2	7e-93			tr|Q0GR04|Q0GR04_MALDO Maltose transporter OS=Malus domestica GN=MEX PE=2 SV=1	7e-103	gb|ABG47411.1| maltose transporter [Malus x domestica]	6e-103	lcl|D7T7F2_VITVI/1-404 PB016220; Pfam-B_16220;	5e-97							GO:0015768,maltose transport;GO:0000023,maltose metabolic process;GO:0007154,cell communication;GO:0009624,response to nematode;GO:0005363,maltose transmembrane transporter activity;GO:0009706,chloroplast inner membrane;GO:0009629,response to gravity;GO:0007275,multicellular organismal development;GO:0005975,carbohydrate metabolic process;GO:0009941,chloroplast envelope;GO:0005983,starch cataboli…
		GlT1	Putative glucose transporter 1	isotig00657	2192	AT5G16150	0	sp|Q56ZZ7|PLST4_ARATH Plastidic glucose transporter 4 OS=Arabidopsis thaliana GN=At5g16150 PE=1 SV=2	0	gnl|CDD|143864 pfam00083, Sugar_tr, Sugar (and other) transporter.	2e-87	tr|O48537|O48537_PRUAR Putative sugar transporter OS=Prunus armeniaca PE=2 SV=1	0	gb|AAB88879.1| putative sugar transporter [Prunus armeniaca]	0	lcl|O48537_PRUAR/37-471 PF00083.19;Sugar_tr;	0	gnl|CDD|35475 KOG0254, KOG0254, KOG0254, Predicted transporter (major facilitator superfamily) [General function prediction only].	8e-95	R				GO:0016020,membrane;GO:0006810,transport;GO:0055085,transmembrane transport;GO:0008643,carbohydrate transport;GO:0016021,integral to membrane;GO:0005886,plasma membrane;GO:0005215,transporter activity;GO:0022857,transmembrane transporter activity;GO:0022891,substrate-specific transmembrane transporter activity
		GPT1	Glucose-6-phosphate/ phosphate translocator 1	isotig00634	2205	AT5G54800	8e-165	sp|Q94B38|GPT2_ARATH Glucose-6-phosphate/phosphate translocator 2, chloroplastic OS=Arabidopsis thaliana GN=GPT2 PE=2 SV=2	9e-159	gnl|CDD|129898 TIGR00817, tpt, Tpt phosphate/phosphoenolpyruvate translocator. The 6-8 TMS Triose-phosphate Transporter (TPT) Family (TC 2.A.7.9)Functionally characterized members of the TPT family are derived from the inner envelope membranes of chloroplasts and nongreen plastids of plants. However,homologues are also present in yeast. Saccharomyces cerevisiae has three functionally uncharacteri…	2e-117	tr|B9SAI9|B9SAI9_RICCO Glucose-6-phosphate/phosphate translocator 1, chloroplast, putative OS=Ricinus communis GN=RCOM_0587770 PE=4 SV=1	0	ref|XP_002523008.1| Glucose-6-phosphate/phosphate translocator 1, chloroplast precursor, putative [Ricinus communis] gb|EEF39438.1| Glucose-6-phosphate/phosphate translocator 1, chloroplast precursor, putative [Ricinus communis]	0	lcl|Q58J24_SOYBN/246-391 PF03151.11;TPT;	3e-65	gnl|CDD|36654 KOG1441, KOG1441, KOG1441, Glucose-6-phosphate/phosphate and phosphoenolpyruvate/phosphate antiporter [Carbohydrate transport and metabolism, Amino acid transport and metabolism].	7e-86	GE	solute carrier family 35, member E1	K15283		GO:0016020,membrane;GO:0035436,triose phosphate transmembrane transport;GO:0015120,phosphoglycerate transmembrane transporter activity;GO:0010152,pollen maturation;GO:0015714,phosphoenolpyruvate transport;GO:0015760,glucose-6-phosphate transport;GO:0015152,glucose-6-phosphate transmembrane transporter activity;GO:0016021,integral to membrane;GO:0009553,embryo sac development;GO:0031969,chloroplas…
		PPT1	Phospho-enol-pyruvate/phosphate translocator	isotig02110	1698	AT5G33320	3e-158	sp|P52178|TPT2_BRAOB Triose phosphate/phosphate translocator, non-green plastid, chloroplastic OS=Brassica oleracea var. botrytis GN=NGTPT PE=2 SV=1	8e-141	gnl|CDD|129898 TIGR00817, tpt, Tpt phosphate/phosphoenolpyruvate translocator. The 6-8 TMS Triose-phosphate Transporter (TPT) Family (TC 2.A.7.9)Functionally characterized members of the TPT family are derived from the inner envelope membranes of chloroplasts and nongreen plastids of plants. However,homologues are also present in yeast. Saccharomyces cerevisiae has three functionally uncharacteri…	8e-119	tr|B9IES9|B9IES9_POPTR Predicted protein OS=Populus trichocarpa GN=POPTRDRAFT_1101346 PE=4 SV=1	0	ref|XP_002322169.1| predicted protein [Populus trichocarpa] gb|EEF06296.1| predicted protein [Populus trichocarpa]	0	lcl|B9RB11_RICCO/260-406 PF03151.11;TPT;	5e-64	gnl|CDD|36654 KOG1441, KOG1441, KOG1441, Glucose-6-phosphate/phosphate and phosphoenolpyruvate/phosphate antiporter [Carbohydrate transport and metabolism, Amino acid transport and metabolism].	3e-77	GE	solute carrier family 35, member E1	K15283		GO:0016020,membrane;GO:0006810,transport;GO:0015120,phosphoglycerate transmembrane transporter activity;GO:0015714,phosphoenolpyruvate transport;GO:0015121,phosphoenolpyruvate:phosphate antiporter activity;GO:0015713,phosphoglycerate transport;GO:0016021,integral to membrane;GO:0005739,mitochondrion;GO:0009536,plastid;GO:0009941,chloroplast envelope;GO:0031969,chloroplast membrane;GO:0005215,tran…
		PPT2	Phospho-enol-pyruvate/phosphate translocator	isotig06774	1144	AT3G01550	1e-89	sp|Q8H0T6|PPT2_ARATH Phosphoenolpyruvate/phosphate translocator 2, chloroplastic OS=Arabidopsis thaliana GN=PPT2 PE=2 SV=1	3e-86	gnl|CDD|129898 TIGR00817, tpt, Tpt phosphate/phosphoenolpyruvate translocator. The 6-8 TMS Triose-phosphate Transporter (TPT) Family (TC 2.A.7.9)Functionally characterized members of the TPT family are derived from the inner envelope membranes of chloroplasts and nongreen plastids of plants. However,homologues are also present in yeast. Saccharomyces cerevisiae has three functionally uncharacteri…	8e-73	tr|B9GI42|B9GI42_POPTR Predicted protein (Fragment) OS=Populus trichocarpa GN=POPTRDRAFT_173892 PE=4 SV=1	6e-110	emb|CBI34895.3| unnamed protein product [Vitis vinifera]	4e-110	lcl|B9S624_RICCO/111-235 PF00892.15;EamA;	3e-53				solute carrier family 35, member E1	K15283		GO:0016020,membrane;GO:0006810,transport;GO:0015120,phosphoglycerate transmembrane transporter activity;GO:0015714,phosphoenolpyruvate transport;GO:0015121,phosphoenolpyruvate:phosphate antiporter activity;GO:0015713,phosphoglycerate transport;GO:0016021,integral to membrane;GO:0009536,plastid;GO:0031969,chloroplast membrane;GO:0009507,chloroplast;GO:0005215,transporter activity
		BASS1(BAT2)	Na+-bile acid cotransporter 1	isotig02951	1514	AT1G78560	1e-143	sp|O34524|YOCS_BACSU Uncharacterized sodium-dependent transporter yocS OS=Bacillus subtilis GN=yocS PE=3 SV=1	9e-51	gnl|CDD|30734 COG0385, COG0385, Predicted Na+-dependent transporter [General function prediction only].	2e-68	tr|B9SZ26|B9SZ26_RICCO Sodium-bile acid cotransporter, putative OS=Ricinus communis GN=RCOM_0494130 PE=4 SV=1	0	ref|XP_002531245.1| sodium-bile acid cotransporter, putative [Ricinus communis] gb|EEF31142.1| sodium-bile acid cotransporter, putative [Ricinus communis]	0	lcl|E0CS01_VITVI/11-178 PB000378; Pfam-B_378;	1e-78	gnl|CDD|37929 KOG2718, KOG2718, KOG2718, Na+-bile acid cotransporter [Inorganic ion transport and metabolism].	1e-77	P	bile acid:Na+ symporter, BASS family	K03453		GO:0006810,transport;GO:0016020,membrane;GO:0015711,organic anion transport;GO:0008508,bile acid:sodium symporter activity;GO:0016021,integral to membrane;GO:0015293,symporter activity;GO:0006811,ion transport;GO:0005886,plasma membrane;GO:0006814,sodium ion transport
		BASS2(BAT1)	Sodium Bile acid symporter family protein 2	isotig01149	1971	AT2G26900	0	sp|O34524|YOCS_BACSU Uncharacterized sodium-dependent transporter yocS OS=Bacillus subtilis GN=yocS PE=3 SV=1	2e-45	gnl|CDD|188087 TIGR00841, bass, bile acid transporter. The Bile Acid:Na+ Symporter (BASS) Family (TC 2.A.28) Functionally characterized members of the BASS family catalyze Na+:bile acid symport. These systems have been identified in intestinal, liver and kidney tissues of animals. These symporters exhibit broad specificity, taking up a variety of non bile organic compounds as well as taurocholate…	6e-81	tr|D6N3G2|D6N3G2_MALDO Transmembrane domain protein OS=Malus domestica PE=4 SV=1	0	gb|ACZ98535.1| transmembrane domain protein [Malus x domestica]	0	lcl|Q672Q4_SOLLC/130-307 PF01758.11;SBF;	4e-77	gnl|CDD|37929 KOG2718, KOG2718, KOG2718, Na+-bile acid cotransporter [Inorganic ion transport and metabolism].	4e-68	P	bile acid:Na+ symporter, BASS family	K03453		GO:0006810,transport;GO:0016020,membrane;GO:0015711,organic anion transport;GO:0015293,symporter activity;GO:0006811,ion transport;GO:0008508,bile acid:sodium symporter activity;GO:0016021,integral to membrane;GO:0006814,sodium ion transport;GO:0005886,plasma membrane
	Involved in carbon partitioning in OPPP	XPT	Xylulose-5-phosphate/phosphate translocator	isotig02021	1713	AT5G17630	4e-167	sp|Q9LF61|XPT_ARATH Xylulose 5-phosphate/phosphate translocator, chloroplastic OS=Arabidopsis thaliana GN=XPT PE=2 SV=1	9e-159	gnl|CDD|129898 TIGR00817, tpt, Tpt phosphate/phosphoenolpyruvate translocator. The 6-8 TMS Triose-phosphate Transporter (TPT) Family (TC 2.A.7.9)Functionally characterized members of the TPT family are derived from the inner envelope membranes of chloroplasts and nongreen plastids of plants. However,homologues are also present in yeast. Saccharomyces cerevisiae has three functionally uncharacteri…	4e-92	tr|F6I5C8|F6I5C8_VITVI Putative uncharacterized protein OS=Vitis vinifera GN=VIT_15s0024g01440 PE=4 SV=1	0	ref|XP_002264736.2| PREDICTED: xylulose 5-phosphate/phosphate translocator, chloroplastic-like [Vitis vinifera]	0	lcl|B9I6G2_POPTR/169-316 PF03151.11;TPT;	3e-73	gnl|CDD|36654 KOG1441, KOG1441, KOG1441, Glucose-6-phosphate/phosphate and phosphoenolpyruvate/phosphate antiporter [Carbohydrate transport and metabolism, Amino acid transport and metabolism].	1e-77	GE	solute carrier family 35, member E1	K15283		GO:0016020,membrane;GO:0006810,transport;GO:0035436,triose phosphate transmembrane transport;GO:0015120,phosphoglycerate transmembrane transporter activity;GO:0015713,phosphoglycerate transport;GO:0071917,triose-phosphate transmembrane transporter activity;GO:0016021,integral to membrane;GO:0009536,plastid;GO:0031969,chloroplast membrane;GO:0009507,chloroplast;GO:0005215,transporter activity
	Involved in adenine nucleotide transport	NTT2	ATP/ADP antiporter	isotig01785	1781	AT1G80300	0	sp|O24381|TLC1_SOLTU Plastidic ATP/ADP-transporter OS=Solanum tuberosum PE=2 SV=2	0	gnl|CDD|162032 TIGR00769, AAA, ADP/ATP carrier protein family. These proteins are members of the ATP:ADP Antiporter (AAA) Family (TC 2.A.12), which consists of nucleotide transporters that have 12 GES predicted transmembrane regions. One protein from Rickettsia prowazekii functions to take up ATP from the eukaryotic cell cytoplasm into the bacterium in exchange for ADP. Five AAA family paralogues…	0	tr|B9GWP1|B9GWP1_POPTR ATP/ADP transporter OS=Populus trichocarpa GN=PtrAATP2 PE=4 SV=1	0	ref|XP_002303268.1| ATP/ADP transporter [Populus trichocarpa] gb|EEE78247.1| ATP/ADP transporter [Populus trichocarpa]	0	lcl|Q8MFR8_9ROSI/68-545 PF03219.9;TLC;	0				ATP:ADP antiporter, AAA family	K03301		GO:0016020,membrane;GO:0006810,transport;GO:0005524,ATP binding;GO:0005737,cytoplasm;GO:0005471,ATP:ADP antiporter activity;GO:0000166,nucleotide binding;GO:0016021,integral to membrane;GO:0009941,chloroplast envelope;GO:0009536,plastid;GO:0005886,plasma membrane;GO:0031969,chloroplast membrane;GO:0009507,chloroplast
		BT1L	Adenine nucleotide uniporter (Brittle1-like)	isotig01029	2024	AT4G32400	2e-154	sp|P29518|BT1_MAIZE Protein brittle-1, chloroplastic/amyloplastic OS=Zea mays GN=BT1 PE=2 SV=1	5e-95	gnl|CDD|189424 pfam00153, Mito_carr, Mitochondrial carrier protein.	1e-24	tr|F6H312|F6H312_VITVI Putative uncharacterized protein OS=Vitis vinifera GN=VIT_04s0008g05240 PE=3 SV=1	0	ref|XP_002285050.1| PREDICTED: protein brittle-1, chloroplastic/amyloplastic [Vitis vinifera]	0	lcl|D7SUS3_VITVI/91-179 PF00153.22;Mito_carr;	8e-40	gnl|CDD|35971 KOG0752, KOG0752, KOG0752, Mitochondrial solute carrier protein [Energy production and conversion].	1e-77	C				GO:0016020,membrane;GO:0006810,transport;GO:0055085,transmembrane transport;GO:0033098,amyloplast inner membrane;GO:0009501,amyloplast;GO:0015215,nucleotide transmembrane transporter activity;GO:0009706,chloroplast inner membrane;GO:0006862,nucleotide transport;GO:0009528,plastid inner membrane;GO:0005743,mitochondrial inner membrane;GO:0016021,integral to membrane;GO:0005739,mitochondrion;GO:000…
	Involved in inorganic phosphate homeostasis	PHT2;1	Phosphate transporter	isotig02351	1639	AT3G26570	0	sp|Q38954|PHT21_ARATH Inorganic phosphate transporter 2-1, chloroplastic OS=Arabidopsis thaliana GN=PHT2-1 PE=1 SV=1	0	0	0	tr|F6GZ13|F6GZ13_VITVI Putative uncharacterized protein OS=Vitis vinifera GN=VIT_00s0291g00060 PE=4 SV=1	0	ref|XP_002271876.1| PREDICTED: inorganic phosphate transporter 2-1, chloroplastic-like [Vitis vinifera]	0	lcl|B9HLQ8_POPTR/110-512 PF01384.15;PHO4;	6e-157	gnl|CDD|37704 KOG2493, KOG2493, KOG2493, Na+/Pi symporter [Inorganic ion transport and metabolism].	5e-92	P	solute carrier family 20 (sodium-dependent phosphate transporter)	K14640		GO:0006810,transport;GO:0016020,membrane;GO:0009673,low affinity phosphate transmembrane transporter activity;GO:0006817,phosphate ion transport;GO:0005315,inorganic phosphate transmembrane transporter activity;GO:0016021,integral to membrane;GO:0009941,chloroplast envelope;GO:0005886,plasma membrane;GO:0009507,chloroplast
		PHT4;2	Phosphate transporter	isotig01117	1988	AT2G38060	1e-140	sp|Q66GI9|ANTR4_ARATH Probable anion transporter 4, chloroplastic OS=Arabidopsis thaliana GN=ANTR4 PE=2 SV=1	0	gnl|CDD|119392 cd06174, MFS, The Major Facilitator Superfamily (MFS) is a large and diverse group of secondary transporters that includes uniporters, symporters, and antiporters. MFS proteins facilitate the transport across cytoplasmic or internal membranes of a variety of substrates including ions, sugar phosphates, drugs, neurotransmitters, nucleosides, amino acids, and peptides. They do so usi…	4e-60	tr|B9GIV5|B9GIV5_POPTR Predicted protein OS=Populus trichocarpa GN=POPTRDRAFT_1067959 PE=4 SV=1	0	ref|XP_002298326.1| predicted protein [Populus trichocarpa] gb|EEE83131.1| predicted protein [Populus trichocarpa]	0	lcl|B9GIV5_POPTR/111-481 PF07690.11;MFS_1;	0							GO:0055085,transmembrane transport;GO:0005315,inorganic phosphate transmembrane transporter activity;GO:0016021,integral to membrane
		PHT4;5	Phosphate transporter	isotig04002	1366	AT5G20380	1e-162	sp|Q3E9A0|ANTR6_ARATH Probable anion transporter 6, chloroplastic OS=Arabidopsis thaliana GN=ANTR6 PE=2 SV=1	1e-140	0	0	tr|F6HCH2|F6HCH2_VITVI Putative uncharacterized protein OS=Vitis vinifera GN=VIT_11s0118g00410 PE=4 SV=1	2e-180	ref|XP_002263200.2| PREDICTED: probable anion transporter 6, chloroplastic-like [Vitis vinifera]	1e-180	lcl|B9T601_RICCO/117-486 PF07690.11;MFS_1;	1e-119							GO:0055085,transmembrane transport;GO:0005315,inorganic phosphate transmembrane transporter activity;GO:0016021,integral to membrane;GO:0009536,plastid
Pathway	Location
Enzymes of oxidative pentose phosphate pathway (OPPP)	Plastid	pG6PDH2	plastidial glucose-6-phosphate 1-dehydrogenase 2	isotig07602	1093	AT5G13110	0	sp|Q9FY99|G6PD2_ARATH Glucose-6-phosphate 1-dehydrogenase 2, chloroplastic OS=Arabidopsis thaliana GN=At5g13110 PE=2 SV=2	0	gnl|CDD|177967 PLN02333, PLN02333, glucose-6-phosphate 1-dehydrogenase.	0	tr|B9RMA8|B9RMA8_RICCO Glucose-6-phosphate 1-dehydrogenase OS=Ricinus communis GN=RCOM_1078990 PE=3 SV=1	0	gb|AEZ51836.1| glucose-6-phosphate dehydrogenase [Fragaria x ananassa]	0	lcl|D7TD72_VITVI/282-580 PF02781.11;G6PD_C;	5e-87	gnl|CDD|35783 KOG0563, KOG0563, KOG0563, Glucose-6-phosphate 1-dehydrogenase [Carbohydrate transport and metabolism].	4e-169	G	EC:1.1.1.49	K00036	ko00030, Pentose phosphate pathway;ko00480, Glutathione metabolism;	GO:0006006,glucose metabolic process;GO:0055114,oxidation-reduction process;GO:0009051,pentose-phosphate shunt, oxidative branch;GO:0004345,glucose-6-phosphate dehydrogenase activity;GO:0050661,NADP binding;GO:0006098,pentose-phosphate shunt;GO:0000166,nucleotide binding;GO:0005975,carbohydrate metabolic process;GO:0009536,plastid;GO:0009507,chloroplast;GO:0016491,oxidoreductase activity
		pPGLS3	plastidial 6-phosphogluconolactonase 3	isotig10386	927	AT5G24400	1e-88	sp|Q69NG5|6PGL4_ORYSJ Probable 6-phosphogluconolactonase 4, chloroplastic OS=Oryza sativa subsp. japonica GN=Os09g0529100 PE=2 SV=2	3e-94	gnl|CDD|166001 PLN02360, PLN02360, probable 6-phosphogluconolactonase.	4e-83	tr|C5X653|C5X653_SORBI Putative uncharacterized protein Sb02g030620 OS=Sorghum bicolor GN=Sb02g030620 PE=4 SV=1	7e-117	ref|XP_002460555.1| hypothetical protein SORBIDRAFT_02g030620 [Sorghum bicolor] gb|EER97076.1| hypothetical protein SORBIDRAFT_02g030620 [Sorghum bicolor]	7e-117	lcl|C5X653_SORBI/87-291 PF01182.15;Glucosamine_iso;	3e-91	gnl|CDD|38357 KOG3147, KOG3147, KOG3147, 6-phosphogluconolactonase - like protein [Carbohydrate transport and metabolism].	5e-77	G	EC:3.1.1.31	K01057	ko00030, Pentose phosphate pathway;	GO:0017057,6-phosphogluconolactonase activity;GO:0042742,defense response to bacterium;GO:0005777,peroxisome;GO:0002229,defense response to oomycetes;GO:0006098,pentose-phosphate shunt;GO:0005975,carbohydrate metabolic process;GO:0071461,cellular response to redox state;GO:0005886,plasma membrane;GO:0009507,chloroplast;GO:0009570,chloroplast stroma
		p6PGDH2	plastidial 6-phosphogluconate dehydrogenase 2	isotig01803	1777	AT3G02360	0	sp|P21577|6PGD_SYNE7 6-phosphogluconate dehydrogenase, decarboxylating OS=Synechococcus elongatus (strain PCC 7942) GN=gnd PE=1 SV=4	6e-143	gnl|CDD|177984 PLN02350, PLN02350, phosphogluconate dehydrogenase (decarboxylating).	0	tr|B9SXT4|B9SXT4_RICCO 6-phosphogluconate dehydrogenase, decarboxylating OS=Ricinus communis GN=RCOM_0876630 PE=3 SV=1	0	ref|XP_002530803.1| 6-phosphogluconate dehydrogenase, putative [Ricinus communis] gb|EEF31571.1| 6-phosphogluconate dehydrogenase, putative [Ricinus communis]	0	lcl|Q1KUT1_9ROSI/181-476 PF00393.14;6PGD;	2e-138	gnl|CDD|37864 KOG2653, KOG2653, KOG2653, 6-phosphogluconate dehydrogenase [Carbohydrate transport and metabolism].	0	G	EC:1.1.1.44	K00033	ko00030, Pentose phosphate pathway;ko00480, Glutathione metabolism;	GO:0016616,oxidoreductase activity, acting on the CH-OH group of donors, NAD or NADP as acceptor;GO:0004616,phosphogluconate dehydrogenase (decarboxylating) activity;GO:0019521,D-gluconate metabolic process;GO:0005777,peroxisome;GO:0055114,oxidation-reduction process;GO:0050661,NADP binding;GO:0006098,pentose-phosphate shunt;GO:0000166,nucleotide binding;GO:0009651,response to salt stress;GO:0016…
		pRPE	plastidial ribulose-phosphate 3-epimerase	isotig05850	1211	AT5G61410	2e-133	sp|Q43157|RPE_SPIOL Ribulose-phosphate 3-epimerase, chloroplastic OS=Spinacia oleracea GN=RPE PE=1 SV=1	3e-131	gnl|CDD|177968 PLN02334, PLN02334, ribulose-phosphate 3-epimerase.	2e-113	tr|Q8S4X2|Q8S4X2_PEA Ribulose-5-phosphate-3-epimerase OS=Pisum sativum PE=2 SV=1	7e-157	sp|Q43157.1|RPE_SPIOL RecName: Full=Ribulose-phosphate 3-epimerase, chloroplastic; AltName: Full=Pentose-5-phosphate 3-epimerase; Short=PPE; AltName: Full=R5P3E; Short=RPE; Flags: Precursor gb|AAC41677.1| ribulose-5-phosphate 3-epimerase [Spinacia oleracea] gb|AAC24708.1| ribulose-phosphate 3-epimerase [Spinacia oleracea] prf||2207382A D-ribulose-5-phosphate 3-epimerase	3e-162	lcl|A8IKW6_CHLRE/43-245 PF00834.14;Ribul_P_3_epim;	2e-84	gnl|CDD|38321 KOG3111, KOG3111, KOG3111, D-ribulose-5-phosphate 3-epimerase [Carbohydrate transport and metabolism].	3e-79	G	EC:5.1.3.1	K01783	ko00030, Pentose phosphate pathway;ko00040, Pentose and glucuronate interconversions;ko00710, Carbon fixation in photosynthetic organisms;	GO:0016020,membrane;GO:0009535,chloroplast thylakoid membrane;GO:0048046,apoplast;GO:0016857,racemase and epimerase activity, acting on carbohydrates and derivatives;GO:0005975,carbohydrate metabolic process;GO:0009941,chloroplast envelope;GO:0009507,chloroplast;GO:0008152,metabolic process;GO:0009409,response to cold;GO:0016853,isomerase activity;GO:0003824,catalytic activity;GO:0009624,response…
		pRPI	plastidial ribose 5-phosphate isomerase	isotig04576	1313	AT3G04790	2e-110	sp|Q9ZU38|RPIA_ARATH Probable ribose-5-phosphate isomerase OS=Arabidopsis thaliana GN=At2g01290 PE=2 SV=1	8e-77	gnl|CDD|178010 PLN02384, PLN02384, ribose-5-phosphate isomerase.	5e-99	tr|B9I5E5|B9I5E5_POPTR Predicted protein OS=Populus trichocarpa GN=POPTRDRAFT_1096522 PE=3 SV=1	7e-144	ref|XP_002319636.1| predicted protein [Populus trichocarpa] gb|EEE95559.1| predicted protein [Populus trichocarpa]	7e-144	lcl|B9REQ4_RICCO/101-280 PF06026.9;Rib_5-P_isom_A;	2e-83	gnl|CDD|38285 KOG3075, KOG3075, KOG3075, Ribose 5-phosphate isomerase [Carbohydrate transport and metabolism].	1e-77	G	EC:5.3.1.6	K01807	ko00030, Pentose phosphate pathway;ko00710, Carbon fixation in photosynthetic organisms;	GO:0009535,chloroplast thylakoid membrane;GO:0016853,isomerase activity;GO:0042742,defense response to bacterium;GO:0009579,thylakoid;GO:0006098,pentose-phosphate shunt;GO:0009052,pentose-phosphate shunt, non-oxidative branch;GO:0004751,ribose-5-phosphate isomerase activity;GO:0009941,chloroplast envelope;GO:0009507,chloroplast;GO:0009570,chloroplast stroma
		TAL1	transaldolase	isotig03051	1502	AT1G12230	6e-158	sp|B0UV30|TAL_HAES2 Transaldolase OS=Haemophilus somnus (strain 2336) GN=tal PE=3 SV=1	1e-45	gnl|CDD|188644 cd00957, Transaldolase_TalAB, Transaldolases including both TalA and TalB. Transaldolases including both TalA and TalB. The enzyme catalyses the reversible transfer of a dyhydroxyacetone moiety, derived from fructose-6-phosphate to erythrose-4-phosphate yielding sedoheptulose-7-phosphate and glyceraldehyde-3-phosphate. The catalytic mechanism is similar to other class I aldolases. …	3e-107	tr|B9N3Q0|B9N3Q0_POPTR Predicted protein OS=Populus trichocarpa GN=POPTRDRAFT_1115114 PE=3 SV=1	0	ref|XP_002329906.1| predicted protein [Populus trichocarpa] gb|EEF08274.1| predicted protein [Populus trichocarpa]	0	lcl|B9N3Q0_POPTR/75-390 PF00923.14;Transaldolase;	3e-152	gnl|CDD|37983 KOG2772, KOG2772, KOG2772, Transaldolase [Carbohydrate transport and metabolism].	4e-90	G	EC:2.2.1.2	K00616	ko00030, Pentose phosphate pathway;	GO:0006098,pentose-phosphate shunt;GO:0004801,sedoheptulose-7-phosphate:D-glyceraldehyde-3-phosphate glyceronetransferase activity;GO:0008270,zinc ion binding;GO:0005975,carbohydrate metabolic process;GO:0016740,transferase activity;GO:0003824,catalytic activity;GO:0005737,cytoplasm;GO:0009507,chloroplast
		TKL2	transketolase	isotig02012	1722	AT2G45290	0	sp|Q42676|TKTC_CRAPL Transketolase, chloroplastic (Fragment) OS=Craterostigma plantagineum GN=TKT3 PE=1 SV=1	0	gnl|CDD|178387 PLN02790, PLN02790, transketolase.	0	tr|B9GPE7|B9GPE7_POPTR Predicted protein OS=Populus trichocarpa GN=POPTRDRAFT_552034 PE=4 SV=1	0	ref|XP_002301278.1| predicted protein [Populus trichocarpa] gb|EEE80551.1| predicted protein [Populus trichocarpa]	0	lcl|Q0DEU8_ORYSJ/368-541 PF02779.19;Transket_pyr;	1e-87	gnl|CDD|35743 KOG0523, KOG0523, KOG0523, Transketolase [Carbohydrate transport and metabolism].	8e-126	G	EC:2.2.1.1	K00615	ko00030, Pentose phosphate pathway;ko00710, Carbon fixation in photosynthetic organisms;ko01051, Biosynthesis of ansamycins;	GO:0016020,membrane;GO:0009535,chloroplast thylakoid membrane;GO:0009051,pentose-phosphate shunt, oxidative branch;GO:0009651,response to salt stress;GO:0009941,chloroplast envelope;GO:0009507,chloroplast;GO:0008152,metabolic process;GO:0003824,catalytic activity;GO:0009579,thylakoid;GO:0046872,metal ion binding;GO:0046686,response to cadmium ion;GO:0019253,reductive pentose-phosphate cycle;GO:00…
	Cytosol	cG6PDH6	cytosolic glucose-6-phosphate 1-dehydrogenase 6	isotig08411	1042	AT5G40760	1e-154	sp|P37830|G6PD_SOLTU Glucose-6-phosphate 1-dehydrogenase, cytoplasmic isoform OS=Solanum tuberosum GN=G6PDH PE=2 SV=1	6e-156	gnl|CDD|178154 PLN02539, PLN02539, glucose-6-phosphate 1-dehydrogenase.	0	tr|B9IJK8|B9IJK8_POPTR Glucose-6-phosphate 1-dehydrogenase OS=Populus trichocarpa GN=POPTRDRAFT_736146 PE=3 SV=1	0	ref|XP_002323796.1| predicted protein [Populus trichocarpa] gb|EEF03929.1| predicted protein [Populus trichocarpa]	0	lcl|A7YVW2_ACTCH/225-509 PF02781.11;G6PD_C;	1e-148	gnl|CDD|35783 KOG0563, KOG0563, KOG0563, Glucose-6-phosphate 1-dehydrogenase [Carbohydrate transport and metabolism].	2e-131	G	EC:1.1.1.49	K00036	ko00030, Pentose phosphate pathway;ko00480, Glutathione metabolism;	GO:0006006,glucose metabolic process;GO:0005737,cytoplasm;GO:0009051,pentose-phosphate shunt, oxidative branch;GO:0055114,oxidation-reduction process;GO:0004345,glucose-6-phosphate dehydrogenase activity;GO:0050661,NADP binding;GO:0006098,pentose-phosphate shunt;GO:0046686,response to cadmium ion;GO:0000166,nucleotide binding;GO:0005975,carbohydrate metabolic process;GO:0009507,chloroplast;GO:001…
		cPGLS1	cytosolic 6-phosphogluconolactonase 1	isotig01907	1750	AT1G13700	5e-107	sp|Q9LMX8|6PGL1_ARATH Probable 6-phosphogluconolactonase 1 OS=Arabidopsis thaliana GN=At1g13700 PE=2 SV=1	3e-105	gnl|CDD|166001 PLN02360, PLN02360, probable 6-phosphogluconolactonase.	4e-151	tr|B9REC3|B9REC3_RICCO 6-phosphogluconolactonase, putative OS=Ricinus communis GN=RCOM_1620240 PE=4 SV=1	2e-156	ref|XP_002512062.1| 6-phosphogluconolactonase, putative [Ricinus communis] gb|EEF50731.1| 6-phosphogluconolactonase, putative [Ricinus communis]	2e-156	lcl|C6TIL1_SOYBN/17-221 PF01182.15;Glucosamine_iso;	1e-105	gnl|CDD|38357 KOG3147, KOG3147, KOG3147, 6-phosphogluconolactonase - like protein [Carbohydrate transport and metabolism].	4e-86	G	EC:3.1.1.31	K01057	ko00030, Pentose phosphate pathway;	GO:0006098,pentose-phosphate shunt;GO:0016787,hydrolase activity;GO:0017057,6-phosphogluconolactonase activity;GO:0005975,carbohydrate metabolic process
		c6PGDH	cytosolic 6-phosphogluconate dehydrogenase	isotig05739	1218	AT3G07690	4e-162			gnl|CDD|116100 pfam07479, NAD_Gly3P_dh_C, NAD-dependent glycerol-3-phosphate dehydrogenase C-terminus. NAD-dependent glycerol-3-phosphate dehydrogenase (GPDH) catalyses the interconversion of dihydroxyacetone phosphate and L-glycerol-3-phosphate. This family represents the C-terminal substrate-binding domain.	8e-29	tr|B9NAY5|B9NAY5_POPTR Predicted protein OS=Populus trichocarpa GN=POPTRDRAFT_837586 PE=3 SV=1	0	ref|XP_002332423.1| predicted protein [Populus trichocarpa] gb|EEE70853.1| predicted protein [Populus trichocarpa]	0	lcl|B9NAY5_POPTR/268-427 PF07479.9;NAD_Gly3P_dh_C;	2e-71							GO:0016614,oxidoreductase activity, acting on CH-OH group of donors;GO:0047952,glycerol-3-phosphate dehydrogenase [NAD(P)+] activity;GO:0016616,oxidoreductase activity, acting on the CH-OH group of donors, NAD or NADP as acceptor;GO:0046168,glycerol-3-phosphate catabolic process;GO:0051287,NAD binding;GO:0055114,oxidation-reduction process;GO:0005737,cytoplasm;GO:0004367,glycerol-3-phosphate dehy…
		cRPE	cytosolic ribulose-phosphate 3-epimerase	isotig12952	750	AT1G63290	1e-101	sp|Q9SE42|RPE1_ORYSJ Ribulose-phosphate 3-epimerase, cytoplasmic isoform OS=Oryza sativa subsp. japonica GN=Os09g0505700 PE=1 SV=1	2e-104	gnl|CDD|177968 PLN02334, PLN02334, ribulose-phosphate 3-epimerase.	1e-114	tr|F6I5K0|F6I5K0_VITVI Ribulose-phosphate 3-epimerase OS=Vitis vinifera GN=VIT_14s0171g00130 PE=3 SV=1	1e-135	ref|XP_002263010.1| PREDICTED: ribulose-phosphate 3-epimerase, cytoplasmic isoform-like [Vitis vinifera]	1e-135	lcl|C6T041_SOYBN/6-206 PF00834.14;Ribul_P_3_epim;	2e-101	gnl|CDD|38321 KOG3111, KOG3111, KOG3111, D-ribulose-5-phosphate 3-epimerase [Carbohydrate transport and metabolism].	2e-98	G	EC:5.1.3.1	K01783	ko00030, Pentose phosphate pathway;ko00040, Pentose and glucuronate interconversions;ko00710, Carbon fixation in photosynthetic organisms;	GO:0008152,metabolic process;GO:0016853,isomerase activity;GO:0016857,racemase and epimerase activity, acting on carbohydrates and derivatives;GO:0003824,catalytic activity;GO:0046872,metal ion binding;GO:0006098,pentose-phosphate shunt;GO:0005975,carbohydrate metabolic process;GO:0005886,plasma membrane;GO:0004750,ribulose-phosphate 3-epimerase activity
		cRPI	cytosolic ribose 5-phosphate isomerase	isotig02551	1594	AT2G01290	2e-105	sp|Q9ZU38|RPIA_ARATH Probable ribose-5-phosphate isomerase OS=Arabidopsis thaliana GN=At2g01290 PE=2 SV=1	1e-102	gnl|CDD|178010 PLN02384, PLN02384, ribose-5-phosphate isomerase.	7e-141	tr|B9GEN8|B9GEN8_POPTR Predicted protein OS=Populus trichocarpa GN=POPTRDRAFT_640727 PE=3 SV=1	3e-139	ref|XP_002299653.1| predicted protein [Populus trichocarpa] gb|EEE84458.1| predicted protein [Populus trichocarpa]	3e-139	lcl|B9GEN8_POPTR/78-264 PF06026.9;Rib_5-P_isom_A;	7e-86	gnl|CDD|38285 KOG3075, KOG3075, KOG3075, Ribose 5-phosphate isomerase [Carbohydrate transport and metabolism].	7e-82	G	EC:5.3.1.6	K01807	ko00030, Pentose phosphate pathway;ko00710, Carbon fixation in photosynthetic organisms;	GO:0046109,uridine biosynthetic process;GO:0016853,isomerase activity;GO:0008219,cell death;GO:0005737,cytoplasm;GO:0010228,vegetative to reproductive phase transition of meristem;GO:0006098,pentose-phosphate shunt;GO:0009052,pentose-phosphate shunt, non-oxidative branch;GO:0080167,response to karrikin;GO:0030244,cellulose biosynthetic process;GO:0004751,ribose-5-phosphate isomerase activity
