# Supplementary material for: Comprehensive evaluation of fuel properties and complex regulation of intracellular transporters for high oil production in developing seeds of Prunus sibirica for woody biodiesel
Source: Biotechnol Biofuels. 2019 Jan 4;12:6. doi: 10.1186/s13068-018-1347-x (PMC6318995; doi:10.1186/s13068-018-1347-x)
Supplement: Supplementary file 3 — Additional file 3: Table S3. Genes annotated for mitochondrial metabolite transporters in developing P. sibirica seeds. They mainly involved in ATP synthesis, TCA cycle and oil mobilization. [file 13068_2018_1347_MOESM3_ESM.xls]

## Sheet: Sheet3
Table S3 Genes annotated for mitochondrial metabolite transporters in developing P. sibirica seeds
Transport function	GeneName	Definition	UnigeneID	Length	AP_id	AP_evalue	Swissprot_des	Swissprot_evalue	Cdd_des	Cdd_evalue	Trembl_des	Trembl_evalue	NR_des	NR_evalue	PFAM_des	PFAM_evalue	KOG_des	KOG_evalue	KOG	EC	KO	Pathway	GO
Involved in respiration and ATP synthesis	AAC1	ATP/ADP carrier 1	isotig13356	716	AT3G08580	1e-84	sp|O22342|ADT1_GOSHI ADP,ATP carrier protein 1 =Gossypium hirsutum GN=ANT1 PE=2 SV=1	1e-87	gnl|CDD|173456 PTZ00169, PTZ00169, ADP/ATP transporter on adenylate translocase; Provisional.	5e-47	tr|O49875|O49875_LUPAL Adenine nucleotide translocator OS=Lupinus albus GN=ant1 PE=2 SV=1	5e-110	emb|CAA05979.1| adenine nucleotide translocator [Lupinus albus]	4e-110	lcl|C6T765_SOYBN/84-184 PF00153.22;Mito_carr;	4e-48	gnl|CDD|35968 KOG0749, KOG0749, KOG0749, Mitochondrial ADP/ATP carrier proteins [Energy production and conversion].	6e-53	C	solute carrier family 25 (mitochondrial adenine nucleotide translocator), member 4/5/6/31	K05863	ko04020, Calcium signaling pathway;ko05012, Parkinson's disease;ko05016, Huntington's disease;ko05166, HTLV-I infection;	GO:0016020,membrane;GO:0015865,purine nucleotide transport;GO:0005471,ATP:ADP antiporter activity;GO:0005730,nucleolus;GO:0005507,copper ion binding;GO:0016021,integral to membrane;GO:0009941,chloroplast envelope;GO:0005739,mitochondrion;GO:0005886,plasma membrane;GO:0009507,chloroplast;GO:0006810,transport;GO:0055085,transmembrane transport;GO:0005773,vacuole;GO:0005774,vacuolar membrane;GO:0005…
	AAC3	ATP/ADP carrier 3	isotig05458	1240	AT4G28390	3e-159	sp|O49447|ADT3_ARATH ADP,ATP carrier protein 3, mitochondrial OS=Arabidopsis thaliana GN=AAC3 PE=1 SV=1	3e-137	gnl|CDD|173456 PTZ00169, PTZ00169, ADP/ATP transporter on adenylate translocase; Provisional.	5e-95	tr|B9MYG1|B9MYG1_POPTR Predicted protein OS=Populus trichocarpa GN=POPTRDRAFT_920533 PE=3 SV=1	1e-172	ref|XP_002327912.1| predicted protein [Populus trichocarpa] gb|EEE75700.1| predicted protein [Populus trichocarpa]	1e-172	lcl|C6TH45_SOYBN/67-167 PF00153.22;Mito_carr;	2e-44	gnl|CDD|35968 KOG0749, KOG0749, KOG0749, Mitochondrial ADP/ATP carrier proteins [Energy production and conversion].	3e-120	C	solute carrier family 25 (mitochondrial adenine nucleotide translocator), member 4/5/6/31	K05863	ko04020, Calcium signaling pathway;ko05012, Parkinson's disease;ko05016, Huntington's disease;ko05166, HTLV-I infection;	GO:0016020,membrane;GO:0006810,transport;GO:0055085,transmembrane transport;GO:0015865,purine nucleotide transport;GO:0005773,vacuole;GO:0005730,nucleolus;GO:0005618,cell wall;GO:0005507,copper ion binding;GO:0005743,mitochondrial inner membrane;GO:0016021,integral to membrane;GO:0005739,mitochondrion;GO:0009941,chloroplast envelope;GO:0005886,plasma membrane;GO:0009507,chloroplast;GO:0005215,tra…
	AAC5	ATP/ADP carrier 5	isotig07730	1082	AT5G56450	3e-137	sp|Q9FM86|ADT5_ARATH Probable ADP,ATP carrier protein At5g56450 OS=Arabidopsis thaliana GN=At5g56450 PE=2 SV=1	5e-130	gnl|CDD|173456 PTZ00169, PTZ00169, ADP/ATP transporter on adenylate translocase; Provisional.	2e-88	tr|B9RRQ6|B9RRQ6_RICCO ADP,ATP carrier protein, putative OS=Ricinus communis GN=RCOM_0797250 PE=3 SV=1	0	ref|XP_002516425.1| ADP,ATP carrier protein, putative [Ricinus communis] gb|EEF45766.1| ADP,ATP carrier protein, putative [Ricinus communis]	0	lcl|B9RRQ6_RICCO/26-127 PF00153.22;Mito_carr;	2e-44	gnl|CDD|35968 KOG0749, KOG0749, KOG0749, Mitochondrial ADP/ATP carrier proteins [Energy production and conversion].	2e-107	C	solute carrier family 25 (mitochondrial adenine nucleotide translocator), member 4/5/6/31	K05863	ko04020, Calcium signaling pathway;ko05012, Parkinson's disease;ko05016, Huntington's disease;ko05166, HTLV-I infection;	GO:0005929,cilium;GO:0016020,membrane;GO:0006810,transport;GO:0042995,cell projection;GO:0055085,transmembrane transport;GO:0019861,flagellum;GO:0005743,mitochondrial inner membrane;GO:0016021,integral to membrane;GO:0005739,mitochondrion;GO:0005215,transporter activity
	ADNT1	Adenine nucleotide carrier	isotig02171	1685	AT4G01100	2e-168	sp|Q12251|YP011_YEAST Uncharacterized mitochondrial carrier YPR011C OS=Saccharomyces cerevisiae (strain ATCC 204508 / S288c) GN=YPR011C PE=1 SV=1	2e-40			tr|B9I8V0|B9I8V0_POPTR Predicted protein OS=Populus trichocarpa GN=POPTRDRAFT_731263 PE=3 SV=1	0	ref|XP_002320851.1| predicted protein [Populus trichocarpa] gb|EEE99166.1| predicted protein [Populus trichocarpa]	0	lcl|D5ADX1_PICSI/156-251 PF00153.22;Mito_carr;	9e-47	gnl|CDD|35971 KOG0752, KOG0752, KOG0752, Mitochondrial solute carrier protein [Energy production and conversion].	2e-83	C	solute carrier family 25 (mitochondrial phosphate transporter), member 23/24/25/41	K14684		GO:0016020,membrane;GO:0006810,transport;GO:0055085,transmembrane transport;GO:0015867,ATP transport;GO:0015217,ADP transmembrane transporter activity;GO:0009060,aerobic respiration;GO:0005347,ATP transmembrane transporter activity;GO:0080122,AMP transmembrane transporter activity;GO:0016021,integral to membrane;GO:0080121,AMP transport;GO:0005739,mitochondrion;GO:0009536,plastid;GO:0005886,plasm…
	PIC1	Phosphate transporter	isotig01647	1821	AT5G14040	3e-173	sp|Q5R7W2|MPCP_PONAB Phosphate carrier protein, mitochondrial OS=Pongo abelii GN=SLC25A3 PE=2 SV=1	9e-93	gnl|CDD|189424 pfam00153, Mito_carr, Mitochondrial carrier protein.	1e-16	tr|B9GFH9|B9GFH9_POPTR Mitochondrial phosphate carrier protein OS=Populus trichocarpa GN=PtrPht3-2 PE=3 SV=1	0	ref|XP_002300143.1| mitochondrial phosphate carrier protein [Populus trichocarpa] gb|EEE84948.1| mitochondrial phosphate carrier protein [Populus trichocarpa]	0	lcl|B8AJ45_ORYSI/162-253 PF00153.22;Mito_carr;	1e-43	gnl|CDD|35986 KOG0767, KOG0767, KOG0767, Mitochondrial phosphate carrier protein [Energy production and conversion].	8e-142	C	solute carrier family 25 (mitochondrial phosphate transporter), member 3	K15102		GO:0016020,membrane;GO:0006810,transport;GO:0015293,symporter activity;GO:0005618,cell wall;GO:0016021,integral to membrane;GO:0005743,mitochondrial inner membrane;GO:0005739,mitochondrion;GO:0005886,plasma membrane;GO:0009507,chloroplast
	PIC2	Phosphate transporter	isotig16975	550	AT3G48850	4.6e-66	sp|Q8VEM8|MPCP_MOUSE Phosphate carrier protein, mitochondrial OS=Mus musculus GN=Slc25a3 PE=1 SV=1	2e-44	gnl|CDD|189424 pfam00153, Mito_carr, Mitochondrial carrier protein.	2e-22	tr|Q8VWY1|Q8VWY1_LOTJA Mitochondrial phosphate transporter OS=Lotus japonicus GN=LjMPT PE=2 SV=1	2e-79	dbj|BAB83689.1| mitochondrial phosphate transporter [Lotus japonicus]	2e-79	lcl|F2CQY7_HORVD/72-164 PF00153.22;Mito_carr;	4e-36	gnl|CDD|35986 KOG0767, KOG0767, KOG0767, Mitochondrial phosphate carrier protein [Energy production and conversion].	1e-66	C	solute carrier family 25 (mitochondrial phosphate transporter), member 3	K15102		GO:0016020,membrane;GO:0006810,transport;GO:0016021,integral to membrane;GO:0005743,mitochondrial inner membrane;GO:0005739,mitochondrion;GO:0015293,symporter activity
	PIC3	Putative phosphate transporter	isotig09829	963	AT2G17270	1e-95			gnl|CDD|189424 pfam00153, Mito_carr, Mitochondrial carrier protein.	3e-16	tr|D7U4R2|D7U4R2_VITVI Putative uncharacterized protein OS=Vitis vinifera GN=VIT_03s0038g03950 PE=3 SV=1	1e-123	ref|XP_002282989.1| PREDICTED: phosphate carrier protein, mitochondrial [Vitis vinifera] emb|CBI37731.3| unnamed protein product [Vitis vinifera]	1e-123	lcl|D7U4R2_VITVI/106-197 PF00153.22;Mito_carr;	5e-41	gnl|CDD|35986 KOG0767, KOG0767, KOG0767, Mitochondrial phosphate carrier protein [Energy production and conversion].	2e-81	C				GO:0016020,membrane;GO:0006810,transport;GO:0016021,integral to membrane
Involved in the TCA cycle	DTC	Dicarboxy-late/tricarboxy-late carrier	isotig03304	1463	AT5G19760	2e-144	sp|P0C582|M2OM_NEUCR Putative mitochondrial 2-oxoglutarate/malate carrier protein OS=Neurospora crassa (strain ATCC 24698 / 74-OR23-1A / CBS 708.71 / DSM 1257 / FGSC 987) GN=NCU10732 PE=3 SV=1	2e-59	gnl|CDD|189424 pfam00153, Mito_carr, Mitochondrial carrier protein.	7e-21	tr|A9PGY1|A9PGY1_POPTR Predicted protein OS=Populus trichocarpa GN=POPTRDRAFT_817666 PE=2 SV=1	1e-178	ref|XP_002285722.1| PREDICTED: putative mitochondrial 2-oxoglutarate/malate carrier protein-like [Vitis vinifera]	0	lcl|Q6T871_CITJU/102-199 PF00153.22;Mito_carr;	8e-47	gnl|CDD|35978 KOG0759, KOG0759, KOG0759, Mitochondrial oxoglutarate/malate carrier proteins [Energy production and conversion].	8e-90	C	solute carrier family 25 (mitochondrial oxoglutarate transporter), member 11	K15104		GO:0016020,membrane;GO:0006810,transport;GO:0055085,transmembrane transport;GO:0005618,cell wall;GO:0016021,integral to membrane;GO:0005743,mitochondrial inner membrane;GO:0005739,mitochondrion;GO:0009941,chloroplast envelope;GO:0005886,plasma membrane;GO:0009507,chloroplast
	MPC1	Mitochondrial pyruvate carrier 1	isotig12049	823	AT5G20090	3e-51	sp|P63031|BR44L_RAT Brain protein 44-like protein OS=Rattus norvegicus GN=Brp44l PE=2 SV=1	2e-22	gnl|CDD|112467 pfam03650, UPF0041, Uncharacterised protein family (UPF0041).	2e-34	tr|A5AH05|A5AH05_VITVI Putative uncharacterized protein OS=Vitis vinifera GN=VIT_17s0000g01780 PE=4 SV=1	4e-67	ref|XP_002283422.1| PREDICTED: brain protein 44-like protein isoform 1 [Vitis vinifera] ref|XP_003634213.1| PREDICTED: brain protein 44-like protein isoform 2 [Vitis vinifera] emb|CAN75662.1| hypothetical protein VITISV_007924 [Vitis vinifera] emb|CBI15628.3| unnamed protein product [Vitis vinifera]	4e-67	lcl|A5AH05_VITVI/1-107 PF03650.8;UPF0041;	1e-54	gnl|CDD|36803 KOG1590, KOG1590, KOG1590, Uncharacterized conserved protein [Function unknown].	2e-42	S				GO:0016020,membrane;GO:0005739,mitochondrion;GO:0005886,plasma membrane
	SFC	Succinate/fumarate carrier	isotig04186	1350	AT5G01340	4e-151	sp|P33303|SFC1_YEAST Succinate/fumarate mitochondrial transporter OS=Saccharomyces cerevisiae (strain ATCC 204508 / S288c) GN=SFC1 PE=1 SV=2	2e-44	gnl|CDD|189424 pfam00153, Mito_carr, Mitochondrial carrier protein.	6e-23	tr|B9IGC3|B9IGC3_POPTR Predicted protein OS=Populus trichocarpa GN=POPTRDRAFT_668072 PE=3 SV=1	0	ref|XP_003519192.1| PREDICTED: succinate/fumarate mitochondrial transporter-like [Glycine max]	0	lcl|B9SWY9_RICCO/17-115 PF00153.22;Mito_carr;	8e-46	gnl|CDD|35975 KOG0756, KOG0756, KOG0756, Mitochondrial tricarboxylate/dicarboxylate carrier proteins [Energy production and conversion].	1e-88	C	solute carrier family 25 (mitochondrial citrate transporter), member 1	K15100		GO:0016020,membrane;GO:0006810,transport;GO:0055085,transmembrane transport;GO:0016021,integral to membrane
	DIC1	Dicarboxy-late carrier	isotig15716	589	AT2G22500	2.9e-74	sp|Q54PY7|M2OM_DICDI Probable mitochondrial 2-oxoglutarate/malate carrier protein OS=Dictyostelium discoideum GN=ucpC PE=3 SV=1	6e-36	gnl|CDD|189424 pfam00153, Mito_carr, Mitochondrial carrier protein.	4e-18	tr|A5C3N2|A5C3N2_VITVI Putative uncharacterized protein OS=Vitis vinifera GN=VIT_00s2349g00010 PE=3 SV=1	8e-90	ref|XP_003519852.1| PREDICTED: probable mitochondrial 2-oxoglutarate/malate carrier protein-like [Glycine max]	4e-90	lcl|A5C3N2_VITVI/222-318 PF00153.22;Mito_carr;	6e-37	gnl|CDD|35978 KOG0759, KOG0759, KOG0759, Mitochondrial oxoglutarate/malate carrier proteins [Energy production and conversion].	4e-60	C	solute carrier family 25 (mitochondrial oxoglutarate transporter), member 11	K15104		GO:0016020,membrane;GO:0006810,transport;GO:0005310,dicarboxylic acid transmembrane transporter activity;GO:0006835,dicarboxylic acid transport;GO:0016021,integral to membrane;GO:0031966,mitochondrial membrane;GO:0006839,mitochondrial transport
	DIC2	Dicarboxy-late carrier	isotig02851	1531	AT4G24570	4.2e-49	sp|Q9N2I9|UCP3_CANFA Mitochondrial uncoupling protein 3 OS=Canis familiaris GN=UCP3 PE=2 SV=1	1e-65	gnl|CDD|189424 pfam00153, Mito_carr, Mitochondrial carrier protein.	2e-21	tr|B9SPF2|B9SPF2_RICCO Mitochondrial uncoupling protein, putative OS=Ricinus communis GN=RCOM_0085470 PE=3 SV=1	0	ref|XP_002527871.1| mitochondrial uncoupling protein, putative [Ricinus communis] gb|EEF34502.1| mitochondrial uncoupling protein, putative [Ricinus communis]	0	lcl|B9IG38_POPTR/9-110 PF00153.22;Mito_carr;	6e-48	gnl|CDD|35972 KOG0753, KOG0753, KOG0753, Mitochondrial fatty acid anion carrier protein/Uncoupling protein [Energy production and conversion].	8e-108	C	solute carrier family 25 (mitochondrial uncoupling protein), member 8/9	K15103		GO:0016020,membrane;GO:0006810,transport;GO:0006839,mitochondrial transport;GO:0017077,oxidative phosphorylation uncoupler activity;GO:0005774,vacuolar membrane;GO:0005743,mitochondrial inner membrane;GO:0016021,integral to membrane;GO:0009853,photorespiration;GO:0031966,mitochondrial membrane;GO:0015992,proton transport;GO:0005886,plasma membrane;GO:0009507,chloroplast
Involved in storage oil mobilization	BOU	Acetyl-carnitine/carnitine carrier	isotig12749	764	AT5G46800	5e-61	sp|Q93XM7|MCAT_ARATH Mitochondrial carnitine/acylcarnitine carrier-like protein OS=Arabidopsis thaliana GN=BOU PE=1 SV=1	7e-60	gnl|CDD|189424 pfam00153, Mito_carr, Mitochondrial carrier protein.	4e-22	tr|F6HT95|F6HT95_VITVI Putative uncharacterized protein OS=Vitis vinifera GN=VIT_02s0012g01250 PE=3 SV=1	6e-79	ref|XP_002280380.1| PREDICTED: mitochondrial carnitine/acylcarnitine carrier-like protein-like isoform 1 [Vitis vinifera]	1e-79	lcl|B9N2N2_POPTR/207-297 PF00153.22;Mito_carr;	2e-42	gnl|CDD|35977 KOG0758, KOG0758, KOG0758, Mitochondrial carnitine-acylcarnitine carrier protein [Energy production and conversion].	3e-43	C	solute carrier family 25 (mitochondrial carnitine/acylcarnitine transporter), member 20/29	K15109		GO:0016020,membrane;GO:0006810,transport;GO:0016021,integral to membrane;GO:0009536,plastid;GO:0005739,mitochondrion;GO:0015822,ornithine transport;GO:0009507,chloroplast
