# Supplementary material for: Comprehensive evaluation of fuel properties and complex regulation of intracellular transporters for high oil production in developing seeds of Prunus sibirica for woody biodiesel
Source: Biotechnol Biofuels. 2019 Jan 4;12:6. doi: 10.1186/s13068-018-1347-x (PMC6318995; doi:10.1186/s13068-018-1347-x)
Supplement: Supplementary file 4 — Additional file 4: Table S4. Genes annotated for metabolite transporters of tonoplast in developing P. sibirica seeds. They mainly involved in the transports of sugar, malate and sugar alcohol. [file 13068_2018_1347_MOESM4_ESM.xls]

## Sheet: Sheet4
Table S4 Genes annotated for metabolite transporters of tonoplast in developing P. sibirica seeds
Transport function	GeneName	Definition	UnigeneID	Length	AP_id	AP_evalue	Swissprot_des	Swissprot_evalue	Cdd_des	Cdd_evalue	Trembl_des	Trembl_evalue	NR_des	NR_evalue	PFAM_des	PFAM_evalue	KOG_des	KOG_evalue	KOG	EC	KO	Pathway	GO
Sugar transport	SUT2	Surose/proton symporter 2	isotig15787	583	AT1G22710	7e-47	sp|Q39232|SUC1_ARATH Sucrose transport protein SUC1 OS=Arabidopsis thaliana GN=SUC1 PE=1 SV=1	2e-47	gnl|CDD|162292 TIGR01301, GPH_sucrose, GPH family sucrose/H+ symporter. This model represents sucrose/proton symporters, found in plants, from the Glycoside-Pentoside-Hexuronide (GPH)/cation symporter family. These proteins are predicted to have 12 transmembrane domains. Members may export sucrose (e.g. SUT1, SUT4) from green parts to the phloem for long-distance transport or import sucrose (e.g …	1e-62	tr|F8S0W9|F8S0W9_ROSHC Sucrose proton symporter 2 OS=Rosa hybrid cultivar PE=2 SV=1	4e-63	gb|ADW78350.1| sucrose proton symporter 2 [Rosa hybrid cultivar]	4e-63	lcl|Q000Y7_HEVBR/32-485 PF00083.19;Sugar_tr;	6e-63	gnl|CDD|35856 KOG0637, KOG0637, KOG0637, Sucrose transporter and related proteins [Carbohydrate transport and metabolism].	3e-45	G	solute carrier family 45, member 1/2/4	K15378		GO:0055085,transmembrane transport;GO:0015770,sucrose transport;GO:0005887,integral to plasma membrane;GO:0016021,integral to membrane;GO:0008515,sucrose transmembrane transporter activity;GO:0022857,transmembrane transporter activity
	SUT3	Surose/proton symporter 3	isotig02529	1599	AT2G02860	3e-157	sp|O80605|SUC3_ARATH Sucrose transport protein SUC3 OS=Arabidopsis thaliana GN=SUC3 PE=1 SV=1	5e-156			tr|Q000Y6|Q000Y6_HEVBR Sucrose transporter 2A OS=Hevea brasiliensis GN=SUT2A PE=2 SV=1	0	gb|ABJ51934.1| sucrose transporter 2A [Hevea brasiliensis]	0	lcl|E9L7V4_POPCN/63-546 PF07690.11;MFS_1;	2e-148				solute carrier family 45, member 1/2/4	K15378		GO:0009611,response to wounding;GO:0055085,transmembrane transport;GO:0015770,sucrose transport;GO:0016021,integral to membrane;GO:0008515,sucrose transmembrane transporter activity
	SUT4	Surose/proton symporter 4	isotig02402	1625	AT1G09960	7e-125	sp|Q9FE59|SUC4_ARATH Sucrose transport protein SUC4 OS=Arabidopsis thaliana GN=SUC4 PE=1 SV=2	4e-117	gnl|CDD|162292 TIGR01301, GPH_sucrose, GPH family sucrose/H+ symporter. This model represents sucrose/proton symporters, found in plants, from the Glycoside-Pentoside-Hexuronide (GPH)/cation symporter family. These proteins are predicted to have 12 transmembrane domains. Members may export sucrose (e.g. SUT1, SUT4) from green parts to the phloem for long-distance transport or import sucrose (e.g …	6e-131	tr|Q6SXP4|Q6SXP4_MALDO Sucrose transporter OS=Malus domestica GN=SUT1 PE=2 SV=1	3e-179	gb|AAR17700.1| sucrose transporter [Malus x domestica]	3e-179	lcl|Q6SXP4_MALDO/29-446 PF07690.11;MFS_1;	1e-132				solute carrier family 45, member 1/2/4	K15378		GO:0055085,transmembrane transport;GO:0015770,sucrose transport;GO:0005887,integral to plasma membrane;GO:0016021,integral to membrane;GO:0008515,sucrose transmembrane transporter activity
	TMT1	Tonoplast mono-saccharide transporter 1	isotig01545	1840	AT1G20840	1e-136	sp|Q8LPQ8|MSSP2_ARATH Monosaccharide-sensing protein 2 OS=Arabidopsis thaliana GN=MSSP2 PE=2 SV=2	0			tr|B9S3N8|B9S3N8_RICCO Sugar transporter, putative OS=Ricinus communis GN=RCOM_1386130 PE=3 SV=1	0	ref|XP_002520608.1| sugar transporter, putative [Ricinus communis] gb|EEF41781.1| sugar transporter, putative [Ricinus communis]	0	lcl|B9HPN4_POPTR/481-727 PF00083.19;Sugar_tr;	1e-110	gnl|CDD|35475 KOG0254, KOG0254, KOG0254, Predicted transporter (major facilitator superfamily) [General function prediction only].	2e-48	RG				GO:0032440,2-alkenal reductase [NAD(P)] activity;GO:0016020,membrane;GO:0006810,transport;GO:0055085,transmembrane transport;GO:0055114,oxidation-reduction process;GO:0005773,vacuole;GO:0008643,carbohydrate transport;GO:0016021,integral to membrane;GO:0005886,plasma membrane;GO:0016491,oxidoreductase activity;GO:0005215,transporter activity;GO:0022857,transmembrane transporter activity;GO:0022891…
	TMT2	Tonoplast mono-saccharide transporter 2	isotig00126	2840	AT4G35300	0	sp|Q8LPQ8|MSSP2_ARATH Monosaccharide-sensing protein 2 OS=Arabidopsis thaliana GN=MSSP2 PE=2 SV=2	0			tr|B9S3N8|B9S3N8_RICCO Sugar transporter, putative OS=Ricinus communis GN=RCOM_1386130 PE=3 SV=1	0	ref|XP_002520608.1| sugar transporter, putative [Ricinus communis] gb|EEF41781.1| sugar transporter, putative [Ricinus communis]	0	lcl|B9HPN4_POPTR/481-727 PF00083.19;Sugar_tr;	1e-110	gnl|CDD|35475 KOG0254, KOG0254, KOG0254, Predicted transporter (major facilitator superfamily) [General function prediction only].	2e-48	RG				GO:0032440,2-alkenal reductase [NAD(P)] activity;GO:0016020,membrane;GO:0006810,transport;GO:0055085,transmembrane transport;GO:0055114,oxidation-reduction process;GO:0005773,vacuole;GO:0008643,carbohydrate transport;GO:0016021,integral to membrane;GO:0005886,plasma membrane;GO:0016491,oxidoreductase activity;GO:0005215,transporter activity;GO:0022857,transmembrane transporter activity;GO:0022891…
	VGT1	Vacuolar glucose transporter 1	isotig00796	2111	AT3G03090	2e-160	sp|Q0WWW9|XYLL3_ARATH D-xylose-proton symporter-like 3, chloroplastic OS=Arabidopsis thaliana GN=At5g59250 PE=1 SV=2	4e-174	gnl|CDD|143864 pfam00083, Sugar_tr, Sugar (and other) transporter.	3e-64	tr|B9S3F0|B9S3F0_RICCO Sugar transporter, putative OS=Ricinus communis GN=RCOM_0733170 PE=3 SV=1	0	ref|XP_003539594.1| PREDICTED: D-xylose-proton symporter-like 3, chloroplastic-like [Glycine max]	0	lcl|B9S3F0_RICCO/49-503 PF00083.19;Sugar_tr;	4e-179	gnl|CDD|35475 KOG0254, KOG0254, KOG0254, Predicted transporter (major facilitator superfamily) [General function prediction only].	2e-76	R				GO:0032440,2-alkenal reductase [NAD(P)] activity;GO:0016020,membrane;GO:0006810,transport;GO:0055085,transmembrane transport;GO:0055114,oxidation-reduction process;GO:0008643,carbohydrate transport;GO:0016021,integral to membrane;GO:0005886,plasma membrane;GO:0016491,oxidoreductase activity;GO:0022857,transmembrane transporter activity;GO:0022891,substrate-specific transmembrane transporter activ…
Sugar alcohol transport	INT1	Inositol/proton symporter 1	isotig05634	1225	AT2G43330	3e-84	sp|Q8VZR6|INT1_ARATH Probable inositol transporter 1 OS=Arabidopsis thaliana GN=INT1 PE=2 SV=1	3e-64			tr|B7FM61|B7FM61_MEDTR Putative uncharacterized protein (Fragment) OS=Medicago truncatula PE=2 SV=1	2e-76	gb|ACJ85844.1| unknown [Medicago truncatula]	1e-76	lcl|D7U1M9_VITVI/32-476 PF00083.19;Sugar_tr;	9e-54				MFS transporter, SP family, solute carrier family 2 (myo-inositol transporter), member 13	K08150		GO:0016020,membrane;GO:0006810,transport;GO:0055085,transmembrane transport;GO:0005773,vacuole;GO:0005366,myo-inositol:hydrogen symporter activity;GO:0009705,plant-type vacuole membrane;GO:0015798,myo-inositol transport;GO:0016021,integral to membrane;GO:0005215,transporter activity;GO:0022857,transmembrane transporter activity;GO:0022891,substrate-specific transmembrane transporter activity
Malate transport	TDT	Tonoplast dicarboxy-late transporter	isotig00954	2053	AT5G47560	0	sp|Q8LG88|TDT_ARATH Tonoplast dicarboxylate transporter OS=Arabidopsis thaliana GN=TDT PE=2 SV=2	0	gnl|CDD|73247 cd01115, SLC13_permease, Permease SLC13 (solute carrier 13). The sodium/dicarboxylate cotransporter NaDC-1 has been shown to translocate Krebs cycle intermediates such as succinate, citrate, and alpha-ketoglutarate across plasma membranes rabbit, human, and rat kidney. It is related to renal and intestinal Na+/sulfate cotransporters and a few putative bacterial permeases. The SLC13-…	1e-76	tr|G3CI01|G3CI01_MALDO Malate transporter OS=Malus domestica PE=2 SV=1	0	gb|ADN52377.1| malate transporter [Malus x domestica]	0	lcl|B9T039_RICCO/43-527 PF00939.14;Na_sulph_symp;	0	gnl|CDD|36495 KOG1281, KOG1281, KOG1281, Na+/dicarboxylate, Na+/tricarboxylate and phosphate transporters [Inorganic ion transport and metabolism].	6e-126	P	solute carrier family 13 (sodium-dependent dicarboxylate transporter), member 2/3/5	K14445		GO:0006810,transport;GO:0016020,membrane;GO:0055085,transmembrane transport;GO:0015293,symporter activity;GO:0006811,ion transport;GO:0016021,integral to membrane;GO:0006814,sodium ion transport;GO:0005886,plasma membrane;GO:0005215,transporter activity
	ALMT9	Aluminum-responsive malate transporter 9	isotig17240	548	AT3G18440	1e-68	sp|Q9C6L8|ALMT4_ARATH Aluminum-activated malate transporter 4 OS=Arabidopsis thaliana GN=ALMT4 PE=3 SV=1	7e-69	gnl|CDD|192816 pfam11744, ALMT, Aluminium activated malate transporter.	1e-64	tr|B9HWK0|B9HWK0_POPTR Predicted protein OS=Populus trichocarpa GN=POPTRDRAFT_805195 PE=4 SV=1	2e-88	ref|XP_002278994.1| PREDICTED: aluminum-activated malate transporter 9 [Vitis vinifera]	2e-90	lcl|D7T972_VITVI/1-463 PF11744.3;ALMT;	8e-76	gnl|CDD|39909 KOG4711, KOG4711, KOG4711, Predicted membrane protein [General function prediction only].	4e-53	R				GO:0015743,malate transport
