# Supplementary material for: Comprehensive evaluation of fuel properties and complex regulation of intracellular transporters for high oil production in developing seeds of Prunus sibirica for woody biodiesel
Source: Biotechnol Biofuels. 2019 Jan 4;12:6. doi: 10.1186/s13068-018-1347-x (PMC6318995; doi:10.1186/s13068-018-1347-x)
Supplement: Supplementary file 5 — Additional file 5: Table S5. Genes annotated for transporters of ER membrane in developing P. sibirica seeds. They included ATP transporter (ER-ANT1) and nucleotide sugar transporter (AtUTr1). [file 13068_2018_1347_MOESM5_ESM.xls]

## Sheet: Sheet5
Table S5 Genes annotated for the transporters of endoplasmatic reticulum (ER) membrane in developing P. sibirica seeds
Transport function	GeneName	Definition	UnigeneID	Length	AP_id	AP_evalue	Swissprot_des	Swissprot_evalue	Cdd_des	Cdd_evalue	Trembl_des	Trembl_evalue	NR_des	NR_evalue	PFAM_des	PFAM_evalue	KOG_des	KOG_evalue	KOG	EC	KO	Pathway	GO
ATP transport	ER-ANT1	Adenine nucleotide transporter	isotig03735	1404	AT5G17400	1e-109	sp|O22342|ADT1_GOSHI ADP,ATP carrier protein 1, mitochondrial OS=Gossypium hirsutum GN=ANT1 PE=2 SV=1	2e-158	gnl|CDD|173456 PTZ00169, PTZ00169, ADP/ATP transporter on adenylate translocase; Provisional.	6e-99	tr|E5GB78|E5GB78_CUCME Adenine nucleotide translocator OS=Cucumis melo subsp. melo PE=3 SV=1	0	gb|ADN33720.1| adenine nucleotide translocator [Cucumis melo subsp. melo]	0	lcl|C6T765_SOYBN/84-184 PF00153.22;Mito_carr;	9e-48	gnl|CDD|35968 KOG0749, KOG0749, KOG0749, Mitochondrial ADP/ATP carrier proteins [Energy production and conversion].	7e-127	C	solute carrier family 25 (mitochondrial adenine nucleotide translocator), member 4/5/6/31	K05863	ko04020, Calcium signaling pathway;ko05012, Parkinson's disease;ko05016, Huntington's disease;ko05166, HTLV-I infection;	GO:0016020,membrane;GO:0015865,purine nucleotide transport;GO:0005471,ATP:ADP antiporter activity;GO:0005730,nucleolus;GO:0005507,copper ion binding;GO:0016021,integral to membrane;GO:0009941,chloroplast envelope;GO:0005739,mitochondrion;GO:0005886,plasma membrane;GO:0009507,chloroplast;GO:0006810,transport;GO:0055085,transmembrane transport;GO:0005773,vacuole;GO:0005774,vacuolar membrane;GO:0005…
Nucleotide sugar transport	AtUTr1	UDP-galactose/UDP-glucose transporter	isotig09844	960	AT2G02810	1e-116			gnl|CDD|192041 pfam08449, UAA, UAA transporter family. This family includes transporters with a specificity for UDP-N-acetylglucosamine.	6e-84	tr|C6T7X7|C6T7X7_SOYBN Putative uncharacterized protein OS=Glycine max PE=2 SV=1	2e-150	ref|XP_003519036.1| PREDICTED: solute carrier family 35 member B1-like [Glycine max]	2e-151	lcl|B9HDK8_POPTR/19-325 PF08449.6;UAA;	2e-116	gnl|CDD|36794 KOG1581, KOG1581, KOG1581, UDP-galactose transporter related protein [Carbohydrate transport and metabolism].	9e-95	G	solute carrier family 35 (UDP-galactose transporter), member B1	K15275		GO:0016020,membrane;GO:0055085,transmembrane transport;GO:0016021,integral to membrane
