# Supplementary material for: Comprehensive evaluation of fuel properties and complex regulation of intracellular transporters for high oil production in developing seeds of Prunus sibirica for woody biodiesel
Source: Biotechnol Biofuels. 2019 Jan 4;12:6. doi: 10.1186/s13068-018-1347-x (PMC6318995; doi:10.1186/s13068-018-1347-x)
Supplement: Supplementary file 6 — Additional file 6: Table S6. Genes annotated for other transport proteins for FA/lipid transport in developing P. sibirica seeds. They mainly included ATP-binding cassette (ABC) proteins, acyl-CoA-binding proteins (ACBPs), lipid transfer proteins (LTPs) and trigalactosyldiacylglycerol 1 (TGD1) protein. [file 13068_2018_1347_MOESM6_ESM.xls]

## Sheet: Sheet6
Table S6 Annotated information of genes encoded for other transport proteins for FA/lipid transport in developing P.sibirica seeds
Types of transport proteins		GeneName	Definition	located in	UnigeneID	Length	AP-id	AP-evalue	Swissprot_des	Swissprot_evalue	Cdd_des	Cdd_evalue	Trembl_des	Trembl_evalue	NR_des	NR_evalue	PFAM_des	PFAM_evalue	KOG_des	KOG_evalue	KOG	EC	KO	Pathway	GO
ATP-binding cassette (ABC) transporters	Subfamily A (ABCA)	ABCA1	ABC transporter A family member 1	integral component of membrane, vacuolar membrane	isotig04436	1327	AT2G41700	8e-124	sp|Q84M24|AB1A_ARATH ABC transporter A family member 1 OS=Arabidopsis thaliana GN=ABCA1 PE=2 SV=2	4e-121			tr|B9H9T2|B9H9T2_POPTR ABC transporter family, cholesterol/phospholipid flippase OS=Populus trichocarpa GN=PtrAOH1 PE=3 SV=1	4e-157	ref|XP_002308937.1| ABC transporter family, cholesterol/phospholipid flippase [Populus trichocarpa] gb|EEE92460.1| ABC transporter family, cholesterol/phospholipid flippase [Populus trichocarpa]	3e-157	lcl|B9H9T2_POPTR/1721-1889 PB124855; Pfam-B_124855;	3e-73							GO:0015408,ferric-transporting ATPase activity;GO:0005524,ATP binding;GO:0015419,sulfate transmembrane-transporting ATPase activity;GO:0016787,hydrolase activity;GO:0000166,nucleotide binding;GO:0016021,integral to membrane;GO:0006200,ATP catabolic process;GO:0017111,nucleoside-triphosphatase activity;GO:0005886,plasma membrane;GO:0016887,ATPase activity
		ABCA7	ABC transporter A family member 7	integral component of membrane, intracellular membrane-bounded organelle,plasma membrane, plasmodesma	isotig06970	1129	AT3G47780	2e-104									lcl|D7SIE2_VITVI/651-773 PF00005.22;ABC_tran;	3e-47
		ABCA9	ABC transporter A family member 9	extracellular region, integral component of membrane, intracellular membrane-bounded organelle	isotig11666	831	AT3G47730	4e-113	sp|Q84K47|AB2A_ARATH ABC transporter A family member 2 OS=Arabidopsis thaliana GN=ABCA2 PE=2 SV=1	2e-112	gnl|CDD|73022 cd03263, ABC_subfamily_A, The ABCA subfamily mediates the transport of a variety of lipid compounds. Mutations of members of ABCA subfamily are associated with human genetic diseases, such as, familial high-density lipoprotein (HDL) deficiency, neonatal surfactant deficiency, degenerative retinopathies, and congenital keratinization disorders. The ABCA1 protein is involved in disord…	2e-58	tr|D7SIE3|D7SIE3_VITVI Putative uncharacterized protein OS=Vitis vinifera GN=VIT_17s0000g05850 PE=3 SV=1	5e-124	ref|XP_002274102.1| PREDICTED: ABC transporter A family member 2 isoform 1 [Vitis vinifera] emb|CBI15254.3| unnamed protein product [Vitis vinifera]	5e-124	lcl|D7MKM3_ARALL/573-695 PF00005.22;ABC_tran;	7e-36	gnl|CDD|35282 KOG0059, KOG0059, KOG0059, Lipid exporter ABCA1 and related proteins, ABC superfamily [Lipid transport and metabolism, General function prediction only].	2e-60	IR				GO:0005524,ATP binding;GO:0000166,nucleotide binding;GO:0017111,nucleoside-triphosphatase activity;GO:0006200,ATP catabolic process;GO:0005886,plasma membrane;GO:0016887,ATPase activity
	Subfamily B (ABCB)	ABCB1	ABC transporter B family member 1	integral component of membrane, plasma membrane, plasmodesma	isotig00051	3269	AT2G36910	0	sp|Q9ZR72|AB1B_ARATH ABC transporter B family member 1 OS=Arabidopsis thaliana GN=ABCB1 PE=1 SV=1	0	gnl|CDD|31327 COG1132, MdlB, ABC-type multidrug transport system, ATPase and permease components [Defense mechanisms].	2e-112	tr|B9S0G9|B9S0G9_RICCO Multidrug resistance protein 1, 2, putative OS=Ricinus communis GN=RCOM_1354650 PE=3 SV=1	0	ref|XP_002519488.1| multidrug resistance protein 1, 2, putative [Ricinus communis] gb|EEF42902.1| multidrug resistance protein 1, 2, putative [Ricinus communis]	0	lcl|Q2V606_BRACM/715-990 PF00664.18;ABC_membrane;	6e-142	gnl|CDD|35278 KOG0055, KOG0055, KOG0055, Multidrug/pheromone exporter, ABC superfamily [Secondary metabolites biosynthesis, transport and catabolism].	0	QU	ATP-binding cassette, subfamily B (MDR/TAP), member 1	K05658	ko02010, ABC transporters;ko04976, Bile secretion;	GO:0009733,response to auxin stimulus;GO:0015408,ferric-transporting ATPase activity;GO:0009958,positive gravitropism;GO:0005524,ATP binding;GO:0009637,response to blue light;GO:0048443,stamen development;GO:0009640,photomorphogenesis;GO:0016787,hydrolase activity;GO:0009926,auxin polar transport;GO:0000166,nucleotide binding;GO:0017111,nucleoside-triphosphatase activity;GO:0016021,integral to me…
		ABCB6	ABC transporter B family member 6	integral component of membrane, integral component of plasma membrane,nucleus, plasma membrane, plasmodesma	isotig03180	1472	AT2G39480	0	sp|Q8LPT1|AB6B_ARATH ABC transporter B family member 6 OS=Arabidopsis thaliana GN=ABCB6 PE=1 SV=2	0			tr|B9T158|B9T158_RICCO Multidrug resistance protein 1, 2, putative OS=Ricinus communis GN=RCOM_0190240 PE=4 SV=1	0	ref|XP_002531976.1| multidrug resistance protein 1, 2, putative [Ricinus communis] gb|EEF30412.1| multidrug resistance protein 1, 2, putative [Ricinus communis]	0	lcl|B9T158_RICCO/826-1105 PF00664.18;ABC_membrane;	2e-119				ATP-binding cassette, subfamily B (MDR/TAP), member 1	K05658	ko02010, ABC transporters;ko04976, Bile secretion;	GO:0006810,transport;GO:0005634,nucleus;GO:0055085,transmembrane transport;GO:0005524,ATP binding;GO:0042626,ATPase activity, coupled to transmembrane movement of substances;GO:0016787,hydrolase activity;GO:0000166,nucleotide binding;GO:0006200,ATP catabolic process;GO:0016021,integral to membrane;GO:0017111,nucleoside-triphosphatase activity;GO:0008559,xenobiotic-transporting ATPase activity;GO:…
		ABCB9	ABC transporter B family member 9	integral component of membrane	isotig11005	888	AT4G18050	2e-93	sp|Q9M0M2|AB9B_ARATH ABC transporter B family member 9 OS=Arabidopsis thaliana GN=ABCB9 PE=2 SV=1	1e-79	gnl|CDD|73008 cd03249, ABC_MTABC3_MDL1_MDL2, MTABC3 (also known as ABCB6) is a mitochondrial ATP-binding cassette protein involved in iron homeostasis and one of four ABC transporters expressed in the mitochondrial inner membrane, the other three being MDL1(ABC7), MDL2, and ATM1. In fact, the yeast MDL1 (multidrug resistance-like protein 1) and MDL2 (multidrug resistance-like protein 2) transport…	2e-62	tr|D7MCX2|D7MCX2_ARALL P-glycoprotein 9 OS=Arabidopsis lyrata subsp. lyrata GN=PGP9 PE=3 SV=1	3e-86	ref|XP_002870073.1| P-glycoprotein 9 [Arabidopsis lyrata subsp. lyrata] gb|EFH46332.1| P-glycoprotein 9 [Arabidopsis lyrata subsp. lyrata]	3e-86	lcl|AB9B_ARATH/1077-1203 PF00005.22;ABC_tran;	1e-36	gnl|CDD|35278 KOG0055, KOG0055, KOG0055, Multidrug/pheromone exporter, ABC superfamily [Secondary metabolites biosynthesis, transport and catabolism].	1e-75	QU	ATP-binding cassette, subfamily B (MDR/TAP), member 1	K05658	ko02010, ABC transporters;ko04976, Bile secretion;	GO:0006810,transport;GO:0055085,transmembrane transport;GO:0005524,ATP binding;GO:0042626,ATPase activity, coupled to transmembrane movement of substances;GO:0000166,nucleotide binding;GO:0006200,ATP catabolic process;GO:0017111,nucleoside-triphosphatase activity;GO:0016021,integral to membrane;GO:0016887,ATPase activity
		ABCB10	ABC transporter B family member 10	integral component of membrane, mitochondrion	isotig01350	1905	AT1G10680	0	sp|Q9SGY1|AB10B_ARATH ABC transporter B family member 10 OS=Arabidopsis thaliana GN=ABCB10 PE=1 SV=2	0			tr|Q9SDM5|Q9SDM5_GOSHI P-glycoprotein OS=Gossypium hirsutum GN=CMDR1 PE=2 SV=1	0	gb|AAF23176.1|AF216497_1 P-glycoprotein [Gossypium hirsutum]	0	lcl|D7TTU5_VITVI/680-956 PF00664.18;ABC_membrane;	6e-132	gnl|CDD|35278 KOG0055, KOG0055, KOG0055, Multidrug/pheromone exporter, ABC superfamily [Secondary metabolites biosynthesis, transport and catabolism].	4e-179	Q	ATP-binding cassette, subfamily B (MDR/TAP), member 1	K05658	ko02010, ABC transporters;ko04976, Bile secretion;	GO:0016020,membrane;GO:0006810,transport;GO:0055085,transmembrane transport;GO:0005524,ATP binding;GO:0042626,ATPase activity, coupled to transmembrane movement of substances;GO:0000166,nucleotide binding;GO:0006200,ATP catabolic process;GO:0016021,integral to membrane;GO:0017111,nucleoside-triphosphatase activity;GO:0016887,ATPase activity
		ABCB11	ABC transporter B family member 11	integral component of membrane, nucleus, plasma membrane, plasmodesma	isotig15656	579	AT1G02520	2e-57	sp|Q9FWX7|AB11B_ARATH ABC transporter B family member 11 OS=Arabidopsis thaliana GN=ABCB11 PE=2 SV=1	1e-56			tr|B9GT97|B9GT97_POPTR Multidrug/pheromone exporter, MDR family, ABC transporter family OS=Populus trichocarpa GN=POPTRDRAFT_830483 PE=3 SV=1	4e-60	ref|XP_002301550.1| multidrug/pheromone exporter, MDR family, ABC transporter family [Populus trichocarpa] gb|EEE80823.1| multidrug/pheromone exporter, MDR family, ABC transporter family [Populus trichocarpa]	3e-60	lcl|B9RN46_RICCO/725-1000 PF00664.18;ABC_membrane;	6e-51	gnl|CDD|35278 KOG0055, KOG0055, KOG0055, Multidrug/pheromone exporter, ABC superfamily [Secondary metabolites biosynthesis, transport and catabolism].	2e-36	Q	ATP-binding cassette, subfamily B (MDR/TAP), member 1	K05658	ko02010, ABC transporters;ko04976, Bile secretion;	GO:0016020,membrane;GO:0009733,response to auxin stimulus;GO:0005524,ATP binding;GO:0048767,root hair elongation;GO:0015415,phosphate ion transmembrane-transporting ATPase activity;GO:0016787,hydrolase activity;GO:0000166,nucleotide binding;GO:0017111,nucleoside-triphosphatase activity;GO:0016021,integral to membrane;GO:0009735,response to cytokinin stimulus;GO:0005886,plasma membrane;GO:0016887,…
		ABCB13	ABC transporter B family member 13	integral component of membrane, nucleus	isotig18180	525	AT1G27940	1e-33	sp|Q9C7F8|AB13B_ARATH ABC transporter B family member 13 OS=Arabidopsis thaliana GN=ABCB13 PE=3 SV=1	8e-33	gnl|CDD|73008 cd03249, ABC_MTABC3_MDL1_MDL2, MTABC3 (also known as ABCB6) is a mitochondrial ATP-binding cassette protein involved in iron homeostasis and one of four ABC transporters expressed in the mitochondrial inner membrane, the other three being MDL1(ABC7), MDL2, and ATM1. In fact, the yeast MDL1 (multidrug resistance-like protein 1) and MDL2 (multidrug resistance-like protein 2) transport…	9e-40	tr|B9GQS5|B9GQS5_POPTR Multidrug/pheromone exporter, MDR family, ABC transporter family OS=Populus trichocarpa GN=POPTRDRAFT_798405 PE=3 SV=1	3e-42	ref|XP_002301961.1| multidrug/pheromone exporter, MDR family, ABC transporter family [Populus trichocarpa] gb|EEE81234.1| multidrug/pheromone exporter, MDR family, ABC transporter family [Populus trichocarpa]	3e-42	lcl|D9PN99_9ZZZZ/1-78 PB184955; Pfam-B_184955;	1e-17	gnl|CDD|35278 KOG0055, KOG0055, KOG0055, Multidrug/pheromone exporter, ABC superfamily [Secondary metabolites biosynthesis, transport and catabolism].	1e-43	QUP	ATP-binding cassette, subfamily B, bacterial	K06147		GO:0006810,transport;GO:0055085,transmembrane transport;GO:0005524,ATP binding;GO:0042626,ATPase activity, coupled to transmembrane movement of substances;GO:0016787,hydrolase activity;GO:0015440,peptide-transporting ATPase activity;GO:0000166,nucleotide binding;GO:0006200,ATP catabolic process;GO:0016021,integral to membrane;GO:0017111,nucleoside-triphosphatase activity;GO:0008559,xenobiotic-tra…
		ABCB15	ABC transporter B family member 15	integral component of membrane, plasma membrane	isotig05635	1223	AT3G28345	1e-140	sp|Q9LHD1|AB15B_ARATH ABC transporter B family member 15 OS=Arabidopsis thaliana GN=ABCB15 PE=1 SV=1	6e-140	gnl|CDD|73008 cd03249, ABC_MTABC3_MDL1_MDL2, MTABC3 (also known as ABCB6) is a mitochondrial ATP-binding cassette protein involved in iron homeostasis and one of four ABC transporters expressed in the mitochondrial inner membrane, the other three being MDL1(ABC7), MDL2, and ATM1. In fact, the yeast MDL1 (multidrug resistance-like protein 1) and MDL2 (multidrug resistance-like protein 2) transport…	1e-108	tr|B9RUH8|B9RUH8_RICCO Multidrug resistance protein 1, 2, putative OS=Ricinus communis GN=RCOM_0852810 PE=3 SV=1	9e-174	ref|XP_002517423.1| multidrug resistance protein 1, 2, putative [Ricinus communis] gb|EEF44965.1| multidrug resistance protein 1, 2, putative [Ricinus communis]	8e-174	lcl|F2YGT1_HEVBR/1038-1163 PF00005.22;ABC_tran;	4e-58	gnl|CDD|35278 KOG0055, KOG0055, KOG0055, Multidrug/pheromone exporter, ABC superfamily [Secondary metabolites biosynthesis, transport and catabolism].	5e-141	QU	ATP-binding cassette, subfamily B (MDR/TAP), member 1	K05658	ko02010, ABC transporters;ko04976, Bile secretion;	GO:0016020,membrane;GO:0006810,transport;GO:0055085,transmembrane transport;GO:0005524,ATP binding;GO:0042626,ATPase activity, coupled to transmembrane movement of substances;GO:0016787,hydrolase activity;GO:0000166,nucleotide binding;GO:0006200,ATP catabolic process;GO:0016021,integral to membrane;GO:0017111,nucleoside-triphosphatase activity;GO:0008559,xenobiotic-transporting ATPase activity;GO…
		ABCB19	ABC transporter B family member 19	integral component of membrane, plasma membrane	isotig00198	2655	AT3G28860	0	sp|Q9LJX0|AB19B_ARATH ABC transporter B family member 19 OS=Arabidopsis thaliana GN=ABCB19 PE=1 SV=1	0	gnl|CDD|131259 TIGR02204, MsbA_rel, ABC transporter, permease/ATP-binding protein. This protein is related to a Proteobacterial ATP transporter that exports lipid A and to eukaryotic P-glycoproteins.	1e-111	tr|B9RUP8|B9RUP8_RICCO Multidrug resistance protein 1, 2, putative OS=Ricinus communis GN=RCOM_0855230 PE=3 SV=1	0	ref|XP_003543769.1| PREDICTED: ABC transporter B family member 19-like [Glycine max]	0	lcl|B6CG42_SOLLC/684-960 PF00664.18;ABC_membrane;	1e-121	gnl|CDD|35278 KOG0055, KOG0055, KOG0055, Multidrug/pheromone exporter, ABC superfamily [Secondary metabolites biosynthesis, transport and catabolism].	0	Q	ATP-binding cassette, subfamily B (MDR/TAP), member 1	K05658	ko02010, ABC transporters;ko04976, Bile secretion;	GO:0009733,response to auxin stimulus;GO:0009958,positive gravitropism;GO:0005524,ATP binding;GO:0009637,response to blue light;GO:0048443,stamen development;GO:0009640,photomorphogenesis;GO:0016787,hydrolase activity;GO:0009926,auxin polar transport;GO:0010218,response to far red light;GO:0000166,nucleotide binding;GO:0016021,integral to membrane;GO:0017111,nucleoside-triphosphatase activity;GO:…
		ABCB25	ABC transporter B family member 25. mitochondrial	chloroplast, chloroplast envelope, integral component of membrane, mitochondrial inner membrane, mitochondrion	isotig20592	456	AT5G58270	1e-44	sp|Q9LVM1|AB25B_ARATH ABC transporter B family member 25, mitochondrial OS=Arabidopsis thaliana GN=ABCB25 PE=1 SV=1	9e-44			tr|B9T3V9|B9T3V9_RICCO Transporter ATM1, mitochondrial, putative OS=Ricinus communis GN=RCOM_0261010 PE=3 SV=1	9e-57	ref|XP_002532928.1| Transporter ATM1, mitochondrial precursor, putative [Ricinus communis] gb|EEF29455.1| Transporter ATM1, mitochondrial precursor, putative [Ricinus communis]	9e-57	lcl|B9T3V9_RICCO/134-424 PF00664.18;ABC_membrane;	3e-35	gnl|CDD|35280 KOG0057, KOG0057, KOG0057, Mitochondrial Fe/S cluster exporter, ABC superfamily [Intracellular trafficking, secretion, and vesicular transport].	1e-26	U	mitochondrial ABC transporter ATM	K05663	ko02010, ABC transporters;	GO:0009555,pollen development;GO:0005524,ATP binding;GO:0040014,regulation of multicellular organism growth;GO:0009658,chloroplast organization;GO:0006777,Mo-molybdopterin cofactor biosynthetic process;GO:0016787,hydrolase activity;GO:0010380,regulation of chlorophyll biosynthetic process;GO:0000166,nucleotide binding;GO:0017111,nucleoside-triphosphatase activity;GO:0016021,integral to membrane;G…
		ABCB26	ABC transporter B family member 26. chloroplastic	chloroplast, chloroplast envelope, chloroplast membrane, integral component of membrane	isotig02734	1558	AT1G70610	6e-166	sp|Q8RY46|AB26B_ARATH ABC transporter B family member 26, chloroplastic OS=Arabidopsis thaliana GN=ABCB26 PE=1 SV=1	1e-164	gnl|CDD|162132 TIGR00958, 3a01208, Conjugate Transporter-2 (CT2) Family protein.	2e-92	tr|F6GZ17|F6GZ17_VITVI Putative uncharacterized protein OS=Vitis vinifera GN=VIT_00s0291g00100 PE=3 SV=1	0	emb|CBI18648.3| unnamed protein product [Vitis vinifera]	0	lcl|B9SPK8_RICCO/481-605 PF00005.22;ABC_tran;	4e-60	gnl|CDD|35281 KOG0058, KOG0058, KOG0058, Peptide exporter, ABC superfamily [Intracellular trafficking, secretion, and vesicular transport].	1e-130	UQ				GO:0006810,transport;GO:0055085,transmembrane transport;GO:0005524,ATP binding;GO:0042626,ATPase activity, coupled to transmembrane movement of substances;GO:0016787,hydrolase activity;GO:0000166,nucleotide binding;GO:0006200,ATP catabolic process;GO:0016021,integral to membrane;GO:0017111,nucleoside-triphosphatase activity;GO:0008559,xenobiotic-transporting ATPase activity;GO:0009507,chloroplast…
		ABCB28	ABC transporter B family member 28	chloroplast, chloroplast envelope, integral component of membrane, membrane,plasma membrane	isotig11400	866	AT4G25450	4e-79	sp|Q8LPQ6|AB28B_ARATH ABC transporter B family member 28 OS=Arabidopsis thaliana GN=ABCB28 PE=2 SV=1	3e-78	gnl|CDD|73008 cd03249, ABC_MTABC3_MDL1_MDL2, MTABC3 (also known as ABCB6) is a mitochondrial ATP-binding cassette protein involved in iron homeostasis and one of four ABC transporters expressed in the mitochondrial inner membrane, the other three being MDL1(ABC7), MDL2, and ATM1. In fact, the yeast MDL1 (multidrug resistance-like protein 1) and MDL2 (multidrug resistance-like protein 2) transport…	8e-62	tr|B9ID17|B9ID17_POPTR Predicted protein OS=Populus trichocarpa GN=POPTRDRAFT_575755 PE=3 SV=1	6e-98	ref|XP_002321879.1| predicted protein [Populus trichocarpa] gb|EEF06006.1| predicted protein [Populus trichocarpa]	5e-98	lcl|B9R9H4_RICCO/510-637 PF00005.22;ABC_tran;	3e-42	gnl|CDD|35278 KOG0055, KOG0055, KOG0055, Multidrug/pheromone exporter, ABC superfamily [Secondary metabolites biosynthesis, transport and catabolism].	6e-66	QUP	ATP-binding cassette, subfamily B, bacterial	K06147		GO:0006810,transport;GO:0016020,membrane;GO:0055085,transmembrane transport;GO:0005524,ATP binding;GO:0042626,ATPase activity, coupled to transmembrane movement of substances;GO:0016787,hydrolase activity;GO:0000166,nucleotide binding;GO:0016021,integral to membrane;GO:0006200,ATP catabolic process;GO:0017111,nucleoside-triphosphatase activity;GO:0008559,xenobiotic-transporting ATPase activity;GO…
		ABCB29	ABC transporter B family member 29. chloroplastic	chloroplast, chloroplast envelope, chloroplast membrane, integral component of membrane	isotig20273	465	AT5G03910	1e-27	sp|Q9LZB8|AB29B_ARATH ABC transporter B family member 29, chloroplastic OS=Arabidopsis thaliana GN=ABCB29 PE=1 SV=1	7e-27			tr|F6HKM0|F6HKM0_VITVI Putative uncharacterized protein OS=Vitis vinifera GN=VIT_08s0007g03180 PE=3 SV=1	9e-32	ref|XP_002276489.1| PREDICTED: ABC transporter B family member 29, chloroplastic [Vitis vinifera]	9e-33						ATP-binding cassette, subfamily B, bacterial	K06147		GO:0016020,membrane;GO:0005524,ATP binding;GO:0006869,lipid transport;GO:0016787,hydrolase activity;GO:0000166,nucleotide binding;GO:0016021,integral to membrane;GO:0017111,nucleoside-triphosphatase activity;GO:0009941,chloroplast envelope;GO:0005886,plasma membrane;GO:0009507,chloroplast;GO:0016887,ATPase activity;GO:0006810,transport;GO:0055085,transmembrane transport;GO:0042626,ATPase activity…
	Subfamily C (ABCC)	ABCC2	ABC transporter C family member 2	integral component of membrane, plant-type vacuole, vacuolar membrane,vacuole	isotig00230	2601	AT2G34660	0	sp|Q42093|AB2C_ARATH ABC transporter C family member 2 OS=Arabidopsis thaliana GN=ABCC2 PE=1 SV=2	0	gnl|CDD|178676 PLN03130, PLN03130, ABC transporter C family member; Provisional.	0	tr|D7TKF5|D7TKF5_VITVI Putative uncharacterized protein OS=Vitis vinifera GN=VIT_10s0003g04390 PE=3 SV=1	0	ref|XP_003542944.1| PREDICTED: ABC transporter C family member 2-like [Glycine max]	0	lcl|B9SKU0_RICCO/863-1135 PF00664.18;ABC_membrane;	4e-121	gnl|CDD|35277 KOG0054, KOG0054, KOG0054, Multidrug resistance-associated protein/mitoxantrone resistance protein, ABC superfamily [Secondary metabolites biosynthesis, transport and catabolism].	0	Q				GO:0005524,ATP binding;GO:0055114,oxidation-reduction process;GO:0000166,nucleotide binding;GO:0046685,response to arsenic-containing substance;GO:0016021,integral to membrane;GO:0017111,nucleoside-triphosphatase activity;GO:0016491,oxidoreductase activity;GO:0016887,ATPase activity;GO:0006810,transport;GO:0032440,2-alkenal reductase [NAD(P)] activity;GO:0071994,phytochelatin transmembrane transp…
		ABCC3	ABC transporter C family member 3	apoplast, membrane, plant-type vacuole, plasma membrane, plasmodesma,vacuolar membrane, vacuole	isotig20008	468	AT3G13080	3e-64	sp|Q9LK64|AB3C_ARATH ABC transporter C family member 3 OS=Arabidopsis thaliana GN=ABCC3 PE=1 SV=1	2e-63	gnl|CDD|188098 TIGR00957, MRP_assoc_pro, multi drug resistance-associated protein (MRP). This model describes multi drug resistance-associated protein (MRP) in eukaryotes. The multidrug resistance-associated protein is an integral membrane protein that causes multidrug resistance when overexpressed in mammalian cells. It belongs to ABC transporter superfamily. The protein topology and function wa…	7e-21	tr|F6I530|F6I530_VITVI Putative uncharacterized protein OS=Vitis vinifera GN=VIT_19s0015g00050 PE=3 SV=1	7e-80	ref|XP_003634755.1| PREDICTED: ABC transporter C family member 3-like [Vitis vinifera]	6e-80	lcl|B9T463_RICCO/128-397 PF00664.18;ABC_membrane;	3e-40	gnl|CDD|35277 KOG0054, KOG0054, KOG0054, Multidrug resistance-associated protein/mitoxantrone resistance protein, ABC superfamily [Secondary metabolites biosynthesis, transport and catabolism].	3e-47	Q				GO:0048046,apoplast;GO:0005524,ATP binding;GO:0016787,hydrolase activity;GO:0000166,nucleotide binding;GO:0017111,nucleoside-triphosphatase activity;GO:0016021,integral to membrane;GO:0051707,response to other organism;GO:0010290,chlorophyll catabolite transmembrane transporter activity;GO:0005886,plasma membrane;GO:0016887,ATPase activity;GO:0006810,transport;GO:0055085,transmembrane transport;G…
		ABCC4	ABC transporter C family member 4	Golgi apparatus, integral component of membrane, plant-type vacuole, plasma membrane, plasmodesma, vacuolar membrane, vacuole	isotig01128	1985	AT2G47800	0	sp|Q9LZJ5|AB14C_ARATH ABC transporter C family member 14 OS=Arabidopsis thaliana GN=ABCC14 PE=1 SV=1	0	gnl|CDD|188098 TIGR00957, MRP_assoc_pro, multi drug resistance-associated protein (MRP). This model describes multi drug resistance-associated protein (MRP) in eukaryotes. The multidrug resistance-associated protein is an integral membrane protein that causes multidrug resistance when overexpressed in mammalian cells. It belongs to ABC transporter superfamily. The protein topology and function wa…	5e-129	tr|F6HZ38|F6HZ38_VITVI Putative uncharacterized protein OS=Vitis vinifera GN=VIT_07s0005g00260 PE=3 SV=1	0	emb|CBI36841.3| unnamed protein product [Vitis vinifera]	0	lcl|AB14C_ARATH/977-1248 PF00664.18;ABC_membrane;	7e-102	gnl|CDD|35277 KOG0054, KOG0054, KOG0054, Multidrug resistance-associated protein/mitoxantrone resistance protein, ABC superfamily [Secondary metabolites biosynthesis, transport and catabolism].	0	Q				GO:0009414,response to water deprivation;GO:0005524,ATP binding;GO:0010118,stomatal movement;GO:0055114,oxidation-reduction process;GO:0000166,nucleotide binding;GO:0017111,nucleoside-triphosphatase activity;GO:0016021,integral to membrane;GO:0005886,plasma membrane;GO:0016491,oxidoreductase activity;GO:0016887,ATPase activity;GO:0032440,2-alkenal reductase [NAD(P)] activity;GO:0006810,transport;…
		ABCC5	ABC transporter C family member 5	integral component of membrane, plant-type vacuole, plasma membrane,vacuolar membrane, vacuole	isotig11970	829	AT1G04120	2e-135	sp|Q7GB25|AB5C_ARATH ABC transporter C family member 5 OS=Arabidopsis thaliana GN=ABCC5 PE=2 SV=2	4e-135	gnl|CDD|178676 PLN03130, PLN03130, ABC transporter C family member; Provisional.	2e-66	tr|B9GRC2|B9GRC2_POPTR Multidrug resistance protein ABC transporter family OS=Populus trichocarpa GN=POPTRDRAFT_816970 PE=3 SV=1	1e-165	ref|XP_002301842.1| multidrug resistance protein ABC transporter family [Populus trichocarpa] gb|EEE81115.1| multidrug resistance protein ABC transporter family [Populus trichocarpa]	1e-165	lcl|E3Q0A8_PHAVU/428-539 PF00005.22;ABC_tran;	2e-44	gnl|CDD|35277 KOG0054, KOG0054, KOG0054, Multidrug resistance-associated protein/mitoxantrone resistance protein, ABC superfamily [Secondary metabolites biosynthesis, transport and catabolism].	1e-113	Q				GO:0005524,ATP binding;GO:0055114,oxidation-reduction process;GO:0030007,cellular potassium ion homeostasis;GO:0000166,nucleotide binding;GO:0009651,response to salt stress;GO:0016021,integral to membrane;GO:0017111,nucleoside-triphosphatase activity;GO:0005886,plasma membrane;GO:0016491,oxidoreductase activity;GO:0016887,ATPase activity;GO:0032440,2-alkenal reductase [NAD(P)] activity;GO:0006810…
		ABCC6	ABC transporter C family member 6	membrane, plant-type vacuole, plasmodesma, vacuolar membrane	isotig01316	1912	AT3G13090	0	sp|Q8VZZ4|AB6C_ARATH ABC transporter C family member 6 OS=Arabidopsis thaliana GN=ABCC6 PE=2 SV=3	0	gnl|CDD|73003 cd03244, ABCC_MRP_domain2, Domain 2 of the ABC subfamily C. This family is also known as MRP (mulrtidrug resisitance-associated protein). Some of the MRP members have five additional transmembrane segments in their N-terminus, but the function of these additional membrane-spanning domains is not clear. The MRP was found in the multidrug-resistance lung cancer cell in which p-glycopr…	7e-80	tr|F6I527|F6I527_VITVI Putative uncharacterized protein OS=Vitis vinifera GN=VIT_19s0015g00020 PE=3 SV=1	0	ref|XP_003551345.1| PREDICTED: ABC transporter C family member 3-like [Glycine max]	0	lcl|D7UAD2_VITVI/713-989 PF00664.18;ABC_membrane;	8e-108	gnl|CDD|35277 KOG0054, KOG0054, KOG0054, Multidrug resistance-associated protein/mitoxantrone resistance protein, ABC superfamily [Secondary metabolites biosynthesis, transport and catabolism].	4e-140	Q				GO:0048046,apoplast;GO:0005524,ATP binding;GO:0000166,nucleotide binding;GO:0017111,nucleoside-triphosphatase activity;GO:0016021,integral to membrane;GO:0051707,response to other organism;GO:0010290,chlorophyll catabolite transmembrane transporter activity;GO:0005886,plasma membrane;GO:0016887,ATPase activity;GO:0006810,transport;GO:0055085,transmembrane transport;GO:0042626,ATPase activity, cou…
		ABCC8	ABC transporter C family member 8	integral component of membrane, plant-type vacuole, plasma membrane,vacuolar membrane	isotig06234	1176	AT3G21250	3e-169	sp|Q8LGU1|AB8C_ARATH ABC transporter C family member 8 OS=Arabidopsis thaliana GN=ABCC8 PE=2 SV=3	3e-148	gnl|CDD|73003 cd03244, ABCC_MRP_domain2, Domain 2 of the ABC subfamily C. This family is also known as MRP (mulrtidrug resisitance-associated protein). Some of the MRP members have five additional transmembrane segments in their N-terminus, but the function of these additional membrane-spanning domains is not clear. The MRP was found in the multidrug-resistance lung cancer cell in which p-glycopr…	1e-85	tr|B9MWQ7|B9MWQ7_POPTR Multidrug resistance protein ABC transporter family (Fragment) OS=Populus trichocarpa GN=POPTRDRAFT_288963 PE=3 SV=1	0	emb|CBI35972.3| unnamed protein product [Vitis vinifera]	0	lcl|B9MWQ7_POPTR/1046-1170 PF00005.22;ABC_tran;	9e-59	gnl|CDD|35277 KOG0054, KOG0054, KOG0054, Multidrug resistance-associated protein/mitoxantrone resistance protein, ABC superfamily [Secondary metabolites biosynthesis, transport and catabolism].	9e-130	Q				GO:0032440,2-alkenal reductase [NAD(P)] activity;GO:0006810,transport;GO:0055085,transmembrane transport;GO:0005524,ATP binding;GO:0042626,ATPase activity, coupled to transmembrane movement of substances;GO:0055114,oxidation-reduction process;GO:0000166,nucleotide binding;GO:0006200,ATP catabolic process;GO:0016021,integral to membrane;GO:0017111,nucleoside-triphosphatase activity;GO:0016491,oxid…
		ABCC9	ABC transporter C family member 9	integral component of membrane, plant-type vacuole, plasma membrane,plasmodesma, vacuolar membrane	isotig03854	1390	AT3G60160	2e-144	sp|Q9M1C7|AB9C_ARATH ABC transporter C family member 9 OS=Arabidopsis thaliana GN=ABCC9 PE=2 SV=2	3e-143	gnl|CDD|178676 PLN03130, PLN03130, ABC transporter C family member; Provisional.	8e-103	tr|B9IB53|B9IB53_POPTR Multidrug resistance protein ABC transporter family OS=Populus trichocarpa GN=POPTRDRAFT_775292 PE=3 SV=1	7e-168	emb|CBI16747.3| unnamed protein product [Vitis vinifera]	3e-168	lcl|D7SM69_VITVI/900-1024 PF00005.22;ABC_tran;	5e-57	gnl|CDD|35277 KOG0054, KOG0054, KOG0054, Multidrug resistance-associated protein/mitoxantrone resistance protein, ABC superfamily [Secondary metabolites biosynthesis, transport and catabolism].	1e-136	Q				GO:0006810,transport;GO:0055085,transmembrane transport;GO:0005524,ATP binding;GO:0042626,ATPase activity, coupled to transmembrane movement of substances;GO:0009624,response to nematode;GO:0000166,nucleotide binding;GO:0006200,ATP catabolic process;GO:0016021,integral to membrane;GO:0017111,nucleoside-triphosphatase activity;GO:0016887,ATPase activity
		ABCC10	ABC transporter C family member 10	integral component of membrane, plant-type vacuole, plasma membrane,vacuolar membrane	isotig03215	1474	AT3G59140	1e-157	sp|Q9LYS2|AB10C_ARATH ABC transporter C family member 10 OS=Arabidopsis thaliana GN=ABCC10 PE=2 SV=2	3e-148	gnl|CDD|73003 cd03244, ABCC_MRP_domain2, Domain 2 of the ABC subfamily C. This family is also known as MRP (mulrtidrug resisitance-associated protein). Some of the MRP members have five additional transmembrane segments in their N-terminus, but the function of these additional membrane-spanning domains is not clear. The MRP was found in the multidrug-resistance lung cancer cell in which p-glycopr…	1e-91	tr|G5DXE8|G5DXE8_SILLA Multidrug resistance-associated protein (Fragment) OS=Silene latifolia PE=2 SV=1	0	gb|AEL99195.1| multidrug resistance-associated protein, partial [Silene latifolia]	0	lcl|B9N9A1_POPTR/1219-1343 PF00005.22;ABC_tran;	8e-49	gnl|CDD|35277 KOG0054, KOG0054, KOG0054, Multidrug resistance-associated protein/mitoxantrone resistance protein, ABC superfamily [Secondary metabolites biosynthesis, transport and catabolism].	1e-131	Q				GO:0032440,2-alkenal reductase [NAD(P)] activity;GO:0006810,transport;GO:0055085,transmembrane transport;GO:0005524,ATP binding;GO:0042626,ATPase activity, coupled to transmembrane movement of substances;GO:0055114,oxidation-reduction process;GO:0000166,nucleotide binding;GO:0006200,ATP catabolic process;GO:0016021,integral to membrane;GO:0017111,nucleoside-triphosphatase activity;GO:0005886,plas…
		ABCC12	ABC transporter C family member 12	integral component of membrane, membrane	HV5KTAS02HKDPC	486	AT1G30410	1e-58	sp|Q9C8H0|AB12C_ARATH ABC transporter C family member 12 OS=Arabidopsis thaliana GN=ABCC12 PE=2 SV=1	1e-57	gnl|CDD|178676 PLN03130, PLN03130, ABC transporter C family member; Provisional.	2e-80	tr|F6HLW5|F6HLW5_VITVI Putative uncharacterized protein OS=Vitis vinifera GN=VIT_10s0003g04470 PE=3 SV=1	3e-65	ref|XP_002281070.1| PREDICTED: ABC transporter C family member 2-like [Vitis vinifera]	3e-65	lcl|D7TKG1_VITVI/920-1121 PF00664.18;ABC_membrane;	2e-57	gnl|CDD|35277 KOG0054, KOG0054, KOG0054, Multidrug resistance-associated protein/mitoxantrone resistance protein, ABC superfamily [Secondary metabolites biosynthesis, transport and catabolism].	2e-45	Q				GO:0006810,transport;GO:0055085,transmembrane transport;GO:0005524,ATP binding;GO:0042626,ATPase activity, coupled to transmembrane movement of substances;GO:0000166,nucleotide binding;GO:0006200,ATP catabolic process;GO:0016021,integral to membrane;GO:0017111,nucleoside-triphosphatase activity;GO:0016887,ATPase activity
		ABCC13	ABC transporter C family member 13	integral component of membrane, membrane, plasma membrane, vacuolar membrane	isotig10121	947	AT2G07680	2e-78	sp|Q9SKX0|AB13C_ARATH ABC transporter C family member 13 OS=Arabidopsis thaliana GN=ABCC13 PE=2 SV=3	2e-77	gnl|CDD|73003 cd03244, ABCC_MRP_domain2, Domain 2 of the ABC subfamily C. This family is also known as MRP (mulrtidrug resisitance-associated protein). Some of the MRP members have five additional transmembrane segments in their N-terminus, but the function of these additional membrane-spanning domains is not clear. The MRP was found in the multidrug-resistance lung cancer cell in which p-glycopr…	3e-70	tr|B9GVL2|B9GVL2_POPTR Multidrug resistance protein ABC transporter family OS=Populus trichocarpa GN=POPTRDRAFT_758007 PE=3 SV=1	2e-102	emb|CBI25172.3| unnamed protein product [Vitis vinifera]	3e-107	lcl|D7T3U0_VITVI/1009-1132 PF00005.22;ABC_tran;	7e-48	gnl|CDD|35277 KOG0054, KOG0054, KOG0054, Multidrug resistance-associated protein/mitoxantrone resistance protein, ABC superfamily [Secondary metabolites biosynthesis, transport and catabolism].	4e-78	Q				GO:0032440,2-alkenal reductase [NAD(P)] activity;GO:0006810,transport;GO:0055085,transmembrane transport;GO:0005524,ATP binding;GO:0042626,ATPase activity, coupled to transmembrane movement of substances;GO:0055114,oxidation-reduction process;GO:0000166,nucleotide binding;GO:0006200,ATP catabolic process;GO:0016021,integral to membrane;GO:0017111,nucleoside-triphosphatase activity;GO:0005886,plas…
		ABCC14	ABC transporter C family member 14	Golgi apparatus, integral component of membrane, plant-type vacuole, plasma membrane, vacuolar membrane, vacuole	isotig02127	1687	AT3G62700	4e-167	sp|Q9LZJ5|AB14C_ARATH ABC transporter C family member 14 OS=Arabidopsis thaliana GN=ABCC14 PE=1 SV=1	2e-154			tr|B9SAP4|B9SAP4_RICCO Multidrug resistance-associated protein 2, 6 (Mrp2, 6), abc-transoprter, putative OS=Ricinus communis GN=RCOM_1177870 PE=3 SV=1	0	ref|XP_002265012.1| PREDICTED: ABC transporter C family member 4-like [Vitis vinifera]	0	lcl|B9SAP4_RICCO/326-595 PF00664.18;ABC_membrane;	3e-81							GO:0009414,response to water deprivation;GO:0005524,ATP binding;GO:0010118,stomatal movement;GO:0055114,oxidation-reduction process;GO:0000166,nucleotide binding;GO:0017111,nucleoside-triphosphatase activity;GO:0016021,integral to membrane;GO:0005886,plasma membrane;GO:0016491,oxidoreductase activity;GO:0016887,ATPase activity;GO:0032440,2-alkenal reductase [NAD(P)] activity;GO:0006810,transport;…
		ABCC15	ABC transporter C family member 15	membrane, plant-type vacuole, plasma membrane, vacuolar membrane	HV5KTAS01C8JGA	517	AT3G60970	2e-44	sp|Q7FB56|AB15C_ARATH Putative ABC transporter C family member 15 OS=Arabidopsis thaliana GN=ABCC15 PE=5 SV=2	1e-43	gnl|CDD|73009 cd03250, ABCC_MRP_domain1, Domain 1 of the ABC subfamily C. This family is also known as MRP (mulrtidrug resisitance-associated protein). Some of the MRP members have five additional transmembrane segments in their N-terminas, but the function of these additional membrane-spanning domains is not clear. The MRP was found in the multidrug-resisting lung cancer cell in which p-glycopro…	2e-30	tr|B9T8Y6|B9T8Y6_RICCO Multidrug resistance-associated protein 2, 6 (Mrp2, 6), abc-transoprter, putative (Fragment) OS=Ricinus communis GN=RCOM_1805450 PE=3 SV=1	8e-58	ref|XP_002534705.1| multidrug resistance-associated protein 2, 6 (mrp2, 6), abc-transoprter, putative [Ricinus communis] gb|EEF27679.1| multidrug resistance-associated protein 2, 6 (mrp2, 6), abc-transoprter, putative [Ricinus communis]	8e-58	lcl|B9T8Y6_RICCO/645-756 PF00005.22;ABC_tran;	4e-23	gnl|CDD|35277 KOG0054, KOG0054, KOG0054, Multidrug resistance-associated protein/mitoxantrone resistance protein, ABC superfamily [Secondary metabolites biosynthesis, transport and catabolism].	2e-42	Q				GO:0032440,2-alkenal reductase [NAD(P)] activity;GO:0006810,transport;GO:0055085,transmembrane transport;GO:0005524,ATP binding;GO:0042626,ATPase activity, coupled to transmembrane movement of substances;GO:0009624,response to nematode;GO:0055114,oxidation-reduction process;GO:0000166,nucleotide binding;GO:0006200,ATP catabolic process;GO:0016021,integral to membrane;GO:0017111,nucleoside-triphos…
	subfamily D (ABCD)	ABCD1	ABC transporter D family member 1	glyoxysomal membrane, integral component of membrane, peroxisome, plasma membrane	isotig00425	2376	AT4G39850	0	sp|Q94FB9|AB1D_ARATH ABC transporter D family member 1 OS=Arabidopsis thaliana GN=ABCC1 PE=1 SV=1	0	gnl|CDD|162129 TIGR00954, 3a01203, Peroxysomal Fatty Acyl CoA Transporter (FAT) Family protei.	5e-128	tr|B9RQ07|B9RQ07_RICCO Peroxisomal abc transporter, putative OS=Ricinus communis GN=RCOM_1662980 PE=3 SV=1	0	ref|XP_002515826.1| peroxisomal abc transporter, putative [Ricinus communis] gb|EEF46568.1| peroxisomal abc transporter, putative [Ricinus communis]	0	lcl|B9H532_POPTR/723-1004 PF06472.10;ABC_membrane_2;	2e-127	gnl|CDD|35283 KOG0060, KOG0060, KOG0060, Long-chain acyl-CoA transporter, ABC superfamily (involved in peroxisome organization and biogenesis) [Lipid transport and metabolism, General function prediction only].	1e-121	IR				GO:0016020,membrane;GO:0005524,ATP binding;GO:0005777,peroxisome;GO:0015916,fatty-acyl-CoA transport;GO:0006635,fatty acid beta-oxidation;GO:0016787,hydrolase activity;GO:0046861,glyoxysomal membrane;GO:0000166,nucleotide binding;GO:0017111,nucleoside-triphosphatase activity;GO:0016021,integral to membrane;GO:0016887,ATPase activity;GO:0006810,transport;GO:0055085,transmembrane transport;GO:00426…
		ABCD2	ABC transporter D family member 2. chloroplastic	chloroplast, integral component of membrane, plasma membrane	isotig02789	1549	AT1G54350	1e-82	sp|Q6NLC1|AB2D_ARATH ABC transporter D family member 2, chloroplastic OS=Arabidopsis thaliana GN=ABCC2 PE=1 SV=1	1e-81			tr|B9RKV1|B9RKV1_RICCO Peroxisomal membrane protein, putative OS=Ricinus communis GN=RCOM_1559090 PE=3 SV=1	3e-102	ref|XP_002514370.1| peroxisomal membrane protein, putative [Ricinus communis] gb|EEF47966.1| peroxisomal membrane protein, putative [Ricinus communis]	2e-102	lcl|B9RKV1_RICCO/88-367 PF06472.10;ABC_membrane_2;	4e-89							GO:0016020,membrane;GO:0006810,transport;GO:0055085,transmembrane transport;GO:0005524,ATP binding;GO:0042626,ATPase activity, coupled to transmembrane movement of substances;GO:0016787,hydrolase activity;GO:0000166,nucleotide binding;GO:0006200,ATP catabolic process;GO:0016021,integral to membrane;GO:0017111,nucleoside-triphosphatase activity;GO:0008559,xenobiotic-transporting ATPase activity;GO…
	Subfamily E (ABCE)	ABCE2	ABC transporter E family member 2	eukaryotic translation initiation factor 3 complex, membrane	isotig00515	2281	AT4G19210	0	sp|Q8LPJ4|AB2E_ARATH ABC transporter E family member 2 OS=Arabidopsis thaliana GN=ABCE2 PE=2 SV=1	0	gnl|CDD|31438 COG1245, COG1245, Predicted ATPase, RNase L inhibitor (RLI) homolog [General function prediction only].	0	tr|D7TFC0|D7TFC0_VITVI Putative uncharacterized protein OS=Vitis vinifera GN=VIT_02s0087g00770 PE=3 SV=1	0	emb|CBI29193.3| unnamed protein product [Vitis vinifera]	0	lcl|F0ZLJ1_DICPU/110-291 PF00005.22;ABC_tran;	1e-67	gnl|CDD|35286 KOG0063, KOG0063, KOG0063, RNAse L inhibitor, ABC superfamily [RNA processing and modification].	0	A	ATP-binding cassette, sub-family E, member 1	K06174		GO:0009055,electron carrier activity;GO:0005524,ATP binding;GO:0000166,nucleotide binding;GO:0017111,nucleoside-triphosphatase activity;GO:0006200,ATP catabolic process;GO:0051536,iron-sulfur cluster binding;GO:0016887,ATPase activity
	Subfamily F (ABCF)	ABCF1	ABC transporter F family member 1	plasma membrane	isotig00959	2054	AT5G60790	0	sp|Q9FJH6|AB1F_ARATH ABC transporter F family member 1 OS=Arabidopsis thaliana GN=ABCF1 PE=1 SV=1	0	gnl|CDD|178622 PLN03073, PLN03073, ABC transporter F family; Provisional.	8e-112	tr|Q9MAY4|Q9MAY4_POPNI ABC transporter homolog OS=Populus nigra GN=PnATH PE=2 SV=1	0	dbj|BAA94511.1| ABC transporter homolog [Populus nigra]	0	lcl|F1B3C2_PTEVI/52-245 PF00005.22;ABC_tran;	3e-74	gnl|CDD|36145 KOG0927, KOG0927, KOG0927, Predicted transporter (ABC superfamily) [General function prediction only].	2e-179	REJ	ATP-binding cassette, subfamily F, member 2	K06185		GO:0005524,ATP binding;GO:0015439,heme-transporting ATPase activity;GO:0016787,hydrolase activity;GO:0000166,nucleotide binding;GO:0006200,ATP catabolic process;GO:0017111,nucleoside-triphosphatase activity;GO:0005886,plasma membrane;GO:0016887,ATPase activity
		ABCF3	ABC transporter F family member 3	cytoplasm, cytosol	isotig01325	1916	AT1G64550	0	sp|Q8H0V6|AB3F_ARATH ABC transporter F family member 3 OS=Arabidopsis thaliana GN=ABCF3 PE=2 SV=1	0	gnl|CDD|178622 PLN03073, PLN03073, ABC transporter F family; Provisional.	2e-166	tr|D7TVM3|D7TVM3_VITVI Putative uncharacterized protein OS=Vitis vinifera GN=VIT_02s0025g02160 PE=3 SV=1	0	ref|XP_002263179.1| PREDICTED: ABC transporter F family member 3 [Vitis vinifera] emb|CBI34548.3| unnamed protein product [Vitis vinifera]	0	lcl|AB3F_ARATH/544-651 PF00005.22;ABC_tran;	5e-52	gnl|CDD|35285 KOG0062, KOG0062, KOG0062, ATPase component of ABC transporters with duplicated ATPase domains/Translation elongation factor EF-3b [Amino acid transport and metabolism, Translation, ribosomal structure and biogenesis].	5e-95	EJ	ATP-binding cassette, subfamily F, member 3	K06158		GO:0005524,ATP binding;GO:0015416,organic phosphonate transmembrane-transporting ATPase activity;GO:0046686,response to cadmium ion;GO:0016787,hydrolase activity;GO:0000166,nucleotide binding;GO:0006200,ATP catabolic process;GO:0017111,nucleoside-triphosphatase activity;GO:0016887,ATPase activity
		ABCF4	ABC transporter F family member 4	plasma membrane	isotig00917	2066	AT3G54540	0	sp|Q9M1H3|AB4F_ARATH ABC transporter F family member 4 OS=Arabidopsis thaliana GN=ABCF4 PE=2 SV=1	0	gnl|CDD|30834 COG0488, Uup, ATPase components of ABC transporters with duplicated ATPase domains [General function prediction only].	5e-100	tr|B9RUV8|B9RUV8_RICCO ATP-dependent transporter, putative OS=Ricinus communis GN=RCOM_0894930 PE=3 SV=1	0	ref|XP_002517527.1| ATP-dependent transporter, putative [Ricinus communis] gb|EEF44691.1| ATP-dependent transporter, putative [Ricinus communis]	0	lcl|D7LUV2_ARALL/78-348 PF00005.22;ABC_tran;	1e-65	gnl|CDD|35289 KOG0066, KOG0066, KOG0066, eIF2-interacting protein ABC50 (ABC superfamily) [Translation, ribosomal structure and biogenesis].	1e-107	JER	ATP-binding cassette, subfamily F, member 1	K06184		GO:0016787,hydrolase activity;GO:0005524,ATP binding;GO:0015416,organic phosphonate transmembrane-transporting ATPase activity;GO:0000166,nucleotide binding;GO:0017111,nucleoside-triphosphatase activity;GO:0006200,ATP catabolic process;GO:0016887,ATPase activity
		ABCF5	ABC transporter F family member 5	plasma membrane	isotig00232	2588	AT5G64840	0	sp|Q9LV93|AB5F_ARATH ABC transporter F family member 5 OS=Arabidopsis thaliana GN=ABCF5 PE=2 SV=1	0	gnl|CDD|30834 COG0488, Uup, ATPase components of ABC transporters with duplicated ATPase domains [General function prediction only].	4e-125	tr|F6H4A9|F6H4A9_VITVI Putative uncharacterized protein OS=Vitis vinifera GN=VIT_07s0031g01640 PE=3 SV=1	0	ref|XP_002279804.1| PREDICTED: ABC transporter F family member 5 [Vitis vinifera]	0	lcl|B9STB1_RICCO/147-298 PF00005.22;ABC_tran;	5e-58	gnl|CDD|36145 KOG0927, KOG0927, KOG0927, Predicted transporter (ABC superfamily) [General function prediction only].	1e-147	REJ				GO:0006810,transport;GO:0015408,ferric-transporting ATPase activity;GO:0005524,ATP binding;GO:0009624,response to nematode;GO:0016787,hydrolase activity;GO:0000166,nucleotide binding;GO:0006200,ATP catabolic process;GO:0017111,nucleoside-triphosphatase activity;GO:0016887,ATPase activity
	Subfamily G (ABCG)	ABCG2	ABC transporter G family member 2	plasma membrane	HV5KTAS01D9JIR	548	AT2G37360	6e-62	sp|Q9ZUT0|AB2G_ARATH ABC transporter G family member 2 OS=Arabidopsis thaliana GN=ABCG2 PE=2 SV=1	4e-61	gnl|CDD|162130 TIGR00955, 3a01204, The Eye Pigment Precursor Transporter (EPP) Family protein.	4e-55	tr|B9ICA5|B9ICA5_POPTR White-brown-complex ABC transporter family OS=Populus trichocarpa GN=POPTRDRAFT_572217 PE=3 SV=1	1e-69	ref|XP_002320112.1| white-brown-complex ABC transporter family [Populus trichocarpa] gb|EEE98427.1| white-brown-complex ABC transporter family [Populus trichocarpa]	9e-70	lcl|B9GPY3_POPTR/140-268 PF00005.22;ABC_tran;	3e-43	gnl|CDD|35284 KOG0061, KOG0061, KOG0061, Transporter, ABC superfamily (Breast cancer resistance protein) [Secondary metabolites biosynthesis, transport and catabolism].	2e-51	Q				GO:0016020,membrane;GO:0005524,ATP binding;GO:0015416,organic phosphonate transmembrane-transporting ATPase activity;GO:0016787,hydrolase activity;GO:0000166,nucleotide binding;GO:0006200,ATP catabolic process;GO:0017111,nucleoside-triphosphatase activity;GO:0016887,ATPase activity
		ABCG3	ABC transporter G family member 3	integral component of membrane, plasma membrane	isotig02942	1520	AT2G28070	2e-144	sp|Q9ZUU9|AB3G_ARATH ABC transporter G family member 3 OS=Arabidopsis thaliana GN=ABCG3 PE=1 SV=2	5e-135			tr|B9SCH2|B9SCH2_RICCO ATP-binding cassette transporter, putative OS=Ricinus communis GN=RCOM_0472860 PE=4 SV=1	9e-176	ref|XP_002523691.1| ATP-binding cassette transporter, putative [Ricinus communis] gb|EEF38631.1| ATP-binding cassette transporter, putative [Ricinus communis]	9e-176	lcl|B9SCH2_RICCO/432-644 PF01061.19;ABC2_membrane;	5e-87							GO:0016020,membrane;GO:0005524,ATP binding;GO:0016787,hydrolase activity;GO:0000166,nucleotide binding;GO:0006200,ATP catabolic process;GO:0015423,maltose-transporting ATPase activity;GO:0017111,nucleoside-triphosphatase activity;GO:0016887,ATPase activity
		ABCG4	ABC transporter G family member 4	integral component of membrane, plasma membrane	isotig00903	2072	AT4G25750	0	sp|Q9FLX5|AB8G_ARATH ABC transporter G family member 8 OS=Arabidopsis thaliana GN=ABCG8 PE=2 SV=1	0			tr|F6H6M1|F6H6M1_VITVI Putative uncharacterized protein OS=Vitis vinifera GN=VIT_16s0050g01620 PE=3 SV=1	0	ref|XP_002276766.1| PREDICTED: ABC transporter G family member 8-like [Vitis vinifera]	0	lcl|E0CUR6_VITVI/329-539 PF01061.19;ABC2_membrane;	2e-82	gnl|CDD|35284 KOG0061, KOG0061, KOG0061, Transporter, ABC superfamily (Breast cancer resistance protein) [Secondary metabolites biosynthesis, transport and catabolism].	2e-132	Q				GO:0016020,membrane;GO:0005524,ATP binding;GO:0000166,nucleotide binding;GO:0017111,nucleoside-triphosphatase activity;GO:0006200,ATP catabolic process;GO:0016887,ATPase activity
		ABCG5	ABC transporter G family member 5	integral component of membrane, plasma membrane	isotig00999	2035	AT2G13610	0	sp|Q9SIT6|AB5G_ARATH ABC transporter G family member 5 OS=Arabidopsis thaliana GN=ABCG5 PE=2 SV=1	0			tr|B9H498|B9H498_POPTR White-brown-complex ABC transporter family OS=Populus trichocarpa GN=PtrWBC5-1 PE=3 SV=1	0	ref|XP_002306254.1| white-brown-complex ABC transporter family [Populus trichocarpa] gb|EEE93250.1| white-brown-complex ABC transporter family [Populus trichocarpa]	0	lcl|B9RRD5_RICCO/353-563 PF01061.19;ABC2_membrane;	1e-102	gnl|CDD|35284 KOG0061, KOG0061, KOG0061, Transporter, ABC superfamily (Breast cancer resistance protein) [Secondary metabolites biosynthesis, transport and catabolism].	5e-151	Q				GO:0016020,membrane;GO:0006810,transport;GO:0005524,ATP binding;GO:0042626,ATPase activity, coupled to transmembrane movement of substances;GO:0000166,nucleotide binding;GO:0006200,ATP catabolic process;GO:0016021,integral to membrane;GO:0017111,nucleoside-triphosphatase activity;GO:0016887,ATPase activity
		ABCG6	ABC transporter G family member 6	integral component of membrane, plasma membrane	isotig00220	2618	AT5G13580	0	sp|Q9FNB5|AB6G_ARATH ABC transporter G family member 6 OS=Arabidopsis thaliana GN=ABCG6 PE=2 SV=1	0	gnl|CDD|162130 TIGR00955, 3a01204, The Eye Pigment Precursor Transporter (EPP) Family protein.	3e-175	tr|B9SGG5|B9SGG5_RICCO ATP-binding cassette transporter, putative OS=Ricinus communis GN=RCOM_0745750 PE=3 SV=1	0	ref|XP_003556547.1| PREDICTED: ABC transporter G family member 1-like [Glycine max]	0	lcl|B9SGG5_RICCO/441-650 PF01061.19;ABC2_membrane;	3e-109	gnl|CDD|35284 KOG0061, KOG0061, KOG0061, Transporter, ABC superfamily (Breast cancer resistance protein) [Secondary metabolites biosynthesis, transport and catabolism].	9e-174	Q				GO:0016020,membrane;GO:0005524,ATP binding;GO:0015416,organic phosphonate transmembrane-transporting ATPase activity;GO:0009624,response to nematode;GO:0007034,vacuolar transport;GO:0016787,hydrolase activity;GO:0000166,nucleotide binding;GO:0017111,nucleoside-triphosphatase activity;GO:0006200,ATP catabolic process;GO:0005886,plasma membrane;GO:0005775,vacuolar lumen;GO:0016887,ATPase activity
		ABCG7	ABC transporter G family member 7	chloroplast, chloroplast envelope, integral component of membrane, plasma membrane	isotig04321	1341	AT2G01320	3e-137	sp|Q9ZU35|AB7G_ARATH ABC transporter G family member 7 OS=Arabidopsis thaliana GN=ABCG7 PE=1 SV=1	7e-137			tr|D7T8V5|D7T8V5_VITVI Putative uncharacterized protein OS=Vitis vinifera GN=VIT_01s0011g04670 PE=3 SV=1	4e-158	ref|XP_002284094.1| PREDICTED: ABC transporter G family member 7-like [Vitis vinifera]	3e-158	lcl|A0NAA8_ARATH/392-603 PF01061.19;ABC2_membrane;	1e-105							GO:0016020,membrane;GO:0005524,ATP binding;GO:0015416,organic phosphonate transmembrane-transporting ATPase activity;GO:0016787,hydrolase activity;GO:0000166,nucleotide binding;GO:0006200,ATP catabolic process;GO:0017111,nucleoside-triphosphatase activity;GO:0009507,chloroplast;GO:0016887,ATPase activity
		ABCG9	ABC transporter G family member 9	plasma membrane	isotig00498	2305	AT4G27420	0	sp|Q9SZR9|AB9G_ARATH ABC transporter G family member 9 OS=Arabidopsis thaliana GN=ABCG9 PE=2 SV=1	2e-175	gnl|CDD|178750 PLN03211, PLN03211, ABC transporter G-25; Provisional.	2e-168	tr|B9HZY2|B9HZY2_POPTR White-brown-complex ABC transporter family OS=Populus trichocarpa GN=POPTRDRAFT_568943 PE=3 SV=1	0	ref|XP_002316916.1| white-brown-complex ABC transporter family [Populus trichocarpa] gb|EEE97528.1| white-brown-complex ABC transporter family [Populus trichocarpa]	0	lcl|E0CSQ0_VITVI/355-561 PF01061.19;ABC2_membrane;	2e-81	gnl|CDD|35284 KOG0061, KOG0061, KOG0061, Transporter, ABC superfamily (Breast cancer resistance protein) [Secondary metabolites biosynthesis, transport and catabolism].	2e-134	Q				GO:0016020,membrane;GO:0005524,ATP binding;GO:0016787,hydrolase activity;GO:0000166,nucleotide binding;GO:0006200,ATP catabolic process;GO:0017111,nucleoside-triphosphatase activity;GO:0015417,polyamine-transporting ATPase activity;GO:0016887,ATPase activity
		ABCG11	ABC transporter G family member 11	external side of plasma membrane, plasma membrane	HV5KTAS02HC0XF	580	AT1G17840	5e-73	sp|Q8RXN0|AB11G_ARATH ABC transporter G family member 11 OS=Arabidopsis thaliana GN=ABCG11 PE=1 SV=1	4e-72	gnl|CDD|162130 TIGR00955, 3a01204, The Eye Pigment Precursor Transporter (EPP) Family protein.	2e-49	tr|Q3ZDP9|Q3ZDP9_ARAGE White-brown complex protein 11 (Fragment) OS=Arabis gemmifera GN=WBC11 PE=2 SV=1	2e-83	ref|XP_003548275.1| PREDICTED: ABC transporter G family member 11-like [Glycine max]	5e-84	lcl|Q3ZDP9_ARAGE/86-213 PF00005.22;ABC_tran;	1e-20	gnl|CDD|35284 KOG0061, KOG0061, KOG0061, Transporter, ABC superfamily (Breast cancer resistance protein) [Secondary metabolites biosynthesis, transport and catabolism].	2e-58	Q				GO:0016020,membrane;GO:0005524,ATP binding;GO:0015416,organic phosphonate transmembrane-transporting ATPase activity;GO:0016787,hydrolase activity;GO:0000166,nucleotide binding;GO:0006200,ATP catabolic process;GO:0017111,nucleoside-triphosphatase activity;GO:0016887,ATPase activity
		ABCG13	ABC transporter G family member 13	plasma membrane, plasmodesma	HV5KTAS02GR20B	620	AT1G51460	3e-57	sp|Q9C8J8|AB13G_ARATH ABC transporter G family member 13 OS=Arabidopsis thaliana GN=ABCG13 PE=2 SV=1	2e-56			tr|B9RIF0|B9RIF0_RICCO ATP-binding cassette transporter, putative OS=Ricinus communis GN=RCOM_1578660 PE=3 SV=1	7e-79	ref|XP_002513519.1| ATP-binding cassette transporter, putative [Ricinus communis] gb|EEF48922.1| ATP-binding cassette transporter, putative [Ricinus communis]	6e-79	lcl|E5GBS9_CUCME/373-585 PF01061.19;ABC2_membrane;	2e-34							GO:0016020,membrane;GO:0005524,ATP binding;GO:0015416,organic phosphonate transmembrane-transporting ATPase activity;GO:0016787,hydrolase activity;GO:0000166,nucleotide binding;GO:0006200,ATP catabolic process;GO:0017111,nucleoside-triphosphatase activity;GO:0016887,ATPase activity
		ABCG14	ABC transporter G family member 14	plasma membrane	isotig03529	1431	AT1G31770	e-107	sp|Q9C6W5|AB14G_ARATH ABC transporter G family member 14 OS=Arabidopsis thaliana GN=ABCG14 PE=2 SV=1	8e-107			tr|D7TFB5|D7TFB5_VITVI Putative uncharacterized protein OS=Vitis vinifera GN=VIT_02s0087g00840 PE=3 SV=1	4e-135	ref|XP_002270533.2| PREDICTED: ABC transporter G family member 14-like [Vitis vinifera] emb|CBI29188.3| unnamed protein product [Vitis vinifera]	4e-135	lcl|A5C7D5_VITVI/413-619 PF01061.19;ABC2_membrane;	5e-88							GO:0016020,membrane;GO:0005524,ATP binding;GO:0015416,organic phosphonate transmembrane-transporting ATPase activity;GO:0016787,hydrolase activity;GO:0000166,nucleotide binding;GO:0006200,ATP catabolic process;GO:0017111,nucleoside-triphosphatase activity;GO:0016887,ATPase activity
		ABCG15	ABC transporter G family member 15	integral component of membrane, plasma membrane	isotig00136	2791	AT3G21090	0	sp|Q8RWI9|AB15G_ARATH ABC transporter G family member 15 OS=Arabidopsis thaliana GN=ABCG15 PE=2 SV=2	0			tr|D7T7C0|D7T7C0_VITVI Putative uncharacterized protein OS=Vitis vinifera GN=VIT_16s0039g00010 PE=3 SV=1	0	ref|XP_002262619.1| PREDICTED: ABC transporter G family member 11 [Vitis vinifera] emb|CBI26391.3| unnamed protein product [Vitis vinifera]	0	lcl|Q6X4V5_GOSHI/384-595 PF01061.19;ABC2_membrane;	3e-94							GO:0016020,membrane;GO:0009897,external side of plasma membrane;GO:0005524,ATP binding;GO:0015416,organic phosphonate transmembrane-transporting ATPase activity;GO:0080051,cutin transport;GO:0016787,hydrolase activity;GO:0000166,nucleotide binding;GO:0006200,ATP catabolic process;GO:0017111,nucleoside-triphosphatase activity;GO:0005886,plasma membrane;GO:0016887,ATPase activity
		ABCG20	ABC transporter G family member 20	integral component of membrane, plasma membrane	isotig09932	949	AT3G53510	5e-140	sp|Q9LFG8|AB20G_ARATH ABC transporter G family member 20 OS=Arabidopsis thaliana GN=ABCG20 PE=2 SV=1	1e-124			tr|D7LUI9|D7LUI9_ARALL Abc transporter family protein OS=Arabidopsis lyrata subsp. lyrata GN=ARALYDRAFT_485729 PE=3 SV=1	6e-150	ref|XP_002877923.1| abc transporter family protein [Arabidopsis lyrata subsp. lyrata] gb|EFH54182.1| abc transporter family protein [Arabidopsis lyrata subsp. lyrata]	6e-150	lcl|D7LUI9_ARALL/431-641 PF01061.19;ABC2_membrane;	3e-75	gnl|CDD|35284 KOG0061, KOG0061, KOG0061, Transporter, ABC superfamily (Breast cancer resistance protein) [Secondary metabolites biosynthesis, transport and catabolism].	3e-59	Q				GO:0016020,membrane;GO:0005524,ATP binding;GO:0015416,organic phosphonate transmembrane-transporting ATPase activity;GO:0016787,hydrolase activity;GO:0000166,nucleotide binding;GO:0006200,ATP catabolic process;GO:0017111,nucleoside-triphosphatase activity;GO:0016887,ATPase activity
		ABCG21	ABC transporter G family member 21	chloroplast, nucleus, plasma membrane	isotig14657	631	AT3G25620	5e-59	sp|Q7XA72|AB21G_ARATH ABC transporter G family member 21 OS=Arabidopsis thaliana GN=ABCG21 PE=2 SV=2	4e-58	gnl|CDD|178750 PLN03211, PLN03211, ABC transporter G-25; Provisional.	3e-53	tr|B9HWN9|B9HWN9_POPTR White-brown-complex ABC transporter family OS=Populus trichocarpa GN=POPTRDRAFT_769713 PE=3 SV=1	3e-70	ref|XP_002314895.1| white-brown-complex ABC transporter family [Populus trichocarpa] gb|EEF01066.1| white-brown-complex ABC transporter family [Populus trichocarpa]	3e-70	lcl|A5AEV2_VITVI/432-638 PF01061.19;ABC2_membrane;	1e-60							GO:0016020,membrane;GO:0005524,ATP binding;GO:0015416,organic phosphonate transmembrane-transporting ATPase activity;GO:0016787,hydrolase activity;GO:0000166,nucleotide binding;GO:0006200,ATP catabolic process;GO:0017111,nucleoside-triphosphatase activity;GO:0016887,ATPase activity
		ABCG22	ABC transporter G family member 22	mitochondrion, plasma membrane	isotig00472	2328	AT5G06530	0	sp|Q93YS4|AB22G_ARATH ABC transporter G family member 22 OS=Arabidopsis thaliana GN=ABCG22 PE=1 SV=1	0	gnl|CDD|178750 PLN03211, PLN03211, ABC transporter G-25; Provisional.	2e-167	tr|B9IIG9|B9IIG9_POPTR White-brown-complex ABC transporter family OS=Populus trichocarpa GN=POPTRDRAFT_825159 PE=3 SV=1	0	ref|XP_002322764.1| white-brown-complex ABC transporter family [Populus trichocarpa] gb|EEF04525.1| white-brown-complex ABC transporter family [Populus trichocarpa]	0	lcl|D7U8P1_VITVI/483-692 PF01061.19;ABC2_membrane;	8e-97	gnl|CDD|35284 KOG0061, KOG0061, KOG0061, Transporter, ABC superfamily (Breast cancer resistance protein) [Secondary metabolites biosynthesis, transport and catabolism].	4e-155	Q				GO:0016020,membrane;GO:0015412,molybdate transmembrane-transporting ATPase activity;GO:0005524,ATP binding;GO:0016787,hydrolase activity;GO:0000166,nucleotide binding;GO:0006200,ATP catabolic process;GO:0017111,nucleoside-triphosphatase activity;GO:0005886,plasma membrane;GO:0016887,ATPase activity
		ABCG26	ABC transporter G family member 26	integral component of membrane, nucleus, plasma membrane	isotig06945	1126	AT3G13220	1e-130	sp|Q9LK50|AB26G_ARATH ABC transporter G family member 26 OS=Arabidopsis thaliana GN=ABCG26 PE=3 SV=2	4e-121	gnl|CDD|178750 PLN03211, PLN03211, ABC transporter G-25; Provisional.	4e-72	tr|B9S9X8|B9S9X8_RICCO ATP-binding cassette transporter, putative OS=Ricinus communis GN=RCOM_0523320 PE=4 SV=1	2e-174	ref|XP_002522797.1| ATP-binding cassette transporter, putative [Ricinus communis] gb|EEF39648.1| ATP-binding cassette transporter, putative [Ricinus communis]	2e-174	lcl|B9S9X8_RICCO/135-261 PF00005.22;ABC_tran;	9e-53	gnl|CDD|35284 KOG0061, KOG0061, KOG0061, Transporter, ABC superfamily (Breast cancer resistance protein) [Secondary metabolites biosynthesis, transport and catabolism].	4e-79	Q				GO:0016020,membrane;GO:0015412,molybdate transmembrane-transporting ATPase activity;GO:0005524,ATP binding;GO:0016787,hydrolase activity;GO:0000166,nucleotide binding;GO:0006200,ATP catabolic process;GO:0017111,nucleoside-triphosphatase activity;GO:0016887,ATPase activity
		ABCG28	ABC transporter G family member 28	plasma membrane	isotig18928	504	AT5G60740	1e-60	sp|Q9FF46|AB28G_ARATH ABC transporter G family member 28 OS=Arabidopsis thaliana GN=ABCG28 PE=3 SV=1	9e-60			tr|F6HR39|F6HR39_VITVI Putative uncharacterized protein OS=Vitis vinifera GN=VIT_08s0040g01620 PE=3 SV=1	3e-72	emb|CBI32756.3| unnamed protein product [Vitis vinifera]	3e-72	lcl|D7TQN6_VITVI/789-1098 PB016927; Pfam-B_16927;	1e-63							GO:0016787,hydrolase activity;GO:0005524,ATP binding;GO:0000166,nucleotide binding;GO:0017111,nucleoside-triphosphatase activity;GO:0006200,ATP catabolic process;GO:0008559,xenobiotic-transporting ATPase activity;GO:0005886,plasma membrane;GO:0016887,ATPase activity
		ABCG29	ABC transporter G family member 29	plasma membrane	isotig20351	468	AT3G16340	3e-42	sp|Q94A18|AB29G_ARATH ABC transporter G family member 29 OS=Arabidopsis thaliana GN=ABCG29 PE=2 SV=2	2e-41	gnl|CDD|178685 PLN03140, PLN03140, ABC transporter G family member; Provisional.	1e-57	tr|D7U0B7|D7U0B7_VITVI Putative uncharacterized protein OS=Vitis vinifera GN=VIT_09s0002g03570 PE=4 SV=1	1e-54	emb|CBI36063.3| unnamed protein product [Vitis vinifera]	9e-55	lcl|A5AY87_VITVI/355-569 PF01061.19;ABC2_membrane;	3e-34	gnl|CDD|35288 KOG0065, KOG0065, KOG0065, Pleiotropic drug resistance proteins (PDR1-15), ABC superfamily [Secondary metabolites biosynthesis, transport and catabolism].	3e-34	Q				GO:0016020,membrane;GO:0005524,ATP binding;GO:0015416,organic phosphonate transmembrane-transporting ATPase activity;GO:0015439,heme-transporting ATPase activity;GO:0016787,hydrolase activity;GO:0000166,nucleotide binding;GO:0006200,ATP catabolic process;GO:0017111,nucleoside-triphosphatase activity;GO:0016887,ATPase activity
		ABCG32	ABC transporter G family member 32	integral component of membrane, plasma membrane	isotig01845	1752	AT2G26910	0	sp|O81016|AB32G_ARATH ABC transporter G family member 32 OS=Arabidopsis thaliana GN=ABCG32 PE=1 SV=1	0	gnl|CDD|178685 PLN03140, PLN03140, ABC transporter G family member; Provisional.	0	tr|D6N3G0|D6N3G0_MALDO Putative ABC transporter OS=Malus domestica PE=4 SV=1	0	gb|ACZ98533.1| putative ABC transporter [Malus x domestica]	0	lcl|D6N3G0_MALDO/1150-1364 PF01061.19;ABC2_membrane;	3e-123	gnl|CDD|35288 KOG0065, KOG0065, KOG0065, Pleiotropic drug resistance proteins (PDR1-15), ABC superfamily [Secondary metabolites biosynthesis, transport and catabolism].	5e-164	Q				GO:0006810,transport;GO:0016020,membrane;GO:0005524,ATP binding;GO:0000166,nucleotide binding;GO:0006200,ATP catabolic process;GO:0017111,nucleoside-triphosphatase activity;GO:0016021,integral to membrane;GO:0016887,ATPase activity
		ABCG34	ABC transporter G family member 34	plasma membrane	isotig15366	599	AT2G36380	1e-85	sp|Q7PC87|AB34G_ARATH ABC transporter G family member 34 OS=Arabidopsis thaliana GN=ABCG34 PE=2 SV=1	7e-85	gnl|CDD|178685 PLN03140, PLN03140, ABC transporter G family member; Provisional.	1e-78	tr|F6I5W5|F6I5W5_VITVI Putative uncharacterized protein OS=Vitis vinifera GN=VIT_13s0074g00660 PE=4 SV=1	3e-110	ref|XP_003633487.1| PREDICTED: pleiotropic drug resistance protein 2-like isoform 3 [Vitis vinifera]	2e-110	lcl|D7UBX7_VITVI/1112-1326 PF01061.19;ABC2_membrane;	1e-83	gnl|CDD|35288 KOG0065, KOG0065, KOG0065, Pleiotropic drug resistance proteins (PDR1-15), ABC superfamily [Secondary metabolites biosynthesis, transport and catabolism].	2e-71	Q				GO:0006810,transport;GO:0016020,membrane;GO:0005524,ATP binding;GO:0006952,defense response;GO:0000166,nucleotide binding;GO:0016021,integral to membrane;GO:0006200,ATP catabolic process;GO:0017111,nucleoside-triphosphatase activity;GO:0005886,plasma membrane;GO:0016887,ATPase activity
		ABCG35	ABC transporter G family member 35	chloroplast, membrane, plasma membrane	HV5KTAS01EPCGB	603	AT1G15210	2e-88	sp|Q7PC86|AB35G_ARATH ABC transporter G family member 35 OS=Arabidopsis thaliana GN=ABCG35 PE=2 SV=1	2e-87	gnl|CDD|178685 PLN03140, PLN03140, ABC transporter G family member; Provisional.	2e-108	tr|A5AY87|A5AY87_VITVI Putative uncharacterized protein OS=Vitis vinifera GN=VITISV_033076 PE=4 SV=1	6e-102	emb|CAN76184.1| hypothetical protein VITISV_033076 [Vitis vinifera]	5e-102			gnl|CDD|35288 KOG0065, KOG0065, KOG0065, Pleiotropic drug resistance proteins (PDR1-15), ABC superfamily [Secondary metabolites biosynthesis, transport and catabolism].	2e-74	Q				GO:0016020,membrane;GO:0009817,defense response to fungus, incompatible interaction;GO:0005524,ATP binding;GO:0015416,organic phosphonate transmembrane-transporting ATPase activity;GO:0042742,defense response to bacterium;GO:0042344,indole glucosinolate catabolic process;GO:0016787,hydrolase activity;GO:0000166,nucleotide binding;GO:0017111,nucleoside-triphosphatase activity;GO:0009941,chloroplas…
		ABCG37	ABC transporter G family member 37	plasma membrane, plasmodesma	isotig09819	964	AT3G53480	8e-98	sp|Q9LFH0|AB37G_ARATH ABC transporter G family member 37 OS=Arabidopsis thaliana GN=ABCG37 PE=2 SV=1	6e-97	gnl|CDD|178685 PLN03140, PLN03140, ABC transporter G family member; Provisional.	5e-116	tr|B9HXH2|B9HXH2_POPTR Predicted protein OS=Populus trichocarpa GN=POPTRDRAFT_769908 PE=4 SV=1	5e-127	ref|XP_002314994.1| predicted protein [Populus trichocarpa] gb|EEF01165.1| predicted protein [Populus trichocarpa]	5e-127	lcl|D7T680_VITVI/938-1066 PF00005.22;ABC_tran;	1e-51	gnl|CDD|35288 KOG0065, KOG0065, KOG0065, Pleiotropic drug resistance proteins (PDR1-15), ABC superfamily [Secondary metabolites biosynthesis, transport and catabolism].	1e-60	Q				GO:0006810,transport;GO:0016020,membrane;GO:0005524,ATP binding;GO:0015416,organic phosphonate transmembrane-transporting ATPase activity;GO:0016787,hydrolase activity;GO:0000166,nucleotide binding;GO:0016021,integral to membrane;GO:0006200,ATP catabolic process;GO:0017111,nucleoside-triphosphatase activity;GO:0016887,ATPase activity
		ABCG39	ABC transporter G family member 39	plasma membrane	HV5KTAS01BQX1X	436	AT1G66950	1e-59	sp|Q7PC84|AB39G_ARATH ABC transporter G family member 39 OS=Arabidopsis thaliana GN=ABCG39 PE=2 SV=1	7e-59	gnl|CDD|178685 PLN03140, PLN03140, ABC transporter G family member; Provisional.	3e-43	tr|B9T794|B9T794_RICCO ATP-binding cassette transporter, putative OS=Ricinus communis GN=RCOM_0023060 PE=4 SV=1	2e-78	ref|XP_002534113.1| ATP-binding cassette transporter, putative [Ricinus communis] gb|EEF28273.1| ATP-binding cassette transporter, putative [Ricinus communis]	2e-78	lcl|D7TJ37_VITVI/419-632 PF01061.19;ABC2_membrane;	6e-47	gnl|CDD|35288 KOG0065, KOG0065, KOG0065, Pleiotropic drug resistance proteins (PDR1-15), ABC superfamily [Secondary metabolites biosynthesis, transport and catabolism].	2e-42	Q				GO:0006810,transport;GO:0016020,membrane;GO:0005524,ATP binding;GO:0015416,organic phosphonate transmembrane-transporting ATPase activity;GO:0016787,hydrolase activity;GO:0000166,nucleotide binding;GO:0016021,integral to membrane;GO:0006200,ATP catabolic process;GO:0017111,nucleoside-triphosphatase activity;GO:0005886,plasma membrane;GO:0016887,ATPase activity
		ABCG40	ABC transporter G family member 40	plasma membrane	HV5KTAS02GFJQS	437	AT1G15520	9e-64	sp|Q9M9E1|AB40G_ARATH ABC transporter G family member 40 OS=Arabidopsis thaliana GN=ABCG40 PE=1 SV=1	6e-63	gnl|CDD|178685 PLN03140, PLN03140, ABC transporter G family member; Provisional.	9e-55	tr|B8ABL2|B8ABL2_ORYSI Putative uncharacterized protein OS=Oryza sativa subsp. indica GN=OsI_02819 PE=4 SV=1	1e-70	gb|EEC71067.1| hypothetical protein OsI_02819 [Oryza sativa Indica Group]	9e-71	lcl|B9RGL9_RICCO/1157-1371 PF01061.19;ABC2_membrane;	9e-33	gnl|CDD|35288 KOG0065, KOG0065, KOG0065, Pleiotropic drug resistance proteins (PDR1-15), ABC superfamily [Secondary metabolites biosynthesis, transport and catabolism].	4e-48	Q				GO:0006810,transport;GO:0016020,membrane;GO:0005524,ATP binding;GO:0015416,organic phosphonate transmembrane-transporting ATPase activity;GO:0016787,hydrolase activity;GO:0000166,nucleotide binding;GO:0016021,integral to membrane;GO:0006200,ATP catabolic process;GO:0017111,nucleoside-triphosphatase activity;GO:0016887,ATPase activity
	Subfamily I (ABCI)	ABCI1	ABC transporter I family member 1	membrane, plasma membrane	isotig17785	534	AT1G63270	4e-44	sp|Q9C8T1|AB1I_ARATH ABC transporter I family member 1 OS=Arabidopsis thaliana GN=ABCI1 PE=2 SV=1	3e-43			tr|B9SBY1|B9SBY1_RICCO Abc transporter, putative OS=Ricinus communis GN=RCOM_0700470 PE=4 SV=1	2e-56	ref|XP_002523500.1| abc transporter, putative [Ricinus communis] gb|EEF38839.1| abc transporter, putative [Ricinus communis]	2e-56	lcl|B9SBY1_RICCO/50-167 PF00005.22;ABC_tran;	3e-14							GO:0006810,transport;GO:0005524,ATP binding;GO:0015439,heme-transporting ATPase activity;GO:0017004,cytochrome complex assembly;GO:0016787,hydrolase activity;GO:0000166,nucleotide binding;GO:0006200,ATP catabolic process;GO:0017111,nucleoside-triphosphatase activity;GO:0030288,outer membrane-bounded periplasmic space;GO:0005215,transporter activity;GO:0016887,ATPase activity
		ABCI6	ABC transporter I family member 6. chloroplastic	chloroplast, chloroplast stroma	isotig03806	1395	AT3G10670	8e-60	sp|Q9CAF5|AB6I_ARATH ABC transporter I family member 6, chloroplastic OS=Arabidopsis thaliana GN=ABCI6 PE=1 SV=1	6e-59	gnl|CDD|177053 CHL00131, ycf16, sulfate ABC transporter protein; Validated.	2e-61	tr|D7TX39|D7TX39_VITVI Putative uncharacterized protein OS=Vitis vinifera GN=VIT_13s0084g00110 PE=4 SV=1	2e-119	ref|XP_002267203.1| PREDICTED: ABC transporter I family member 6, chloroplastic [Vitis vinifera] emb|CBI35064.3| unnamed protein product [Vitis vinifera]	2e-119	lcl|A5BIF7_VITVI/9-141 PF00005.22;ABC_tran;	1e-57				Fe-S cluster assembly ATP-binding protein	K09013		GO:0006810,transport;GO:0005524,ATP binding;GO:0042626,ATPase activity, coupled to transmembrane movement of substances;GO:0016226,iron-sulfur cluster assembly;GO:0000166,nucleotide binding;GO:0006200,ATP catabolic process;GO:0017111,nucleoside-triphosphatase activity;GO:0009536,plastid;GO:0010027,thylakoid membrane organization;GO:0009793,embryo development ending in seed dormancy;GO:0009570,chl…
		ABCI10	ABC transporter I family member 10. chloroplastic	chloroplast, chloroplast envelope	isotig08320	1046	AT4G33460	1e-86	sp|Q8H1R4|AB10I_ARATH ABC transporter I family member 10, chloroplastic OS=Arabidopsis thaliana GN=ABCI10 PE=1 SV=1	9e-86	gnl|CDD|72984 cd03225, ABC_cobalt_CbiO_domain1, Domain I of the ABC component of a cobalt transport family found in bacteria, archaea, and eukaryota. The transition metal cobalt is an essential component of many enzymes and must be transported into cells in appropriate amounts when needed. This ABC transport system of the CbiMNQO family is involved in cobalt transport in association with the coba…	2e-50	tr|B9H482|B9H482_POPTR Predicted protein (Fragment) OS=Populus trichocarpa GN=POPTRDRAFT_862362 PE=3 SV=1	2e-117	ref|XP_002280615.1| PREDICTED: ABC transporter I family member 10, chloroplastic [Vitis vinifera]	3e-119	lcl|B9H482_POPTR/56-165 PF00005.22;ABC_tran;	3e-42							GO:0016020,membrane;GO:0006810,transport;GO:0005524,ATP binding;GO:0016787,hydrolase activity;GO:0000166,nucleotide binding;GO:0006200,ATP catabolic process;GO:0017111,nucleoside-triphosphatase activity;GO:0009941,chloroplast envelope;GO:0005886,plasma membrane;GO:0016887,ATPase activity
		ABCI11	ABC transporter I family member 11. chloroplastic	chloroplast, chloroplast envelope, integral component of plasma membrane, membrane, plasma membrane	isotig13928	671	AT5G14100	1e-65	sp|Q8LEF6|AB11I_ARATH ABC transporter I family member 11, chloroplastic OS=Arabidopsis thaliana GN=ABCI11 PE=2 SV=1	1e-64	gnl|CDD|72984 cd03225, ABC_cobalt_CbiO_domain1, Domain I of the ABC component of a cobalt transport family found in bacteria, archaea, and eukaryota. The transition metal cobalt is an essential component of many enzymes and must be transported into cells in appropriate amounts when needed. This ABC transport system of the CbiMNQO family is involved in cobalt transport in association with the coba…	6e-34	tr|B9RH51|B9RH51_RICCO Metal abc transporter, putative OS=Ricinus communis GN=RCOM_1447170 PE=4 SV=1	1e-89	ref|XP_002512910.1| metal abc transporter, putative [Ricinus communis] gb|EEF49413.1| metal abc transporter, putative [Ricinus communis]	9e-90	lcl|B9RH51_RICCO/52-182 PF00005.22;ABC_tran;	4e-57							GO:0016020,membrane;GO:0015408,ferric-transporting ATPase activity;GO:0005524,ATP binding;GO:0016787,hydrolase activity;GO:0000166,nucleotide binding;GO:0006200,ATP catabolic process;GO:0017111,nucleoside-triphosphatase activity;GO:0009507,chloroplast;GO:0016887,ATPase activity
		ABCI17	ABC transporter I family member 17	plasma membrane, vacuolar membrane	isotig05705	1218	AT1G67940	2e-85	sp|Q9C9W0|AB17I_ARATH ABC transporter I family member 17 OS=Arabidopsis thaliana GN=ABCI17 PE=2 SV=1	2e-84	gnl|CDD|73019 cd03260, ABC_PstB_phosphate_transporter, Phosphate uptake is of fundamental importance in the cell physiology of bacteria because phosphate is required as a nutrient. The Pst system of E. coli comprises four distinct subunits encoded by the pstS, pstA, pstB, and pstC genes. The PstS protein is a phosphate-binding protein located in the periplasmic space. P stA and PstC are hydrophob…	2e-63	tr|D7SQD8|D7SQD8_VITVI Putative uncharacterized protein OS=Vitis vinifera GN=VIT_11s0052g00540 PE=3 SV=1	7e-110	ref|XP_002266816.1| PREDICTED: ABC transporter I family member 17 [Vitis vinifera] emb|CBI17869.3| unnamed protein product [Vitis vinifera]	6e-110	lcl|D7SQD8_VITVI/74-193 PF00005.22;ABC_tran;	5e-52							GO:0016020,membrane;GO:0006810,transport;GO:0005524,ATP binding;GO:0015415,phosphate ion transmembrane-transporting ATPase activity;GO:0006817,phosphate ion transport;GO:0005315,inorganic phosphate transmembrane transporter activity;GO:0016787,hydrolase activity;GO:0000166,nucleotide binding;GO:0006200,ATP catabolic process;GO:0017111,nucleoside-triphosphatase activity;GO:0035435,phosphate ion tr…
		ABCI19	ABC transporter I family member 19	cytoplasm, cytosol, plasma membrane	isotig02753	1554	AT1G03905	2e-129	sp|Q3EDJ0|AB19I_ARATH ABC transporter I family member 19 OS=Arabidopsis thaliana GN=ABCI19 PE=2 SV=1	9e-115			tr|B9GRP1|B9GRP1_POPTR ABC transporter family protein OS=Populus trichocarpa GN=POPTRDRAFT_551020 PE=4 SV=1	2e-155	ref|XP_002302037.1| ABC transporter family protein [Populus trichocarpa] gb|EEE81310.1| ABC transporter family protein [Populus trichocarpa]	2e-155	lcl|AB19I_ARATH/54-177 PF00005.22;ABC_tran;	3e-54	gnl|CDD|37566 KOG2355, KOG2355, KOG2355, Predicted ABC-type transport, ATPase component/CCR4 associated factor [General function prediction only, Transcription].	1e-109	RK	CCR4-NOT complex subunit CAF16	K12608	ko03018, RNA degradation;	GO:0005524,ATP binding;GO:0010218,response to far red light;GO:0000166,nucleotide binding;GO:0017111,nucleoside-triphosphatase activity;GO:0006200,ATP catabolic process;GO:0010114,response to red light;GO:0016887,ATPase activity
Acyl-CoA-binding proteins (ACBPs)		ACBP1	Acyl-CoA-binding domain-containing protein 2	PM and ER	isotig02418	1625	AT5G53470	7e-133	sp|Q9STP8|ACBP2_ARATH Acyl-CoA-binding domain-containing protein 2 OS=Arabidopsis thaliana GN=ACBP2 PE=1 SV=1	1e-120	gnl|CDD|189758 pfam00887, ACBP, Acyl CoA binding protein.	3e-24	tr|B9I1Y3|B9I1Y3_POPTR Predicted protein OS=Populus trichocarpa GN=POPTRDRAFT_661551 PE=4 SV=1	2e-155	ref|XP_002318438.1| predicted protein [Populus trichocarpa] gb|EEE96658.1| predicted protein [Populus trichocarpa]	2e-155	lcl|B9I1Y3_POPTR/220-329 PF12796.2;Ank_2;	9e-46	gnl|CDD|39613 KOG4412, KOG4412, KOG4412, 26S proteasome regulatory complex, subunit PSMD10 [Posttranslational modification, protein turnover, chaperones].	7e-14	O				GO:0005783,endoplasmic reticulum;GO:0009409,response to cold;GO:0070300,phosphatidic acid binding;GO:0000062,fatty-acyl-CoA binding;GO:0009505,plant-type cell wall;GO:0010288,response to lead ion;GO:0032791,lead ion binding;GO:0005886,plasma membrane;GO:0006629,lipid metabolic process
		ACBP4	Acyl-CoA-binding domain-containing protein 4	Cytosol	isotig05757	1213	AT3G05420	3e-125	sp|Q9MA55|ACBP4_ARATH Acyl-CoA-binding domain-containing protein 4 OS=Arabidopsis thaliana GN=ACBP4 PE=1 SV=1	3e-153	gnl|CDD|189758 pfam00887, ACBP, Acyl CoA binding protein.	3e-18	tr|D7U9T2|D7U9T2_VITVI Putative uncharacterized protein OS=Vitis vinifera GN=VIT_14s0060g02410 PE=4 SV=1	1e-167	ref|XP_002284019.1| PREDICTED: acyl-CoA-binding domain-containing protein 4-like isoform 1 [Vitis vinifera]	1e-167	lcl|ACBP4_ARATH/13-104 PF00887.14;ACBP;	1e-32							GO:0005634,nucleus;GO:0006869,lipid transport;GO:0005829,cytosol;GO:0000062,fatty-acyl-CoA binding
		ACBP5	Acyl-CoA-binding domain-containing protein 5	Cytosol	isotig05856	1210	AT3G05420	7e-119	sp|Q9MA55|ACBP4_ARATH Acyl-CoA-binding domain-containing protein 4 OS=Arabidopsis thaliana GN=ACBP4 PE=1 SV=1	9e-99			tr|B9RF93|B9RF93_RICCO Acyl-CoA binding protein, putative OS=Ricinus communis GN=RCOM_1432720 PE=4 SV=1	4e-129	ref|XP_002512412.1| acyl-CoA binding protein, putative [Ricinus communis] gb|EEF49864.1| acyl-CoA binding protein, putative [Ricinus communis]	4e-129	lcl|ACBP4_ARATH/549-658 PB096274; Pfam-B_96274;	9e-30							GO:0005634,nucleus;GO:0006869,lipid transport;GO:0005829,cytosol;GO:0000062,fatty-acyl-CoA binding
		ACBP6	Acyl-CoA-binding domain-containing protein 6	Cytosol	HV5KTAS02I5CSJ	360	AT1G31812	3e-30	sp|O04066|ACBP_RICCO Acyl-CoA-binding protein OS=Ricinus communis PE=3 SV=1	1e-36	gnl|CDD|189758 pfam00887, ACBP, Acyl CoA binding protein.	3e-29	tr|Q8RVT5|Q8RVT5_PANGI Acyl-CoA-binding protein OS=Panax ginseng GN=ACBP PE=4 SV=1	1e-47	dbj|BAB85987.1| Acyl-CoA-binding protein [Panax ginseng]	1e-47	lcl|B9MUD8_POPTR/3-87 PF00887.14;ACBP;	1e-34	gnl|CDD|36035 KOG0817, KOG0817, KOG0817, Acyl-CoA-binding protein [Lipid transport and metabolism].	9e-26	I				GO:0006810,transport;GO:0031210,phosphatidylcholine binding;GO:0009409,response to cold;GO:0006869,lipid transport;GO:0050826,response to freezing;GO:0000062,fatty-acyl-CoA binding;GO:0008289,lipid binding;GO:0005829,cytosol;GO:0005886,plasma membrane
Trigalactosyldiacylglycerol 1 (TGD1) protein		TGD1	trigalactosyldiacylglycerol 1	inner envelope membrane of plastids	isotig01443	1872	AT1G19800	6e-135	sp|Q8L4R0|TGD1_ARATH Protein TRIGALACTOSYLDIACYLGLYCEROL 1, chloroplastic OS=Arabidopsis thaliana GN=TGD1 PE=1 SV=1	3e-133	gnl|CDD|178648 PLN03100, PLN03100, Permease subunit of ER-derived-lipid transporter; Provisional.	5e-156	tr|F6I493|F6I493_VITVI Putative uncharacterized protein OS=Vitis vinifera GN=VIT_05s0062g00940 PE=4 SV=1	0	ref|XP_002515591.1| Inner membrane protein yrbE, putative [Ricinus communis] gb|EEF47040.1| Inner membrane protein yrbE, putative [Ricinus communis]	0	lcl|B9RPC2_RICCO/124-338 PF02405.11;Permease;	3e-103							GO:0016020,membrane;GO:0006810,transport;GO:0006869,lipid transport;GO:0005319,lipid transporter activity;GO:0016021,integral to membrane;GO:0009707,chloroplast outer membrane;GO:0009941,chloroplast envelope;GO:0009536,plastid;GO:0005886,plasma membrane;GO:0031969,chloroplast membrane;GO:0009507,chloroplast
Lipid transfer proteins (LTPs)		LTP1	lipid transfer protein 1	apoplast, chloroplast thylakoid, extracellular region, plant-type cell wall, plasma membrane	isotig14952	617	AT2G38540	5.1e-34	sp|Q43017|NLTP1_PRUDU Non-specific lipid-transfer protein 1 OS=Prunus dulcis PE=3 SV=1	1e-57	gnl|CDD|72939 cd01960, nsLTP1, nsLTP1: Non-specific lipid-transfer protein type 1 (nsLTP1) subfamily; Plant nsLTPs are small, soluble proteins that facilitate the transfer of fatty acids, phospholipids, glycolipids, and steroids between membranes. In addition to lipid transport and assembly, nsLTPs also play a key role in the defense of plants against pathogens. There are two closely-related type…	8e-36	tr|E7CLQ6|E7CLQ6_PRUAR Non-specific lipid-transfer protein OS=Prunus armeniaca PE=3 SV=1	6e-77	gb|ADR66947.1| non-specific lipid transfer protein [Prunus armeniaca]	6e-77	lcl|E7CLQ2_PRUAV/8-113 PF00234.17;Tryp_alpha_amyl;	1e-49							GO:0008289,lipid binding;GO:0006810,transport;GO:0006869,lipid transport
		LTP2	lipid transfer protein 2	Golgi apparatus, chloroplast, endosome, extracellular region, plant-type cell wall, plasma membrane, trans-Golgi network	isotig19891	478	AT2G38530	2e-11	sp|Q9FIT2|NLTPE_ARATH Putative non-specific lipid-transfer protein 14 OS=Arabidopsis thaliana GN=LTP14 PE=3 SV=2	9e-26	gnl|CDD|72939 cd01960, nsLTP1, nsLTP1: Non-specific lipid-transfer protein type 1 (nsLTP1) subfamily; Plant nsLTPs are small, soluble proteins that facilitate the transfer of fatty acids, phospholipids, glycolipids, and steroids between membranes. In addition to lipid transport and assembly, nsLTPs also play a key role in the defense of plants against pathogens. There are two closely-related type…	7e-21	tr|A5AD19|A5AD19_VITVI Putative uncharacterized protein OS=Vitis vinifera GN=VITISV_014443 PE=4 SV=1	5e-48	ref|XP_002279183.1| PREDICTED: putative non-specific lipid-transfer protein 14-like [Vitis vinifera]	3e-49	lcl|D7SJJ0_VITVI/24-115 PF00234.17;Tryp_alpha_amyl;	2e-09							GO:0008289,lipid binding;GO:0006810,transport;GO:0006869,lipid transport
		LTP3	lipid transfer protein 3	apoplast, cell wall, extracellular region, membrane	isotig15472	597	AT5G59320	1e-26	sp|Q43017|NLTP1_PRUDU Non-specific lipid-transfer protein 1 OS=Prunus dulcis PE=3 SV=1	2e-53	gnl|CDD|72939 cd01960, nsLTP1, nsLTP1: Non-specific lipid-transfer protein type 1 (nsLTP1) subfamily; Plant nsLTPs are small, soluble proteins that facilitate the transfer of fatty acids, phospholipids, glycolipids, and steroids between membranes. In addition to lipid transport and assembly, nsLTPs also play a key role in the defense of plants against pathogens. There are two closely-related type…	1e-32	tr|E7CLQ5|E7CLQ5_PRUAR Non-specific lipid-transfer protein OS=Prunus armeniaca PE=3 SV=1	3e-71	gb|ADR66946.1| non-specific lipid transfer protein [Prunus armeniaca]	3e-71	lcl|E7CLQ5_PRUAR/12-113 PF00234.17;Tryp_alpha_amyl;	3e-50							GO:0008289,lipid binding;GO:0006810,transport;GO:0006869,lipid transport
		LTP4	lipid transfer protein 4	extracellular region, membrane	isotig14089	655	AT5G59310	2e-22	sp|Q43019|NLTP3_PRUDU Non-specific lipid-transfer protein 3 OS=Prunus dulcis PE=2 SV=1	1e-43	gnl|CDD|72939 cd01960, nsLTP1, nsLTP1: Non-specific lipid-transfer protein type 1 (nsLTP1) subfamily; Plant nsLTPs are small, soluble proteins that facilitate the transfer of fatty acids, phospholipids, glycolipids, and steroids between membranes. In addition to lipid transport and assembly, nsLTPs also play a key role in the defense of plants against pathogens. There are two closely-related type…	3e-29	tr|B6CQU4|B6CQU4_9ROSA Non-specific lipid-transfer protein (Precursor) OS=Prunus dulcis x Prunus persica GN=Pru du 3.02 PE=3 SV=1	8e-53	sp|Q43019.1|NLTP3_PRUDU RecName: Full=Non-specific lipid-transfer protein 3; Short=LTP 3; Flags: Precursor emb|CAA65477.1| lipid transfer protein [Prunus dulcis] gb|ACE80966.1| putative allergen Pru du 3.02 [Prunus dulcis x Prunus persica] gb|ACE80967.1| putative allergen Pru p 3.02 [Prunus dulcis x Prunus persica]	7e-53	lcl|B6CQU4_9ROSA/33-119 PF00234.17;Tryp_alpha_amyl;	4e-36							GO:0008289,lipid binding;GO:0006810,transport;GO:0006869,lipid transport
		LTP6	lipid transfer protein 6	extracellular region, membrane	HV5KTAS02IW6A8	568	AT3G08770	5e-25	sp|Q43019|NLTP3_PRUDU Non-specific lipid-transfer protein 3 OS=Prunus dulcis PE=2 SV=1	6e-42	gnl|CDD|72939 cd01960, nsLTP1, nsLTP1: Non-specific lipid-transfer protein type 1 (nsLTP1) subfamily; Plant nsLTPs are small, soluble proteins that facilitate the transfer of fatty acids, phospholipids, glycolipids, and steroids between membranes. In addition to lipid transport and assembly, nsLTPs also play a key role in the defense of plants against pathogens. There are two closely-related type…	2e-33	tr|C0L0I5|C0L0I5_PRUDU Non-specific lipid-transfer protein (Precursor) OS=Prunus dulcis PE=2 SV=1	8e-51	gb|ACN11576.1| lipid transfer protein 3 precursor [Prunus dulcis]	7e-51	lcl|B6CQU4_9ROSA/33-119 PF00234.17;Tryp_alpha_amyl;	3e-36							GO:0008289,lipid binding;GO:0006810,transport;GO:0006869,lipid transport
		LTP7	lipid transfer protein 7	extracellular region, membrane	HV5KTAS02HGWXW	472	At2g15050	2e-19	sp|Q43019|NLTP3_PRUDU Non-specific lipid-transfer protein 3 OS=Prunus dulcis PE=2 SV=1	5e-56	gnl|CDD|72939 cd01960, nsLTP1, nsLTP1: Non-specific lipid-transfer protein type 1 (nsLTP1) subfamily; Plant nsLTPs are small, soluble proteins that facilitate the transfer of fatty acids, phospholipids, glycolipids, and steroids between membranes. In addition to lipid transport and assembly, nsLTPs also play a key role in the defense of plants against pathogens. There are two closely-related type…	5e-29	tr|B6CQU4|B6CQU4_9ROSA Non-specific lipid-transfer protein (Precursor) OS=Prunus dulcis x Prunus persica GN=Pru du 3.02 PE=3 SV=1	2e-69	sp|Q43019.1|NLTP3_PRUDU RecName: Full=Non-specific lipid-transfer protein 3; Short=LTP 3; Flags: Precursor emb|CAA65477.1| lipid transfer protein [Prunus dulcis] gb|ACE80966.1| putative allergen Pru du 3.02 [Prunus dulcis x Prunus persica] gb|ACE80967.1| putative allergen Pru p 3.02 [Prunus dulcis x Prunus persica]	2e-69	lcl|B6CQU4_9ROSA/33-119 PF00234.17;Tryp_alpha_amyl;	7e-36							GO:0008289,lipid binding;GO:0006810,transport;GO:0006869,lipid transport
Membrane protein of fatty acid export (FAX)		FAX1	Fatty acid export 1	Plastid membrane	isotig12781	763	AT3G57280	6.4e-51					tr|B9MU46|B9MU46_POPTR Predicted protein OS=Populus trichocarpa GN=POPTRDRAFT_826618 PE=4 SV=1	6e-59	ref|XP_003554154.1| PREDICTED: uncharacterized protein LOC100777952 [Glycine max]	2e-59	lcl|B9T353_RICCO/101-202 PF03647.8;Tmemb_14;	1e-40	gnl|CDD|39468 KOG4267, KOG4267, KOG4267, Predicted membrane protein [Function unknown].	1e-17	S				GO:0016020,membrane;GO:0016021,integral to membrane;GO:0009941,chloroplast envelope;GO:0009706,chloroplast inner membrane;GO:0009507,chloroplast
		FAX2	Fatty acid export 2	Plastid membrane	isotig06678	1151	AT3G43520	1.6e-55	sp|O64847|U136_ARATH UPF0136 membrane protein At2g26240 OS=Arabidopsis thaliana GN=At2g26240 PE=2 SV=1	1e-08					emb|CBI27727.3| unnamed protein product [Vitis vinifera]	1e-17	lcl|B8LPI2_PICSI/163-258 PF03647.8;Tmemb_14;	2e-12
		FAX3	Fatty acid export 3	Plastid membrane	isotig07130	1122	AT2G38550	3.5e-73					tr|B9HDJ1|B9HDJ1_POPTR Predicted protein OS=Populus trichocarpa GN=POPTRDRAFT_653209 PE=4 SV=1	1e-94	ref|XP_002308255.1| predicted protein [Populus trichocarpa] gb|EEE91778.1| predicted protein [Populus trichocarpa]	9e-95	lcl|D7SQY7_VITVI/219-319 PF03647.8;Tmemb_14;	9e-24							GO:0016020,membrane;GO:0009941,chloroplast envelope;GO:0009536,plastid;GO:0005739,mitochondrion;GO:0009706,chloroplast inner membrane;GO:0009507,chloroplast
		FAX4	Fatty acid export 4	Plastid membrane	isotig11457	866	AT1G33265	4.6e-37					tr|B9I0M5|B9I0M5_POPTR Predicted protein OS=Populus trichocarpa GN=POPTRDRAFT_569220 PE=4 SV=1	3e-41	ref|XP_002317643.1| predicted protein [Populus trichocarpa] gb|EEE98255.1| predicted protein [Populus trichocarpa]	3e-41	lcl|A2XWP4_ORYSI/56-154 PF03647.8;Tmemb_14;	1e-28							GO:0016020,membrane
		FAX6	Fatty acid export 6	Non-plastid	isotig08204	1057	AT3G20510	9.9e-46	sp|O64847|U136_ARATH UPF0136 membrane protein At2g26240 OS=Arabidopsis thaliana GN=At2g26240 PE=2 SV=1	3e-06	gnl|CDD|190702 pfam03647, Tmemb_14, Transmembrane proteins 14C. This family of short membrane proteins are as yet uncharacterised.	8e-23	tr|C6SYD8|C6SYD8_SOYBN Putative uncharacterized protein OS=Glycine max PE=4 SV=1	2e-49	ref|XP_002280849.1| PREDICTED: UPF0136 membrane protein At2g26240 [Vitis vinifera] emb|CBI26619.3| unnamed protein product [Vitis vinifera]	9e-52	lcl|D7T8A7_VITVI/4-105 PF03647.8;Tmemb_14;	4e-34	gnl|CDD|39468 KOG4267, KOG4267, KOG4267, Predicted membrane protein [Function unknown].	8e-26	S				GO:0016020,membrane;GO:0005634,nucleus;GO:0016021,integral to membrane;GO:0005737,cytoplasm
