# Supplementary material for: Comprehensive evaluation of fuel properties and complex regulation of intracellular transporters for high oil production in developing seeds of Prunus sibirica for woody biodiesel
Source: Biotechnol Biofuels. 2019 Jan 4;12:6. doi: 10.1186/s13068-018-1347-x (PMC6318995; doi:10.1186/s13068-018-1347-x)
Supplement: Supplementary file 7 — Additional file 7: Table S7. Genes annotated for transporters and enzymes for TAG mobilization in developing P. sibirica seeds. These genes included TAG hydrolysis, peroxisomal transporter, FA β-oxidation, glyoxylate cycle and gluconeogenesis. [file 13068_2018_1347_MOESM7_ESM.xls]

## Sheet: Sheet7
Table S7 Genes annotated for transporters and enzymes for TAG mobilization in developing P. sibirica seeds
Function	GeneName	Definition	UnigeneID	Length	AP-ID	AP-evalue	Swissprot_des	Swissprot_evalue	Cdd_des	Cdd_evalue	Trembl_des	Trembl_evalue	NR_des	NR_evalue	PFAM_des	PFAM_evalue	KOG_des	KOG_evalue	KOG	EC	KO	Pathway	GO
TAG hydrolysis	TAGL1	Triacylglycerol lipase 1	isotig01944	1737	AT2G15230	2e-155	sp|Q71DJ5|LIP1_ARATH Triacylglycerol lipase 1 OS=Arabidopsis thaliana GN=LIP1 PE=1 SV=1	1e-152	gnl|CDD|166513 PLN02872, PLN02872, triacylglycerol lipase.	0	tr|D7SXX3|D7SXX3_VITVI Putative uncharacterized protein OS=Vitis vinifera GN=VIT_03s0091g00050 PE=4 SV=1	0	ref|XP_002268406.2| PREDICTED: triacylglycerol lipase 1-like [Vitis vinifera] emb|CBI22523.3| unnamed protein product [Vitis vinifera]	0	lcl|LIP1_ARATH/106-378 PF00561.15;Abhydrolase_1;	9e-116	gnl|CDD|37835 KOG2624, KOG2624, KOG2624, Triglyceride lipase-cholesterol esterase [Lipid transport and metabolism].	1e-89	I				GO:0016042,lipid catabolic process;GO:0016787,hydrolase activity;GO:0004806,triglyceride lipase activity;GO:0016788,hydrolase activity, acting on ester bonds;GO:0006629,lipid metabolic process
	TAGL2	Triacylglycerol lipase 2	isotig11207	875	AT5G14180	3e-73	sp|Q67ZU1|LIP2_ARATH Triacylglycerol lipase 2 OS=Arabidopsis thaliana GN=LIP2 PE=2 SV=1	2e-72			tr|A9P8D4|A9P8D4_POPTR Putative uncharacterized protein OS=Populus trichocarpa PE=2 SV=1	8e-112	gb|ABK92637.1| unknown [Populus trichocarpa]	7e-112	lcl|Q1XBG1_RICCO/94-393 PF12697.2;Abhydrolase_6;	1e-79							GO:0016042,lipid catabolic process;GO:0016787,hydrolase activity;GO:0016788,hydrolase activity, acting on ester bonds;GO:0006629,lipid metabolic process
	SDP1	Triacylglycerol lipase SDP1	isotig09178	993	AT5G04040	2e-113	sp|Q9LZA6|SDP1_ARATH Triacylglycerol lipase SDP1 OS=Arabidopsis thaliana GN=SDP1 PE=1 SV=1	7e-101	gnl|CDD|132869 cd07231, Pat_SDP1-like, Sugar-Dependent 1 like lipase. Sugar-Dependent 1 (SDP1) lipase has a patatin-like acyl-hydrolase domain that initiates the breakdown of storage oil in germinating Arabidopsis seeds. This acyl-hydrolase domain is homologus to yeast triacylglycerol lipase 3 and human adipose triglyceride lipase. This family includes SDP1 from Arabidopsis thaliana.	1e-74	tr|G7IDS5|G7IDS5_MEDTR Patatin-like phospholipase domain-containing protein OS=Medicago truncatula GN=MTR_1g087300 PE=4 SV=1	3e-107	ref|XP_003591425.1| Patatin-like phospholipase domain-containing protein [Medicago truncatula] gb|AES61676.1| Patatin-like phospholipase domain-containing protein [Medicago truncatula]	3e-107	lcl|D7TIJ8_VITVI/232-435 PF01734.17;Patatin;	3e-81				TAG lipase / steryl ester hydrolase / phospholipase A2 / LPA acyltransferase [EC:3.1.1.3 3.1.1.13 3.1.1.4 2.3.1.51]	K14674	ko00100, Steroid biosynthesis;ko00561, Glycerolipid metabolism;ko00564, Glycerophospholipid metabolism;ko00565, Ether lipid metabolism;ko00590, Arachidonic acid metabolism;ko00591, Linoleic acid metabolism;ko00592, alpha-Linolenic acid metabolism;	GO:0019433,triglyceride catabolic process;GO:0016787,hydrolase activity;GO:0008152,metabolic process;GO:0004806,triglyceride lipase activity;GO:0012511,monolayer-surrounded lipid storage body;GO:0006629,lipid metabolic process
peroxisomal transporters	PNC1	peroxisomal adenine nucleotide carrier 1	isotig04221	1347	AT3G05290	5e-123					tr|D7T6T6|D7T6T6_VITVI Putative uncharacterized protein OS=Vitis vinifera GN=VIT_05s0020g02900 PE=3 SV=1	1e-135	ref|XP_002281134.1| PREDICTED: mitochondrial substrate carrier family protein Q [Vitis vinifera] emb|CBI26207.3| unnamed protein product [Vitis vinifera]	1e-135	lcl|D7T6T6_VITVI/4-99 PF00153.22;Mito_carr;	5e-39	gnl|CDD|35988 KOG0769, KOG0769, KOG0769, Predicted mitochondrial carrier protein [Energy production and conversion].	1e-63	C				GO:0016020,membrane;GO:0006810,transport;GO:0055085,transmembrane transport;GO:0015867,ATP transport;GO:0015217,ADP transmembrane transporter activity;GO:0005777,peroxisome;GO:0006635,fatty acid beta-oxidation;GO:0090351,seedling development;GO:0080024,indolebutyric acid metabolic process;GO:0005347,ATP transmembrane transporter activity;GO:0016021,integral to membrane;GO:0015866,ADP transport
	PNC2	peroxisomal adenine nucleotide carrier 2	isotig11410	869	AT5G27520	1e-62					tr|B9RF53|B9RF53_RICCO Peroxisomal membrane protein pmp34, putative OS=Ricinus communis GN=RCOM_1431420 PE=3 SV=1	3e-52			lcl|B9RF53_RICCO/200-298 PF00153.22;Mito_carr;	2e-30							GO:0016020,membrane;GO:0006810,transport;GO:0055085,transmembrane transport;GO:0016021,integral to membrane
	ABCD1/CTS	ABC transporter D family member 1	isotig00425	2376	AT4G39850	0	sp|Q94FB9|AB1D_ARATH ABC transporter D family member 1 OS=Arabidopsis thaliana GN=ABCC1 PE=1 SV=1	0	gnl|CDD|162129 TIGR00954, 3a01203, Peroxysomal Fatty Acyl CoA Transporter (FAT) Family protei.	5e-128	tr|B9RQ07|B9RQ07_RICCO Peroxisomal abc transporter, putative OS=Ricinus communis GN=RCOM_1662980 PE=3 SV=1	0	ref|XP_002515826.1| peroxisomal abc transporter, putative [Ricinus communis] gb|EEF46568.1| peroxisomal abc transporter, putative [Ricinus communis]	0	lcl|B9H532_POPTR/723-1004 PF06472.10;ABC_membrane_2;	2e-127	gnl|CDD|35283 KOG0060, KOG0060, KOG0060, Long-chain acyl-CoA transporter, ABC superfamily (involved in peroxisome organization and biogenesis) [Lipid transport and metabolism, General function prediction only].	1e-121	IR				GO:0016020,membrane;GO:0005524,ATP binding;GO:0005777,peroxisome;GO:0015916,fatty-acyl-CoA transport;GO:0006635,fatty acid beta-oxidation;GO:0016787,hydrolase activity;GO:0046861,glyoxysomal membrane;GO:0000166,nucleotide binding;GO:0017111,nucleoside-triphosphatase activity;GO:0016021,integral to membrane;GO:0016887,ATPase activity;GO:0006810,transport;GO:0055085,transmembrane transport;GO:00426…
β-oxidation	LACS6	LACS6_ARATH Long chain acyl-CoA synthetase 6. peroxisomal OS	isotig08097	1062	AT3G05970	2e-82	sp|Q8LPS1|LACS6_ARATH Long chain acyl-CoA synthetase 6, peroxisomal OS=Arabidopsis thaliana GN=LACS6 PE=1 SV=1	2e-81	gnl|CDD|178337 PLN02736, PLN02736, long-chain acyl-CoA synthetase.	2e-106	tr|A5BDP6|A5BDP6_VITVI Putative uncharacterized protein OS=Vitis vinifera GN=VITISV_027567 PE=4 SV=1	1e-100	emb|CAN74451.1| hypothetical protein VITISV_027567 [Vitis vinifera]	9e-101						EC:6.2.1.3	K01897	ko00071, Fatty acid metabolism;ko03320, PPAR signaling pathway;ko04146, Peroxisome;ko04920, Adipocytokine signaling pathway;	GO:0016020,membrane;GO:0008152,metabolic process;GO:0009651,response to salt stress;GO:0004467,long-chain fatty acid-CoA ligase activity;GO:0003824,catalytic activity;GO:0010193,response to ozone;GO:0001676,long-chain fatty acid metabolic process;GO:0016874,ligase activity
	LACS7	LACS7_ARATH Long chain acyl-CoA synthetase 7. peroxisomal OS	HV5KTAS01DP92B	525	AT5G27600	4e-65	sp|Q8LKS5|LACS7_ARATH Long chain acyl-CoA synthetase 7, peroxisomal OS=Arabidopsis thaliana GN=LACS7 PE=1 SV=2	3e-64	gnl|CDD|178337 PLN02736, PLN02736, long-chain acyl-CoA synthetase.	2e-39	tr|D7T6V1|D7T6V1_VITVI Putative uncharacterized protein OS=Vitis vinifera GN=VIT_05s0020g03080 PE=4 SV=1	8e-68	ref|XP_002277936.1| PREDICTED: long chain acyl-CoA synthetase 7, peroxisomal [Vitis vinifera] emb|CBI26222.3| unnamed protein product [Vitis vinifera]	8e-68	lcl|B9I7R9_POPTR/115-576 PF00501.23;AMP-binding;	4e-43				EC:6.2.1.3	K01897	ko00071, Fatty acid metabolism;ko03320, PPAR signaling pathway;ko04146, Peroxisome;ko04920, Adipocytokine signaling pathway;	GO:0008152,metabolic process;GO:0009651,response to salt stress;GO:0004467,long-chain fatty acid-CoA ligase activity;GO:0003824,catalytic activity;GO:0010193,response to ozone;GO:0001676,long-chain fatty acid metabolic process;GO:0016874,ligase activity
	ACX1	Acyl-coenzyme A oxidase 1	isotig00505	2292	AT4G16760	0	sp|O65202|ACOX1_ARATH Peroxisomal acyl-coenzyme A oxidase 1 OS=Arabidopsis thaliana GN=ACX1 PE=1 SV=1	0	gnl|CDD|178062 PLN02443, PLN02443, acyl-coenzyme A oxidase.	0	tr|B9SH72|B9SH72_RICCO Acyl-coenzyme A oxidase OS=Ricinus communis GN=RCOM_1119640 PE=3 SV=1	0	ref|XP_002525341.1| acyl-CoA oxidase, putative [Ricinus communis] gb|EEF37074.1| acyl-CoA oxidase, putative [Ricinus communis]	0	lcl|B9SH72_RICCO/275-439 PF00441.19;Acyl-CoA_dh_1;	2e-77	gnl|CDD|35358 KOG0136, KOG0136, KOG0136, Acyl-CoA oxidase [Lipid transport and metabolism].	0	IQ	EC:1.3.3.6	K00232	ko00071, Fatty acid metabolism;ko00592, alpha-Linolenic acid metabolism;ko01040, Biosynthesis of unsaturated fatty acids;ko03320, PPAR signaling pathway;ko04146, Peroxisome;	GO:0019395,fatty acid oxidation;GO:0009620,response to fungus;GO:0009555,pollen development;GO:0033540,fatty acid beta-oxidation using acyl-CoA oxidase;GO:0050660,flavin adenine dinucleotide binding;GO:0005777,peroxisome;GO:0055114,oxidation-reduction process;GO:0006635,fatty acid beta-oxidation;GO:0003997,acyl-CoA oxidase activity;GO:0006631,fatty acid metabolic process;GO:0016491,oxidoreductase…
	ACX2	Acyl-coenzyme A oxidase 2	isotig01808	1776	AT5G65110	0	sp|O65201|ACOX2_ARATH Acyl-coenzyme A oxidase 2, peroxisomal OS=Arabidopsis thaliana GN=ACX2 PE=1 SV=2	0	gnl|CDD|178243 PLN02636, PLN02636, acyl-coenzyme A oxidase.	0	tr|E4MWA4|E4MWA4_THEHA Acyl-coenzyme A oxidase OS=Thellungiella halophila PE=2 SV=1	0	dbj|BAJ33887.1| unnamed protein product [Thellungiella halophila]	0	lcl|E0CW41_VITVI/324-486 PF00441.19;Acyl-CoA_dh_1;	1e-80	gnl|CDD|35357 KOG0135, KOG0135, KOG0135, Pristanoyl-CoA/acyl-CoA oxidase [Lipid transport and metabolism, Secondary metabolites biosynthesis, transport and catabolism].	0	IQ	EC:1.3.3.6	K00232	ko00071, Fatty acid metabolism;ko00592, alpha-Linolenic acid metabolism;ko01040, Biosynthesis of unsaturated fatty acids;ko03320, PPAR signaling pathway;ko04146, Peroxisome;	GO:0016627,oxidoreductase activity, acting on the CH-CH group of donors;GO:0008152,metabolic process;GO:0050660,flavin adenine dinucleotide binding;GO:0005777,peroxisome;GO:0055114,oxidation-reduction process;GO:0001676,long-chain fatty acid metabolic process;GO:0006635,fatty acid beta-oxidation;GO:0003997,acyl-CoA oxidase activity;GO:0006631,fatty acid metabolic process;GO:0003995,acyl-CoA dehyd…
	ACX3	Acyl-coenzyme A oxidase 3	isotig05737	1214	AT1G06290	0	sp|P0CZ23|ACOX3_ARATH Acyl-coenzyme A oxidase 3, peroxisomal OS=Arabidopsis thaliana GN=ACX3 PE=1 SV=1	0	gnl|CDD|177946 PLN02312, PLN02312, acyl-CoA oxidase.	0	tr|F6H4X3|F6H4X3_VITVI Acyl-coenzyme A oxidase OS=Vitis vinifera GN=VIT_12s0028g02660 PE=3 SV=1	0	gb|ABB83366.1| putative medium chain acyl-CoA oxidase [Malus x domestica]	0	lcl|E0CTL9_VITVI/196-354 PF00441.19;Acyl-CoA_dh_1;	4e-68	gnl|CDD|35357 KOG0135, KOG0135, KOG0135, Pristanoyl-CoA/acyl-CoA oxidase [Lipid transport and metabolism, Secondary metabolites biosynthesis, transport and catabolism].	4e-177	IQ	EC:1.3.3.6	K00232	ko00071, Fatty acid metabolism;ko00592, alpha-Linolenic acid metabolism;ko01040, Biosynthesis of unsaturated fatty acids;ko03320, PPAR signaling pathway;ko04146, Peroxisome;	GO:0016627,oxidoreductase activity, acting on the CH-CH group of donors;GO:0008152,metabolic process;GO:0050660,flavin adenine dinucleotide binding;GO:0005777,peroxisome;GO:0055114,oxidation-reduction process;GO:0006635,fatty acid beta-oxidation;GO:0003997,acyl-CoA oxidase activity;GO:0006631,fatty acid metabolic process;GO:0003995,acyl-CoA dehydrogenase activity;GO:0009514,glyoxysome;GO:0016491,…
	ACX4	Acyl-coenzyme A oxidase 4	isotig00302	2498	AT3G51840	0	sp|Q96329|ACOX4_ARATH Acyl-coenzyme A oxidase 4, peroxisomal OS=Arabidopsis thaliana GN=ACX4 PE=1 SV=1	0	gnl|CDD|178141 PLN02526, PLN02526, acyl-coenzyme A oxidase.	0	tr|D7SY23|D7SY23_VITVI Putative uncharacterized protein OS=Vitis vinifera GN=VIT_08s0105g00460 PE=3 SV=1	0	ref|XP_003632582.1| PREDICTED: acyl-coenzyme A oxidase 4, peroxisomal-like isoform 2 [Vitis vinifera]	0	lcl|D7SY23_VITVI/284-430 PF00441.19;Acyl-CoA_dh_1;	2e-68	gnl|CDD|35360 KOG0138, KOG0138, KOG0138, Glutaryl-CoA dehydrogenase [Amino acid transport and metabolism].	4e-153	E	EC:1.3.3.6	K00232	ko00071, Fatty acid metabolism;ko00592, alpha-Linolenic acid metabolism;ko01040, Biosynthesis of unsaturated fatty acids;ko03320, PPAR signaling pathway;ko04146, Peroxisome;	GO:0016627,oxidoreductase activity, acting on the CH-CH group of donors;GO:0008152,metabolic process;GO:0050660,flavin adenine dinucleotide binding;GO:0005777,peroxisome;GO:0055114,oxidation-reduction process;GO:0006635,fatty acid beta-oxidation;GO:0003997,acyl-CoA oxidase activity;GO:0003995,acyl-CoA dehydrogenase activity;GO:0009793,embryo development ending in seed dormancy;GO:0016491,oxidored…
	MFP2	multifunctional protein 2	isotig00830	2107	AT3G06860	0	sp|Q9ZPI5|MFP2_ARATH Peroxisomal fatty acid beta-oxidation multifunctional protein MFP2 OS=Arabidopsis thaliana GN=MFP2 PE=1 SV=1	0	gnl|CDD|183002 PRK11154, fadJ, multifunctional fatty acid oxidation complex subunit alpha; Reviewed.	1e-130	tr|F6H6Y0|F6H6Y0_VITVI Putative uncharacterized protein OS=Vitis vinifera GN=VIT_05s0077g02140 PE=3 SV=1	0	emb|CBI22983.3| unnamed protein product [Vitis vinifera]	0	lcl|D7SYC6_VITVI/354-533 PF02737.13;3HCDH_N;	4e-88	gnl|CDD|36896 KOG1683, KOG1683, KOG1683, Hydroxyacyl-CoA dehydrogenase/enoyl-CoA hydratase [Lipid transport and metabolism].	1e-122	I	enoyl-CoA hydratase/3-hydroxyacyl-CoA dehydrogenase [EC:4.2.1.17 1.1.1.35 1.1.1.211]	K10527	ko00071, Fatty acid metabolism;ko00592, alpha-Linolenic acid metabolism;	GO:0005777,peroxisome;GO:0055114,oxidation-reduction process;GO:0016829,lyase activity;GO:0006635,fatty acid beta-oxidation;GO:0005730,nucleolus;GO:0000166,nucleotide binding;GO:0006631,fatty acid metabolic process;GO:0004165,dodecenoyl-CoA delta-isomerase activity;GO:0009514,glyoxysome;GO:0004300,enoyl-CoA hydratase activity;GO:0016491,oxidoreductase activity;GO:0016616,oxidoreductase activity, …
	KAT1	3-ketoacyl-CoA thiolase 1	isotig05552	1232	AT1G04710	8e-148	sp|Q56WD9|THIK2_ARATH 3-ketoacyl-CoA thiolase 2, peroxisomal OS=Arabidopsis thaliana GN=PED1 PE=1 SV=2	2e-144	gnl|CDD|177925 PLN02287, PLN02287, 3-ketoacyl-CoA thiolase.	0	tr|B9GTE4|B9GTE4_POPTR Predicted protein OS=Populus trichocarpa GN=POPTRDRAFT_816771 PE=3 SV=1	0	ref|XP_002301570.1| predicted protein [Populus trichocarpa] gb|EEE80843.1| predicted protein [Populus trichocarpa]	0	lcl|Q42918_MANIN/49-307 PF00108.18;Thiolase_N;	1e-71	gnl|CDD|36603 KOG1389, KOG1389, KOG1389, 3-oxoacyl CoA thiolase [Lipid transport and metabolism].	9e-151	I	EC:2.3.1.16	K07513	ko00071, Fatty acid metabolism;ko00280, Valine, leucine and isoleucine degradation;ko00362, Benzoate degradation;ko00592, alpha-Linolenic acid metabolism;ko01040, Biosynthesis of unsaturated fatty acids;ko03320, PPAR signaling pathway;ko04146, Peroxisome;	GO:0003988,acetyl-CoA C-acyltransferase activity;GO:0016746,transferase activity, transferring acyl groups;GO:0008152,metabolic process;GO:0005777,peroxisome;GO:0016747,transferase activity, transferring acyl groups other than amino-acyl groups;GO:0016740,transferase activity;GO:0003824,catalytic activity
	KAT2	3-ketoacyl-CoA thiolase 2	isotig01796	1776	AT2G33150	0	sp|Q56WD9|THIK2_ARATH 3-ketoacyl-CoA thiolase 2, peroxisomal OS=Arabidopsis thaliana GN=PED1 PE=1 SV=2	0	gnl|CDD|177925 PLN02287, PLN02287, 3-ketoacyl-CoA thiolase.	0	tr|Q08375|Q08375_CUCSA Acetyl-CoA acyltransferase (3-ketoacyl-coa thiolase) OS=Cucumis sativus PE=2 SV=1	0	emb|CAA47926.1| 3-ketoacyl-CoA thiolase [Cucumis sativus]	0	lcl|Q42918_MANIN/49-307 PF00108.18;Thiolase_N;	9e-125	gnl|CDD|36603 KOG1389, KOG1389, KOG1389, 3-oxoacyl CoA thiolase [Lipid transport and metabolism].	0	I	EC:2.3.1.16	K07513	ko00071, Fatty acid metabolism;ko00280, Valine, leucine and isoleucine degradation;ko00362, Benzoate degradation;ko00592, alpha-Linolenic acid metabolism;ko01040, Biosynthesis of unsaturated fatty acids;ko03320, PPAR signaling pathway;ko04146, Peroxisome;	GO:0003988,acetyl-CoA C-acyltransferase activity;GO:0016746,transferase activity, transferring acyl groups;GO:0008152,metabolic process;GO:0016747,transferase activity, transferring acyl groups other than amino-acyl groups;GO:0016740,transferase activity;GO:0003824,catalytic activity
Glyoxylate cycle	ICL	glyoxysomal isocitrate lyase	isotig02237	1669	AT3G21720	0	sp|P17069|ACEA_GOSHI Isocitrate lyase OS=Gossypium hirsutum PE=2 SV=1	0	gnl|CDD|178480 PLN02892, PLN02892, isocitrate lyase.	0	tr|F6HIK1|F6HIK1_VITVI Isocitrate lyase OS=Vitis vinifera GN=VIT_12s0059g02350 PE=3 SV=1	0	sp|P17069.1|ACEA_GOSHI RecName: Full=Isocitrate lyase; Short=ICL; Short=Isocitrase; Short=Isocitratase emb|CAA36381.1| unnamed protein product [Gossypium hirsutum]	0	lcl|ACEA_CUCMA/21-551 PF00463.16;ICL;	0	gnl|CDD|36474 KOG1260, KOG1260, KOG1260, Isocitrate lyase [Energy production and conversion].	1e-83	C	EC:4.1.3.1	K01637	ko00630, Glyoxylate and dicarboxylate metabolism;	GO:0006097,glyoxylate cycle;GO:0008152,metabolic process;GO:0005777,peroxisome;GO:0003824,catalytic activity;GO:0004451,isocitrate lyase activity;GO:0019752,carboxylic acid metabolic process;GO:0006099,tricarboxylic acid cycle;GO:0016829,lyase activity;GO:0009514,glyoxysome
	MLS	glyoxysomal malate synthase	isotig12631	778	AT5G03860	2e-107	sp|P17432|MASY_GOSHI Malate synthase, glyoxysomal OS=Gossypium hirsutum PE=2 SV=1	8e-112	gnl|CDD|178233 PLN02626, PLN02626, malate synthase.	1e-122	tr|B9RAK0|B9RAK0_RICCO Malate synthase OS=Ricinus communis GN=RCOM_1506900 PE=3 SV=1	4e-132	sp|P17432.1|MASY_GOSHI RecName: Full=Malate synthase, glyoxysomal emb|CAA36546.1| unnamed protein product [Gossypium hirsutum]	7e-135	lcl|MASY_SOYBN/23-554 PF01274.17;Malate_synthase;	7e-101	gnl|CDD|36475 KOG1261, KOG1261, KOG1261, Malate synthase [Energy production and conversion].	1e-86	C	EC:2.3.3.9	K01638	ko00620, Pyruvate metabolism;ko00630, Glyoxylate and dicarboxylate metabolism;	GO:0006099,tricarboxylic acid cycle;GO:0006097,glyoxylate cycle;GO:0016746,transferase activity, transferring acyl groups;GO:0004474,malate synthase activity;GO:0005777,peroxisome;GO:0016740,transferase activity;GO:0003824,catalytic activity;GO:0009514,glyoxysome
	CSY2	glyoxysomal citrate synthase 2	isotig04327	1340	AT3G58750	0	sp|P49299|CYSZ_CUCMA Citrate synthase, glyoxysomal OS=Cucurbita maxima PE=1 SV=1	0	gnl|CDD|178075 PLN02456, PLN02456, citrate synthase.	0	tr|B9IA46|B9IA46_POPTR Citrate synthase OS=Populus trichocarpa GN=POPTRDRAFT_732045 PE=3 SV=1	0	sp|P49299.1|CYSZ_CUCMA RecName: Full=Citrate synthase, glyoxysomal; AltName: Full=GCS; Flags: Precursor pir||S53007 citrate synthase - cucurbit dbj|BAA07328.1| glyoxysomal citrate synthase [Cucurbita cv. Kurokawa Amakuri]	0	lcl|E4MWG3_THEHA/93-461 PF00285.16;Citrate_synt;	9e-151	gnl|CDD|37828 KOG2617, KOG2617, KOG2617, Citrate synthase [Energy production and conversion].	1e-109	C	EC:2.3.3.1	K01647	ko00020, Citrate cycle (TCA cycle);ko00630, Glyoxylate and dicarboxylate metabolism;	GO:0006097,glyoxylate cycle;GO:0046912,transferase activity, transferring acyl groups, acyl groups converted into alkyl on transfer;GO:0044262,cellular carbohydrate metabolic process;GO:0005777,peroxisome;GO:0006099,tricarboxylic acid cycle;GO:0006635,fatty acid beta-oxidation;GO:0016740,transferase activity;GO:0009514,glyoxysome;GO:0004108,citrate (Si)-synthase activity
	ACO3	aconitase 3	isotig00303	2500	AT2G05710	0	sp|Q6YZX6|ACOC_ORYSJ Putative aconitate hydratase, cytoplasmic OS=Oryza sativa subsp. japonica GN=Os08g0191100 PE=3 SV=1	0	gnl|CDD|177699 PLN00070, PLN00070, aconitate hydratase.	0	tr|Q6YNR9|Q6YNR9_PRUAV Putative aconitase OS=Prunus avium PE=2 SV=1	0	gb|AAL13084.1| putative aconitase [Prunus avium]	0	lcl|B9SXB6_RICCO/58-568 PF00330.15;Aconitase;	0	gnl|CDD|35673 KOG0452, KOG0452, KOG0452, RNA-binding translational regulator IRP (aconitase superfamily) [RNA processing and modification, Translation, ribosomal structure and biogenesis].	0	AJ	EC:4.2.1.3	K01681	ko00020, Citrate cycle (TCA cycle);ko00630, Glyoxylate and dicarboxylate metabolism;ko00720, Carbon fixation pathways in prokaryotes;	GO:0006097,glyoxylate cycle;GO:0048046,apoplast;GO:0048027,mRNA 5'-UTR binding;GO:0005737,cytoplasm;GO:0003994,aconitate hydratase activity;GO:0016829,lyase activity;GO:0005507,copper ion binding;GO:0006102,isocitrate metabolic process;GO:0051539,4 iron, 4 sulfur cluster binding;GO:0009651,response to salt stress;GO:0005739,mitochondrion;GO:0005886,plasma membrane;GO:0006101,citrate metabolic pro…
	C-NAD-MDH1	cytosolic-NAD-dependent malate dehydrogenase	isotig02831	1538	AT1G04410	1e-172	sp|O48905|MDHC_MEDSA Malate dehydrogenase, cytoplasmic OS=Medicago sativa GN=CMDH PE=2 SV=1	2e-169	gnl|CDD|177744 PLN00135, PLN00135, malate dehydrogenase.	0	tr|Q946Y0|Q946Y0_PRUPE Malate dehydrogenase OS=Prunus persica GN=mdh1 PE=2 SV=1	0	gb|AAL11502.1|AF367442_1 NAD-dependent malate dehydrogenase [Prunus persica]	0	lcl|A9P8R3_POPTR/157-330 PF02866.13;Ldh_1_C;	2e-83	gnl|CDD|36709 KOG1496, KOG1496, KOG1496, Malate dehydrogenase [Energy production and conversion].	5e-157	C	EC:1.1.1.37	K00025	ko00020, Citrate cycle (TCA cycle);ko00620, Pyruvate metabolism;ko00630, Glyoxylate and dicarboxylate metabolism;ko00710, Carbon fixation in photosynthetic organisms;ko04964, Proximal tubule bicarbonate reclamation;	GO:0016020,membrane;GO:0048046,apoplast;GO:0005737,cytoplasm;GO:0055114,oxidation-reduction process;GO:0006099,tricarboxylic acid cycle;GO:0000166,nucleotide binding;GO:0009651,response to salt stress;GO:0005975,carbohydrate metabolic process;GO:0005886,plasma membrane;GO:0009507,chloroplast;GO:0016491,oxidoreductase activity;GO:0016616,oxidoreductase activity, acting on the CH-OH group of donors…
	gMDH1	glyoxysomal NAD-malate dehydrogenase 1	isotig02080	1703	AT2G22780	2e-172	sp|P46488|MDHG_CUCSA Malate dehydrogenase, glyoxysomal OS=Cucumis sativus GN=MDHG PE=2 SV=1	4e-173	gnl|CDD|177723 PLN00106, PLN00106, malate dehydrogenase.	0	tr|F6HJJ4|F6HJJ4_VITVI Putative uncharacterized protein OS=Vitis vinifera GN=VIT_00s0373g00040 PE=3 SV=1	0	ref|XP_002263670.2| PREDICTED: malate dehydrogenase, glyoxysomal [Vitis vinifera] emb|CBI29427.3| unnamed protein product [Vitis vinifera]	0	lcl|B9T172_RICCO/166-330 PF02866.13;Ldh_1_C;	4e-79	gnl|CDD|36707 KOG1494, KOG1494, KOG1494, NAD-dependent malate dehydrogenase [Energy production and conversion].	4e-158	C	EC:1.1.1.37	K00026	ko00020, Citrate cycle (TCA cycle);ko00620, Pyruvate metabolism;ko00630, Glyoxylate and dicarboxylate metabolism;ko00710, Carbon fixation in photosynthetic organisms;	GO:0006097,glyoxylate cycle;GO:0048046,apoplast;GO:0080093,regulation of photorespiration;GO:0005777,peroxisome;GO:0055114,oxidation-reduction process;GO:0006099,tricarboxylic acid cycle;GO:0000166,nucleotide binding;GO:0005975,carbohydrate metabolic process;GO:0009941,chloroplast envelope;GO:0009514,glyoxysome;GO:0009507,chloroplast;GO:0016491,oxidoreductase activity;GO:0016616,oxidoreductase ac…
	gMDH2	glyoxysomal NAD-malate dehydrogenase 2	isotig03276	1466	AT5G09660	1e-141	sp|P19446|MDHG_CITLA Malate dehydrogenase, glyoxysomal OS=Citrullus lanatus PE=1 SV=1	4e-179	gnl|CDD|177723 PLN00106, PLN00106, malate dehydrogenase.	0	tr|B9S7S1|B9S7S1_RICCO Malate dehydrogenase OS=Ricinus communis GN=RCOM_1381350 PE=3 SV=1	0	ref|XP_002522037.1| malate dehydrogenase, putative [Ricinus communis] gb|EEF40237.1| malate dehydrogenase, putative [Ricinus communis]	0	lcl|A5BEJ8_VITVI/190-354 PF02866.13;Ldh_1_C;	1e-81	gnl|CDD|36707 KOG1494, KOG1494, KOG1494, NAD-dependent malate dehydrogenase [Energy production and conversion].	1e-157	C	EC:1.1.1.37	K00026	ko00020, Citrate cycle (TCA cycle);ko00620, Pyruvate metabolism;ko00630, Glyoxylate and dicarboxylate metabolism;ko00710, Carbon fixation in photosynthetic organisms;	GO:0006097,glyoxylate cycle;GO:0048046,apoplast;GO:0080093,regulation of photorespiration;GO:0005777,peroxisome;GO:0055114,oxidation-reduction process;GO:0006099,tricarboxylic acid cycle;GO:0000166,nucleotide binding;GO:0005975,carbohydrate metabolic process;GO:0009941,chloroplast envelope;GO:0009514,glyoxysome;GO:0009507,chloroplast;GO:0016491,oxidoreductase activity;GO:0016616,oxidoreductase ac…
phosphoenolpyruvate carboxykinase (PEPCK) involved in gluconeogenesis	PEPCK1	phosphoenolpyruvate carboxykinase 1	isotig00758	2135	AT4G37870	0	sp|Q9T074|PCKA_ARATH Phosphoenolpyruvate carboxykinase [ATP] OS=Arabidopsis thaliana GN=PCKA PE=1 SV=1	0	gnl|CDD|178207 PLN02597, PLN02597, phosphoenolpyruvate carboxykinase [ATP].	0	tr|B9GN56|B9GN56_POPTR Predicted protein OS=Populus trichocarpa GN=POPTRDRAFT_816402 PE=3 SV=1	0	ref|XP_002302349.1| predicted protein [Populus trichocarpa] gb|EEE81622.1| predicted protein [Populus trichocarpa]	0	lcl|B9SSD5_RICCO/142-613 PF01293.15;PEPCK_ATP;					EC:4.1.1.49	K01610	ko00010, Glycolysis / Gluconeogenesis;ko00020, Citrate cycle (TCA cycle);ko00620, Pyruvate metabolism;ko00710, Carbon fixation in photosynthetic organisms;	GO:0016020,membrane;GO:0016310,phosphorylation;GO:0009817,defense response to fungus, incompatible interaction;GO:0005524,ATP binding;GO:0005737,cytoplasm;GO:0004611,phosphoenolpyruvate carboxykinase activity;GO:0016829,lyase activity;GO:0005730,nucleolus;GO:0000166,nucleotide binding;GO:0005829,cytosol;GO:0004612,phosphoenolpyruvate carboxykinase (ATP) activity;GO:0005634,nucleus;GO:0016036,cell…
	PEPCK2	phosphoenolpyruvate carboxykinase 2	isotig03424	1446	AT5G65690	0	sp|Q9T074|PCKA_ARATH Phosphoenolpyruvate carboxykinase [ATP] OS=Arabidopsis thaliana GN=PCKA PE=1 SV=1	0	gnl|CDD|178207 PLN02597, PLN02597, phosphoenolpyruvate carboxykinase [ATP].	0	tr|B9R6Q4|B9R6Q4_RICCO Phosphoenolpyruvate carboxykinase [ATP], putative OS=Ricinus communis GN=RCOM_1584090 PE=3 SV=1	0	ref|XP_002509997.1| Phosphoenolpyruvate carboxykinase [ATP], putative [Ricinus communis] gb|EEF52184.1| Phosphoenolpyruvate carboxykinase [ATP], putative [Ricinus communis]	0	lcl|B9SSD5_RICCO/142-613 PF01293.15;PEPCK_ATP;	0				EC:4.1.1.49	K01610	ko00010, Glycolysis / Gluconeogenesis;ko00020, Citrate cycle (TCA cycle);ko00620, Pyruvate metabolism;ko00710, Carbon fixation in photosynthetic organisms;	GO:0016020,membrane;GO:0009817,defense response to fungus, incompatible interaction;GO:0016310,phosphorylation;GO:0005524,ATP binding;GO:0005737,cytoplasm;GO:0004611,phosphoenolpyruvate carboxykinase activity;GO:0016829,lyase activity;GO:0005730,nucleolus;GO:0005829,cytosol;GO:0000166,nucleotide binding;GO:0004612,phosphoenolpyruvate carboxykinase (ATP) activity;GO:0005634,nucleus;GO:0016036,cell…
