# Supplementary material for: Comprehensive evaluation of fuel properties and complex regulation of intracellular transporters for high oil production in developing seeds of Prunus sibirica for woody biodiesel
Source: Biotechnol Biofuels. 2019 Jan 4;12:6. doi: 10.1186/s13068-018-1347-x (PMC6318995; doi:10.1186/s13068-018-1347-x)
Supplement: Supplementary file 9 — Additional file 9: Table S8. Genes annotated for enzymes of Calvin cycle in developing P. sibirica seeds. [file 13068_2018_1347_MOESM9_ESM.xls]

## Sheet: Sheet8
Table S8 Genes annotated for enzymes of Calvin cycle in developing P. sibirica seeds
UnigeneID	Name	Definition	Length	AP-ID	AP-evalue	Swissprot_des	Swissprot_evalue	Cdd_des	Cdd_evalue	Trembl_des	Trembl_evalue	NR_des	NR_evalue	PFAM_des	PFAM_evalue	KOG_des	KOG_evalue	KOG	EC	KO	Pathway	GO
isotig03123	SBP	sedoheptulose-bisphosphatase	1489	AT3G55800	0	sp|P46283|S17P_ARATH Sedoheptulose-1,7-bisphosphatase, chloroplastic OS=Arabidopsis thaliana GN=At3g55800 PE=1 SV=1	3e-178	gnl|CDD|178081 PLN02462, PLN02462, sedoheptulose-1,7-bisphosphatase.	4e-177	tr|A8DUA7|A8DUA7_MORAL Chloroplast sedoheptulose-1,7-bisphosphatase OS=Morus alba var. multicaulis PE=2 SV=1	0	gb|ABK76304.1| chloroplast sedoheptulose-1,7-bisphosphatase [Morus alba var. multicaulis]	0	lcl|D7TMH3_VITVI/68-380 PF00316.15;FBPase;	3e-159	gnl|CDD|36671 KOG1458, KOG1458, KOG1458, Fructose-1,6-bisphosphatase [Carbohydrate transport and metabolism].	4e-102	G	EC:3.1.3.37	K01100	ko00710, Carbon fixation in photosynthetic organisms;	GO:0000287,magnesium ion binding;GO:0016051,carbohydrate biosynthetic process;GO:0006094,gluconeogenesis;GO:0042578,phosphoric ester hydrolase activity;GO:0005737,cytoplasm;GO:0046872,metal ion binding;GO:0050278,sedoheptulose-bisphosphatase activity;GO:0016787,hydrolase activity;GO:0019253,reductive pentose-phosphate cycle;GO:0005975,carbohydrate metabolic process;GO:0009536,plastid;GO:0042132,f…
isotig01787	GAPA	glyceraldehyde-3-phosphate dehydrogenase subunit A	1782	AT1G12900	0	sp|P12858|G3PA_PEA Glyceraldehyde-3-phosphate dehydrogenase A, chloroplastic OS=Pisum sativum GN=GAPA PE=2 SV=2	0	gnl|CDD|178644 PLN03096, PLN03096, glyceraldehyde-3-phosphate dehydrogenase A; Provisional.	0	tr|A9PI59|A9PI59_POPTR Putative uncharacterized protein OS=Populus trichocarpa PE=2 SV=1	0	gb|ABK96062.1| unknown [Populus trichocarpa] gb|ABK96120.1| unknown [Populus trichocarpa]	0	lcl|F1CWA5_MANIN/67-218 PF00044.19;Gp_dh_N;	7e-77	gnl|CDD|35876 KOG0657, KOG0657, KOG0657, Glyceraldehyde 3-phosphate dehydrogenase [Carbohydrate transport and metabolism].	3e-79	G	EC:1.2.1.13	K05298	ko00710, Carbon fixation in photosynthetic organisms;	GO:0016020,membrane;GO:0048046,apoplast;GO:0009535,chloroplast thylakoid membrane;GO:0009416,response to light stimulus;GO:0055114,oxidation-reduction process;GO:0000166,nucleotide binding;GO:0009941,chloroplast envelope;GO:0016491,oxidoreductase activity;GO:0009507,chloroplast;GO:0006006,glucose metabolic process;GO:0016620,oxidoreductase activity, acting on the aldehyde or oxo group of donors, …
isotig08518	GAPB	glyceraldehyde-3-phosphate dehydrogenase subunit B	1035	AT1G42970	4e-122	sp|P09044|G3PB_TOBAC Glyceraldehyde-3-phosphate dehydrogenase B, chloroplastic (Fragment) OS=Nicotiana tabacum GN=GAPB PE=2 SV=1	2e-111	gnl|CDD|177881 PLN02237, PLN02237, glyceraldehyde-3-phosphate dehydrogenase B.	6e-132	tr|F2Q9V9|F2Q9V9_SOLTU Glyceraldehyde-3-phosphate dehydrogenase OS=Solanum tuberosum GN=gapdh PE=2 SV=1	3e-136	ref|XP_002273783.1| PREDICTED: glyceraldehyde-3-phosphate dehydrogenase B, chloroplastic isoform 2 [Vitis vinifera]	2e-136	lcl|G3PB_SPIOL/85-238 PF00044.19;Gp_dh_N;	7e-79	gnl|CDD|35876 KOG0657, KOG0657, KOG0657, Glyceraldehyde 3-phosphate dehydrogenase [Carbohydrate transport and metabolism].	3e-52	G	EC:1.2.1.12	K00134	ko00010, Glycolysis / Gluconeogenesis;ko05010, Alzheimer's disease;	GO:0016620,oxidoreductase activity, acting on the aldehyde or oxo group of donors, NAD or NADP as acceptor;GO:0006006,glucose metabolic process;GO:0051287,NAD binding;GO:0055114,oxidation-reduction process;GO:0050661,NADP binding;GO:0047100,glyceraldehyde-3-phosphate dehydrogenase (NADP+) (phosphorylating) activity;GO:0000166,nucleotide binding;GO:0019253,reductive pentose-phosphate cycle;GO:0009…
isotig02769	PRK	phosphoribulokinase	1548	AT1G32060	0	sp|P27774|KPPR_MESCR Phosphoribulokinase, chloroplastic OS=Mesembryanthemum crystallinum PE=2 SV=1	0	gnl|CDD|177982 PLN02348, PLN02348, phosphoribulokinase.	0	tr|B9GZT5|B9GZT5_POPTR Phosphoribulokinase OS=Populus trichocarpa GN=POPTRDRAFT_712554 PE=3 SV=1	0	ref|XP_002303455.1| predicted protein [Populus trichocarpa] gb|EEE78434.1| predicted protein [Populus trichocarpa]	0	lcl|KPPR_SPIOL/58-257 PF00485.13;PRK;	4e-103				EC:2.7.1.19	K00855	ko00710, Carbon fixation in photosynthetic organisms;	GO:0016020,membrane;GO:0048046,apoplast;GO:0009535,chloroplast thylakoid membrane;GO:0016310,phosphorylation;GO:0005524,ATP binding;GO:0042742,defense response to bacterium;GO:0000166,nucleotide binding;GO:0005975,carbohydrate metabolic process;GO:0009941,chloroplast envelope;GO:0009507,chloroplast;GO:0008974,phosphoribulokinase activity;GO:0008152,metabolic process;GO:0016301,kinase activity;GO:…
isotig11392	RBCS1B	ribulose-bisphosphate carboxylase small chain 1B	871	AT5G38430	1e-81	sp|P27985|RBS2_BRANA Ribulose bisphosphate carboxylase small chain F1, chloroplastic OS=Brassica napus GN=RBCS F1 PE=3 SV=1	2e-76	gnl|CDD|165930 PLN02289, PLN02289, ribulose-bisphosphate carboxylase small chain.	4e-97	tr|Q43115|Q43115_9ROSA Ribulose bisphosphate carboxylase small chain (Precursor) OS=Malus x domestica x Pyrus communis GN=rbcS PE=2 SV=1	7e-96	gb|AAA33866.1| ribulose 1,5-bisphosphate carboxylase small subunit [Malus x domestica x Pyrus communis]	7e-96	lcl|Q43874_PHAVU/68-178 PF00101.15;RuBisCO_small;	3e-48				EC:4.1.1.39	K01602	ko00630, Glyoxylate and dicarboxylate metabolism;ko00710, Carbon fixation in photosynthetic organisms;	GO:0055114,oxidation-reduction process;GO:0016984,ribulose-bisphosphate carboxylase activity;GO:0016829,lyase activity;GO:0015977,carbon fixation;GO:0019253,reductive pentose-phosphate cycle;GO:0004497,monooxygenase activity;GO:0009536,plastid;GO:0009853,photorespiration;GO:0009507,chloroplast;GO:0015979,photosynthesis;GO:0016491,oxidoreductase activity
