# Supplementary material for: Comprehensive evaluation of fuel properties and complex regulation of intracellular transporters for high oil production in developing seeds of Prunus sibirica for woody biodiesel
Source: Biotechnol Biofuels. 2019 Jan 4;12:6. doi: 10.1186/s13068-018-1347-x (PMC6318995; doi:10.1186/s13068-018-1347-x)
Supplement: Supplementary file 10 — Additional file 10: Table S9. The information of all primers used in this study for qRT-PCR and RT-PCR analysis. [file 13068_2018_1347_MOESM10_ESM.xls]

## Sheet: Sheet9
Table S9 The information of primers used in this study for qRT-PCR and RT-PCR analysis
Unigene	GeneName	Definition	Forward Primer	Reverse Primer	Ampliconsize (bp)
isotig02513	TPT	Triose-phosphate/phosphate translocator	CAGGAGTGGCAATCTACTCTTAC	GTTCCCTCCATGTCCATTCTT	101
isotig04279	MEX1	Maltose translocator	CTCCGCCCAATGCTACTATAAA	GCTCTGAACCTGATGATGAAGA	103
isotig00657	GlT1	Putative glucose transporter 1	GCCGCTATTGGAAAGTTGTTAG	CACTGCGGAAGACAGAAGTAG	105
isotig00634	GPT1	Glucose-6-phosphate/ phosphate translocator 1	CAACACACACCCAACAAACC	GACAGCAGCCAGACAGAAATA	95
isotig02110	PPT1	Phospho-enol-pyruvate/phosphate translocator 1	TTCACTCTCTCGCCTTCTCT	GAAGAGGCTGATGCACGTATAG	98
isotig06774	PPT2	Phospho-enol-pyruvate/phosphate translocator 2	CTCAGTAGGGAACTGTGTGAAG	GCCAGTCCCGAGAGAATTTAT	97
isotig02951	BASS1	Sodium Bile acid symporter family protein 1	AGCACTTCGGAAATCCTCTAAC	GGCACACTCTGTCTCCAAAT	103
isotig01149	BASS2	Sodium Bile acid symporter family protein 2	AACCGATGAGCCACACATATC	GGACTCGAAGCCTGCATAAA	109
isotig02021	XPT	Xylulose-5-phosphate/phosphate translocator	TCCTCCTCTCACAACTTCCT	CATGCTGAGATGTGGCCTATTA	100
isotig01785	NTT2	ATP/ADP antiporter	GGTCCACTTTCACCTGCTATTA	AGCTGTACTTGGCACTCTTG	106
isotig01029	BT1L	Adenine nucleotide uniporter (Brittle1-like)	CCTTCACTGAGGAGGTTGATAAG	CCACTACTCCCAACCATCAAA	107
isotig02351	PHT2;1	Phosphate transporter 2;1	CTCTTTGCTGGCTTGCTTTC	CCAACCATCGATCCCACTATAC	113
isotig01117	PHT4;2	Phosphate transporter 4;2	TGGGTGTGTTCGCATAGTTTAG	GGCAGGCTACTCTTTGACTTTAG	101
isotig04002	PHT4;5	Phosphate transporter 4;5	CTCATCCTTCGTCTCCTCATTC	GGACTCCATTCACTCTCTTAGC	134
isotig01096	Nitr1-L	Nitrite transporter	GGCTGCCTACAAGAAGAGAAA	GCTTCCCACCCAGAGAAATAG	98
isotig04528	DiT1	2-Oxo-glutarate/malate translocator	CAATCCACTCCGTCGGATTTA	GTTTGAGGAGGGAAGGGTATTT	79
isotig01416	DiT2	Glutamate/malate translocator	GTTGGCAGCATTGGCTTTAG	CAACATAACCAGCTCCGTAGTAT	101
isotig13356	AAC1	ATP/ADP carrier1	GTCGTTCTCCTCCCTTCTTTG	GGTGCTTCTTCCCTTCTCTTT	94
isotig05458	AAC3	ATP/ADP carrier3	TTTCCTACCCAGGCCTTAAAC	CAGCGAACCACTTCCAGTAA	97
isotig07730	AAC5	ATP/ADP carrier5	GATATCGACCCTCTGCTTTCTG	CCACTCAATTTCCCACCATTTC	102
isotig02171	ADNT1	Adenine nucleotide carrier	CTGCTCCTCTCTCTCTCTCTAA	GAAAGTGAAGGGCTTTGCTATAC	97
isotig01647	PIC1	Phosphate transporter 1	GCCTGCAAGTTTGGATTCTATG	GCAGAACCAGCAAGGTAGAT	107
isotig16975	PIC2	Phosphate transporter 2	TGAGACAACAGCACAGAATACA	GCCATCCCAACACCTAAAGA	99
isotig09829	PIC3	Phosphate transporter 3	GGAGCTGTCGGTACTGTTATTT	ATTAACGAGCCCGATGTTCTT	111
isotig03304	DTC	Dicarboxy-late/tricarboxy-late carrier	TGTCATCCAACCAGTCGATATG	ACCGATACCCTCCTCCTTAAT	100
isotig12049	MPC1	Mitochondrial pyruvate carrier 1	GCTCGGAACGATGCCATATT	GTGCTTCTCCTTCATCGTCTTC	100
isotig04186	SFC	Succinate/fumarate carrier	TGAGAGCATACGATCCTCAAATC	GTTGCCTATTCTCCCACCTAAA	140
isotig15716	DIC1	Dicarboxy-late carrier 1	ATCACGGCCATCTGGAAATAG	TTTGACCCTGGGTGGTATTG	97
isotig02851	DIC2	Dicarboxy-late carrier 2	TCTCCAAGGTAACGAACAAGAC	TGTGCGATGAAGACAGTGAG	112
isotig12749	BOU	Acetyl-carnitine/carnitine carrier	GGGCAGCACAGTTAGTATGT	GTTGTCCAGGGAGTGGATTAG	84
isotig15787	SUT2	Surose/proton symporter 2	AGTGGACCTTGGGATGATTTG	GGCGGAGATGGAAGCATAAA	113
isotig02529	SUT3	Surose/proton symporter 3	GCAAAGGAAGCCAAGACAAAG	GACTGGCTATTGGAGTGCTAAA	127
isotig02402	SUT4	Surose/proton symporter 4	TGCTCCTAGACTAGTTCCCTAC	CAAACCACCATCGCACAATC	117
isotig01545	TMT1	Tonoplast mono-saccharide transporter 1	GGAAGTGGTCTGAGAAAGAAGG	CTCCCTCCTGGTGCAAATATAC	78
isotig00126	TMT2	Tonoplast mono-saccharide transporter 2	GAAGGCCAGGATGGACATAAG	CACCAGGAACCGAAACAATAGA	103
isotig00796	VGT1	Vacuolar glucose transporter 1	GCCATACAGGGAAGAGGAAATA	CAGGAGCTGAATCACCAATAGA	97
isotig04436	ABCA1	ABC transporter A family member 1	TCGGCCTCCAACCATTATTC	CTCAACCAGACGAGGAAAGAC	100
isotig06970	ABCA7	ABC transporter A family member 7	TCCAGTCAGGATTTCCCAAAG	TTGTTGAGGGTCTGGACATAAG	98
isotig11666	ABCA9	ABC transporter A family member 9	CCTCTGGTTTGTATTGGCTATCT	TTGTTTCCACCTTTCCCTATCC	117
isotig00051	ABCB1	ABC transporter B family member 1	CAAGGAGGTCAAAGACTGATCG	GTCCTGATGGTGTCTGCTAATG	100
isotig03180	ABCB6	ABC transporter B family member 6	TGGGTACGCATGATGAGTTATT	GGTTGCAGTCTCCTTGTAGTT	119
isotig11005	ABCB9	ABC transporter B family member 9	GTGGTTGCCCATAGACTATCC	GCTTGCCTCTCTCTACGATAAC	85
isotig01350	ABCB10	ABC transporter B family member 10	CACTGGTGGCCTCATCTAATAC	CCTGAGGGCTATTCCACTAAAG	123
isotig15656	ABCB11	ABC transporter B family member 11	TGTTGACGAGGTGGTTCATAG	CCGAGATTCCAGTGCTTCTT	121
isotig18180	ABCB13	ABC transporter B family member 13	AAGGCCGAGCGACAATTT	CATTTCCACCACCCTACCATT	95
isotig05635	ABCB15	ABC transporter B family member 15	AAGGGAAGGTTGTGGAGAAAG	GAGGCTGACCAGTGAGTAATATG	83
isotig00198	ABCB19	ABC transporter B family member 19	TTCCATGGAGGCAGGATTTC	GATCAGTACTGTCCGGGTTTATT	95
isotig20592	ABCB25	ABC transporter B family member 25. mitochondrial	ATTGGCGGCAGTGAAAGA	CTCAATGTTCAAGTGCCTTTCC	99
isotig02734	ABCB26	ABC transporter B family member 26. chloroplastic	ATGTTCCGAAAGGGAGAGTATG	AGCTGTGAAGGAAGGTCTATTG	106
isotig11400	ABCB28	ABC transporter B family member 28	GGGCACAGATTGTCTCTTTAGT	TGATCATCTGGAAGCCCATAAG	91
isotig20273	ABCB29	ABC transporter B family member 29. chloroplastic	GCTGGACAGCTTGTCTAACTAA	GAGTGGAGGTCAGAAGCTAAAG	132
isotig02789	ABCD2	ABC transporter D family member 2. chloroplastic	CATCCAAGATCTCCACCTCAAA	GGACCAAGAGCAATTCACAAAG	124
isotig02418	ACBP1	Acyl-CoA-binding domain-containing protein 2	ATCGTGGGCACCTGAATATG	TTCAGCAACGCCTTCTCTATC	125
isotig05757	ACBP4	Acyl-CoA-binding domain-containing protein 4	CTCATCCCAGGTCATTGTTTCT	GTTGGAGGTGGCTTGGTAAT	99
isotig05856	ACBP5	Acyl-CoA-binding domain-containing protein 5	GGAAAGCACTCCCTGTTTCT	CCATTACGACTCCCACCAATAA	103
HV5KTAS02I5CSJ	ACBP6	Acyl-CoA-binding domain-containing protein 6	GGGTTTGAAGGAGGAGTTTGA	TTGCTTGTACAGGCCATAGAG	103
isotig01443	TGD1	trigalactosyldiacylglycerol 1	TCAGGTGTCCTTTCCACTTATG	CTACGCACAAGGCACTACTT	106
isotig14952	LTP1	lipid transfer protein 1	CATCTCTGGAGTCAACCCTAAC	CAGTTGGTAGAGGCGCTAAT	90
isotig19891	LTP2	lipid transfer protein 2	GGTACGAGCCATGCTGTTTA	TGAGCTGTGGAACAGTTAGTG	119
isotig15472	LTP3	lipid transfer protein 3	GTGCTCATGGAGATGGGATATG	GCTGGTCTCAACCCAAGTATAG	80
isotig14089	LTP4	lipid transfer protein 4	GTAGCTGGAGGTTTGTGAGTT	GTTCGTGGCCTTTGTTCTTTAC	100
HV5KTAS02IW6A8	LTP6	lipid transfer protein 6	CTGTCCAGAGCTAGCCATAAC	CCACCAGTATCTGTCTCCAAAC	99
HV5KTAS02HGWXW	LTP7	lipid transfer protein 7	CGACGCAGCAAGGTTTAGTA	AGGTCCAATCACAGCCAATG	113
isotig12781	FAX1	Fatty acid export 1	ACCGCCTTCAAGACTCATAAC	ATGAATCGCAACCTCAACCT	99
isotig06678	FAX2	Fatty acid export 2	ACAAGCGAGGACTGAGAAAC	CACGAAGCCAAACGAAGAAC	104
isotig07130	FAX3	Fatty acid export 3	CGTTCTCGCTCTTAAACCCTAA	TTGATCGAACCGCAGAGAAG	98
isotig11457	FAX4	Fatty acid export 4	GATAGTAAGCAGTGCCCATCAG	CTTCTCAGCGGTGGTCTATTT	100
isotig08204	FAX6	Fatty acid export 6	GCAACTGGAGGGAACCATATTC	GCAACTGGATCGGTGTGATTTA	104
isotig03735	ER-ANT1	Adenine nucleotide transporter	GTCATCCGTTACTTCCCTACAC	CAAGTTACCAGCGAACCATTTC	117
isotig09844	AtUTr1	UDP-galactose/UDP-glucose transporter	TCCGGTATTGTGGCAGTTATG	GGGTCGAGATGAGAAGGTTTAAG	104
isotig01944	TAGL1	Triacylglycerol lipase 1	CGCACATTTCCTACCCATACA	TGCTTCAGCATGGACTCTTC	115
isotig11207	TAGL2	Triacylglycerol lipase 2	AACTACGGGAGACTAGACTACAA	CTGAGGAACAGAGGAAGGTTATG	101
isotig09178	SDP1	Triacylglycerol lipase SDP1	AATGGTGCAATGTGAGGATTTG	AGAGATGGTAGCTTGGAGATAGA	104
isotig04221	PNC1	peroxisomal adenine nucleotide carrier 1	CTACCCTGCCATTAGGTGTAAG	GCACATAGAACTCCTGGTATCG	111
isotig11410	PNC2	peroxisomal adenine nucleotide carrier 2	AGGGATTACAGGCCCAGATA	CCTCCTCAGAGCAAGCAATAG	110
isotig00425	ABCD1/CTS	ABC transporter D family member 1	CAACAATCAAGCACCCAACTAC	AGAGAGAAAGAGTGCTGGTTATG	109
isotig08097	LACS6	LACS6_ARATH Long chain acyl-CoA synthetase 6. peroxisomal OS	CAGATTTCACCACGAGGATAGG	GCCATGTTGGCTCTCCTAAT	103
HV5KTAS01DP92B	LACS7	LACS7_ARATH Long chain acyl-CoA synthetase 7. peroxisomal OS	CACAGCTCGGGAAGCAATA	AGCCACTCTGGTCTGTTTATG	96
isotig00505	ACX1	Acyl-coenzyme A oxidase 1	TGTGTCTCAACACCACCATTT	CTGATGCTTCCACTGCTCTATC	100
isotig01808	ACX2	Acyl-coenzyme A oxidase 2	GAGAGTCGGCCTTGCATATT	GACCAAATTGTTGACGCAGTAG	92
isotig05737	ACX3	Acyl-coenzyme A oxidase 3	TCACCTTTGAGAGGACCAATAC	GCTACACTGACCTGGCATAA	104
isotig00302	ACX4	Acyl-coenzyme A oxidase 4	CCTCTGATGACCCTAACCAAAG	GCAACTGCTTGTGACGTTTAG	105
isotig00830	MFP2	multifunctional protein 2	CATAATCCAGGACACCCTTGAG	TGGTAGAGTCAGAGCCAATCTA	104
isotig05552	KAT1	3-ketoacyl-CoA thiolase 1	CTGGTCTGGAGCTTGATGATATT	GAGCAATAGCGCCTCCATTA	129
isotig01796	KAT2	3-ketoacyl-CoA thiolase 2	AGTCAAGGCTGCTGGTTTAG	TCCCAACTTGTTACGGCAATA	97
isotig02237	ICL	glyoxysomal isocitrate lyase	CTCGCTGTCTCCATCCAAATAA	GAGGACCAGAGAAGGGTTCTA	108
isotig12631	MLS	glyoxysomal malate synthase	GGTTTGGCCCTTTCTTCTATCT	CTCTCTCTATCCCTGCCTTCTT	105
isotig04327	CSY2	glyoxysomal citrate synthase 2	GTTACCCTGGACATTTCTGTATCT	CGCATCATCTCCTTCTCTCTAAC	95
isotig00303	ACO3	aconitase 3	TACCTTGCCTCTCCTCCTTTA	CTCTTACCATCCTTCCCTGTTC	101
isotig02080	gMDH1	glyoxysomal NAD-malate dehydrogenase 1	CAGCTCCCATTGCCATTAAAC	GGAGATGTTTGGGTTCGAGTAG	101
isotig03276	gMDH2	glyoxysomal NAD-malate dehydrogenase 2	TCTGGTTACCCACCGTTTATTT	GGTGCTGGTGACGACTTTAT	102
isotig00758	PEPCK1	phosphoenolpyruvate carboxykinase 1	CCCTCTTTGGCGTTAGTGATAG	TGATAGCCTGCTCGTACAATTC	87
isotig03424	PEPCK2	phosphoenolpyruvate carboxykinase 2	CGACAAATCCTCTCCCTACATTC	CTGCTAGAGCGACACCATTAC	118
isotig03123	SBP	sedoheptulose-bisphosphatase	GTCTTAGCTTAGCCTTGGTAGTT	CACTGAGATACACTGGAGGAATG	108
isotig01787	GAPA-2	glyceraldehyde-3-phosphate dehydrogenase subunit A2	GACTGTCTTGCTACCACTTCTAC	GAATAGCCGAAGCCATCCT	108
isotig08518	GAPB	glyceraldehyde-3-phosphate dehydrogenase subunit B	GGCAATTTGTGGTGCAAGAA	GGTGCTGACATTCCTACCTATG	100
isotig02769	PRK	phosphoribulokinase	GGCAGAACCCAAATCCAAATC	GTTTACACAACCCAACTGAACC	91
isotig11392	RBCS1B	Rubisco small subunit 1B	ACGGAGGTTTACAAGAAGAGAAA	TACCCTAGCTATCCGGCTTTA	103
isotig07602	pG6PDH2	plastidial glucose-6-phosphate 1-dehydrogenase 2	GTTCCTCATCGCCTGTTCTATC	GAATCTCGACCAAAGGGTTTCT	134
isotig10386	pPGLS3	plastidial 6-phosphogluconolactonase 3	GCAAGTGACCCATTTGTTCTTC	GATCTCATGCTTCTGGGTATGG	96
isotig01803	p6PGDH2	plastidial 6-phosphogluconate dehydrogenase 2	GGTAGACGGAGAGGGTCTTTAT	CCAGAAACCTCGGGTCATTATC	80
isotig05850	pRPE	plastidial ribulose-phosphate 3-epimerase	AATGTCGGCTCCAGCTTTAATA	GTGACAGACCTTCCGTTAGATG	87
isotig04576	pRPI	plastidial ribose 5-phosphate isomerase	GTGGGTAGAGAGTGGAGATAGA	TAGCAAAGCCGAGAAAGATACA	101
isotig03051	TAL1	transaldolase	GGCAGCAGATTGTGGAGATA	CATTGCACCACTGAAGGTATTG	100
isotig02012	TKL2	transketolase	CTCCCTAACACCAAACCTAACA	GCAGACCTTGCTTCTTCAAAC	99
isotig08411	cG6PDH6	cytosolic glucose-6-phosphate 1-dehydrogenase 6	GAGTGTTTGAGTGGTCAGGAA	GAGCATATCAGGGACGAGAAAG	127
isotig05739	c6PGDH	cytosolic 6-phosphogluconate dehydrogenase	GCTGCTAAGTCATCCCTCTTT	CTGTGGTGGAAACTCCCTTATT	127
isotig01907	cPGLS1	cytosolic 6-phosphogluconolactonase 1	CCTTCACTGATGCCTCTGATAG	TTTCCGGAGGTCACAAAGATAG	108
isotig12952	cRPE	cytosolic ribulose-phosphate 3-epimerase	GTCCACCAAATCCAGGTTCTAC	TAAAGCCCGGAACACCAATC	102
isotig02551	cRPI	cytosolic ribose 5-phosphate isomerase	TCTTCCTCGCCTCTATCTACTC	TCTTCCTCGCCTCTATCTACTC	93
	UBC	ubiquitin-conjugating enzyme	GAGACCAGCAATAACCGTGAA	TCTTGTACTCCGTGGCATCCT	128
	CYP	Cyclophilin	CAACGGATCTCAGTTCTTCGTCTGC	GACCCAACCTTCTCGATGTTCTTCA	120
